# Supplementary material for: Crystal structure of fenbuconazole
Source: Acta Crystallogr E Crystallogr Commun. 2015 Aug 22;71(Pt 9):o680–1. doi: 10.1107/S205698901501542X (PMC4555419; doi:10.1107/S205698901501542X)
Supplement: Supplementary file 1 [file e-71-0o680-sup1.cif]

##############################################################################
#                                                                            #
# This CIF contains the data in a paper accepted for publication in          #
# Acta Crystallographica Section E. It conforms to the requirements of       #
# Notes for Authors for Acta Crystallographica Section E, and has been       #
# peer reviewed under the auspices of the IUCr Commission on Journals.       #
#                                                                            #
# Full details of the Crystallographic Information File format               #
# are given in the paper "The Crystallographic Information File (CIF):       #
# a New Standard Archive File for Crystallography" by S. R. Hall, F. H.      #
# Allen and I. D. Brown [Acta Cryst. (1991), A47, 655-685].                  #
#                                                                            #
# The current version of the core CIF dictionary is obtainable from          #
# ftp://ftp.iucr.org/pub/cif_core.dic.                                       #
#                                                                            #
# Software is freely available for graphical display of the structure(s)     #
# in this CIF. For information consult the CIF software page                 #
# http://www.iucr.org/resources/cif/software.                                #
#                                                                            #
# This file may be used for bona fide research purposes within the           #
# scientific community so long as proper attribution is given to the journal # 
# article from which it was obtained.                                        #
#                                                                            #
##############################################################################
data_global
_audit_creation_method     'form.cif (version 2.0)'
_journal_data_validation_number     ?
_journal_date_recd_electronic     2015-08-12
_journal_date_accepted     2015-08-18
_journal_name_full     'Acta Crystallographica, Section E'
_journal_year     2015
_journal_volume     71
_journal_issue      9
_journal_page_first     o680
_journal_page_last     o681
_journal_paper_category     HO
_journal_paper_doi     10.1107/S205698901501542X
_journal_coeditor_code     HB7481
loop_
    _publ_contact_author_name
    _publ_contact_author_address
    _publ_contact_author_email
    'Tae Ho Kim'
;
Department of Chemistry and Research Institute of Natural Sciences,
Gyeongsang National University, Jinju 52828, Republic of Korea
;
;
thkim@gnu.ac.kr
;
    'Kim, Jineun'
;
Department of Chemistry and Research Institute of Natural Sciences,
Gyeongsang National University, Jinju 52828, Republic of Korea
;
;
jekim@gnu.ac.kr
;
_publ_contact_author_fax     '+82-55-772-2789'
_publ_contact_author_phone     '+82-55-772-2789'
_publ_section_title
;
Crystal structure of fenbuconazole
;
loop_
    _publ_author_name
    _publ_author_address
    'Kang, Gihaeng'
;
Department of Chemistry and Research Institute of Natural Sciences, Gyeongsang
National University, Jinju 52828, Republic of Korea
;
    'Kim, Jineun'
;
Department of Chemistry and Research Institute of Natural Sciences, Gyeongsang
National University, Jinju 52828, Republic of Korea
;
    'Park, Hyunjin'
;
Department of Chemistry and Research Institute of Natural Sciences, Gyeongsang
National University, Jinju 52828, Republic of Korea
;
    'Kim, Tae Ho'
;
Department of Chemistry and Research Institute of Natural Sciences, Gyeongsang
National University, Jinju 52828, Republic of Korea
;
_publ_section_synopsis
;
..
;
data_I
_audit_creation_method     SHELXL-2013
_chemical_name_systematic
;\
(<i>RS</i>)-4-(4-Chlorophenyl)-2-phenyl-2-(1<i>H</i>-1,2,4-triazol-1-ylmethyl)\
butyronitrile
;
_chemical_name_common     Fenbuconazole
_chemical_formula_moiety     'C19 H17 Cl N4'
_chemical_formula_sum     'C19 H17 Cl N4'
_chemical_formula_iupac     'C19 H17 Cl N4'
_chemical_formula_weight     336.82
_chemical_melting_point     ?
_shelx_space_group_comment
;
The symmetry employed for this shelxl refinement is uniquely defined
by the following loop, which should always be used as a source of
symmetry information in preference to the above space-group names.
They are only intended as comments.
;
_space_group_crystal_system     monoclinic
_space_group_name_H-M_alt     'P 21/n'
_space_group_name_Hall     '-P 2yn'
loop_
    _space_group_symop_operation_xyz
    'x, y, z'
    '-x+1/2, y+1/2, -z+1/2'
    '-x, -y, -z'
    'x-1/2, -y-1/2, z-1/2'
_cell_length_a     12.4606(3)
_cell_length_b     6.7404(2)
_cell_length_c     20.5394(5)
_cell_angle_alpha     90
_cell_angle_beta     95.455(2)
_cell_angle_gamma     90
_cell_volume     1717.28(8)
_cell_formula_units_Z     4
_cell_measurement_reflns_used     3787
_cell_measurement_theta_min     3.18
_cell_measurement_theta_max     27.40
_cell_measurement_temperature     173(2)
_exptl_crystal_description     plate
_exptl_crystal_colour     brown
_exptl_crystal_size_max     0.184
_exptl_crystal_size_mid     0.068
_exptl_crystal_size_min     0.029
_exptl_crystal_density_diffrn     1.303
_exptl_crystal_density_meas     ?
_exptl_crystal_density_method     ?
_exptl_crystal_F_000     704
_exptl_absorpt_coefficient_mu     0.230
_exptl_absorpt_correction_type     multi-scan
_exptl_absorpt_process_details
;
(SADABS; Bruker, 2013)
;
_shelx_estimated_absorpt_T_min     0.959
_shelx_estimated_absorpt_T_max     0.993
_exptl_absorpt_correction_T_min     0.959
_exptl_absorpt_correction_T_max     0.993
_exptl_special_details     ?
_diffrn_ambient_temperature     173(2)
_diffrn_radiation_type     MoK\a
_diffrn_radiation_wavelength     0.71073
_diffrn_measurement_device_type     'Bruker APEXII CCD'
_diffrn_measurement_method     '\f and \w scans'
_diffrn_detector_area_resol_mean     ?
_diffrn_reflns_number     15784
_diffrn_reflns_av_R_equivalents     0.0351
_diffrn_reflns_theta_min     1.838
_diffrn_reflns_theta_max     27.504
_diffrn_reflns_theta_full     25.242
_diffrn_measured_fraction_theta_max     0.999
_diffrn_measured_fraction_theta_full     0.999
_diffrn_reflns_limit_h_min     -15
_diffrn_reflns_limit_h_max     16
_diffrn_reflns_limit_k_min     -8
_diffrn_reflns_limit_k_max     8
_diffrn_reflns_limit_l_min     -26
_diffrn_reflns_limit_l_max     26
_refine_special_details     ?
_reflns_number_total     3936
_reflns_number_gt     3044
_reflns_threshold_expression     'I > 2\s(I)'
_refine_ls_structure_factor_coef     Fsqd
_refine_ls_matrix_type     full
_refine_ls_R_factor_all     0.0599
_refine_ls_R_factor_gt     0.0442
_refine_ls_wR_factor_gt     0.0996
_refine_ls_wR_factor_ref     0.1081
_refine_ls_goodness_of_fit_ref     1.041
_refine_ls_restrained_S_all     1.041
_refine_ls_number_reflns     3936
_refine_ls_number_parameters     217
_refine_ls_number_restraints     0
_refine_ls_hydrogen_treatment     constr
_refine_ls_weighting_scheme     calc
_refine_ls_weighting_details
              'w=1/[\s^2^(Fo^2^)+(0.0430P)^2^+0.4967P] where P=(Fo^2^+2Fc^2^)/3'
_atom_sites_solution_hydrogens     geom
_atom_sites_solution_primary     ?
_atom_sites_solution_secondary     ?
_refine_ls_shift/su_max     0.001
_refine_ls_shift/su_mean     0.000
_refine_diff_density_max     0.247
_refine_diff_density_min     -0.300
_refine_ls_extinction_method     none
_refine_ls_extinction_coef     .
loop_
    _atom_type_symbol
    _atom_type_description
    _atom_type_scat_dispersion_real
    _atom_type_scat_dispersion_imag
    _atom_type_scat_source
    'C' 'C' 0.0033 0.0016
                         'International Tables Vol C Tables 4.2.6.8 and 6.1.1.4'
    'H' 'H' 0.0000 0.0000
                         'International Tables Vol C Tables 4.2.6.8 and 6.1.1.4'
    'N' 'N' 0.0061 0.0033
                         'International Tables Vol C Tables 4.2.6.8 and 6.1.1.4'
    'Cl' 'Cl' 0.1484 0.1585
                         'International Tables Vol C Tables 4.2.6.8 and 6.1.1.4'
_computing_data_collection
;
APEX2 (Bruker, 2013)
;
_computing_cell_refinement
;
SAINT (Bruker, 2013)
;
_computing_data_reduction
;
SAINT (Bruker, 2013)
;
_computing_structure_solution
;
SHELXS97 (Sheldrick, 2008)
;
_computing_structure_refinement
;
SHELXL2013 (Sheldrick, 2015)
;
_computing_molecular_graphics
;
DIAMOND (Brandenburg, 2010)
;
_computing_publication_material
;
SHELXTL (Sheldrick, 2008)
;
loop_
    _atom_site_type_symbol
    _atom_site_label
    _atom_site_fract_x
    _atom_site_fract_y
    _atom_site_fract_z
    _atom_site_U_iso_or_equiv
    _atom_site_adp_type
    _atom_site_calc_flag
    _atom_site_occupancy
    _atom_site_disorder_assembly
    _atom_site_disorder_group
    Cl Cl1 0.02411(4) 0.19334(10) 1.12090(3) 0.0689(2) Uani d 1 . .
    N N1 0.42210(11) 1.1422(2) 0.92410(6) 0.0367(3) Uani d 1 . .
    N N2 0.63664(9) 0.7989(2) 0.86689(5) 0.0277(3) Uani d 1 . .
    N N3 0.66105(11) 0.9948(2) 0.87314(6) 0.0398(3) Uani d 1 . .
    N N4 0.71532(12) 0.8721(2) 0.77946(7) 0.0445(4) Uani d 1 . .
    C C1 0.17939(13) 0.3822(3) 0.97206(8) 0.0384(4) Uani d 1 . .
    H H1 0.2005 0.3286 0.9325 0.046 Uiso calc 1 . .
    C C2 0.12369(14) 0.2639(3) 1.01229(9) 0.0447(4) Uani d 1 . .
    H H2 0.1056 0.1311 1.0003 0.054 Uiso calc 1 . .
    C C3 0.09501(12) 0.3415(3) 1.06994(8) 0.0410(4) Uani d 1 . .
    C C4 0.12079(14) 0.5320(3) 1.08810(8) 0.0485(5) Uani d 1 . .
    H H4 0.1014 0.5833 1.1284 0.058 Uiso calc 1 . .
    C C5 0.17565(13) 0.6493(3) 1.04672(8) 0.0398(4) Uani d 1 . .
    H H5 0.1933 0.7822 1.0589 0.048 Uiso calc 1 . .
    C C6 0.20501(10) 0.5763(2) 0.98807(7) 0.0278(3) Uani d 1 . .
    C C7 0.26520(11) 0.7035(3) 0.94298(7) 0.0316(3) Uani d 1 . .
    H H7A 0.2559 0.8451 0.9541 0.038 Uiso calc 1 . .
    H H7B 0.2341 0.6831 0.8973 0.038 Uiso calc 1 . .
    C C8 0.38533(11) 0.6541(2) 0.94830(6) 0.0237(3) Uani d 1 . .
    H H8A 0.3937 0.5096 0.9418 0.028 Uiso calc 1 . .
    H H8B 0.4171 0.6864 0.9931 0.028 Uiso calc 1 . .
    C C9 0.44939(10) 0.7655(2) 0.89855(6) 0.0218(3) Uani d 1 . .
    C C10 0.41229(10) 0.7205(2) 0.82676(6) 0.0229(3) Uani d 1 . .
    C C11 0.38360(12) 0.5284(2) 0.80795(7) 0.0312(3) Uani d 1 . .
    H H11 0.3807 0.4280 0.8402 0.037 Uiso calc 1 . .
    C C12 0.35906(13) 0.4822(3) 0.74246(7) 0.0364(4) Uani d 1 . .
    H H12 0.3390 0.3506 0.7301 0.044 Uiso calc 1 . .
    C C13 0.36370(13) 0.6264(3) 0.69533(7) 0.0369(4) Uani d 1 . .
    H H13 0.3467 0.5943 0.6505 0.044 Uiso calc 1 . .
    C C14 0.39293(13) 0.8170(3) 0.71325(7) 0.0361(4) Uani d 1 . .
    H H14 0.3968 0.9162 0.6807 0.043 Uiso calc 1 . .
    C C15 0.41687(12) 0.8646(2) 0.77900(6) 0.0297(3) Uani d 1 . .
    H H15 0.4364 0.9967 0.7912 0.036 Uiso calc 1 . .
    C C16 0.43710(11) 0.9796(2) 0.91178(6) 0.0257(3) Uani d 1 . .
    C C17 0.56995(11) 0.7062(2) 0.91202(6) 0.0255(3) Uani d 1 . .
    H H17A 0.5963 0.7450 0.9572 0.031 Uiso calc 1 . .
    H H17B 0.5765 0.5603 0.9086 0.031 Uiso calc 1 . .
    C C18 0.70813(15) 1.0295(3) 0.81948(8) 0.0472(5) Uani d 1 . .
    H H18 0.7352 1.1567 0.8096 0.057 Uiso calc 1 . .
    C C19 0.66923(13) 0.7306(3) 0.81087(7) 0.0357(4) Uani d 1 . .
    H H19 0.6603 0.5979 0.7958 0.043 Uiso calc 1 . .
loop_
    _atom_site_aniso_label
    _atom_site_aniso_U_11
    _atom_site_aniso_U_22
    _atom_site_aniso_U_33
    _atom_site_aniso_U_12
    _atom_site_aniso_U_13
    _atom_site_aniso_U_23
    Cl1 0.0454(3) 0.0820(4) 0.0822(4) -0.0076(3) 0.0220(2) 0.0428(3)
    N1 0.0555(8) 0.0248(8) 0.0306(7) 0.0036(7) 0.0081(6) 0.0001(6)
    N2 0.0283(6) 0.0304(7) 0.0253(6) -0.0013(5) 0.0069(5) 0.0004(5)
    N3 0.0489(8) 0.0351(8) 0.0384(7) -0.0131(7) 0.0195(6) -0.0055(6)
    N4 0.0514(8) 0.0463(10) 0.0397(7) -0.0003(7) 0.0240(6) 0.0004(7)
    C1 0.0448(9) 0.0389(10) 0.0317(8) -0.0065(8) 0.0057(6) -0.0035(7)
    C2 0.0441(9) 0.0366(10) 0.0529(10) -0.0123(8) 0.0020(8) 0.0032(8)
    C3 0.0275(7) 0.0508(12) 0.0455(9) -0.0038(8) 0.0086(6) 0.0185(8)
    C4 0.0521(10) 0.0585(13) 0.0388(9) -0.0014(10) 0.0241(8) 0.0008(9)
    C5 0.0474(9) 0.0360(10) 0.0382(8) -0.0064(8) 0.0164(7) -0.0052(7)
    C6 0.0231(6) 0.0334(9) 0.0271(7) 0.0002(6) 0.0036(5) 0.0036(6)
    C7 0.0317(7) 0.0344(9) 0.0297(7) 0.0026(7) 0.0084(6) 0.0068(7)
    C8 0.0299(7) 0.0226(8) 0.0193(6) -0.0001(6) 0.0054(5) 0.0023(6)
    C9 0.0274(6) 0.0185(7) 0.0200(6) 0.0006(6) 0.0053(5) 0.0021(5)
    C10 0.0243(6) 0.0246(8) 0.0202(6) 0.0026(6) 0.0046(5) 0.0004(6)
    C11 0.0427(8) 0.0269(9) 0.0245(7) 0.0000(7) 0.0055(6) 0.0024(6)
    C12 0.0482(9) 0.0306(9) 0.0302(8) 0.0004(8) 0.0024(6) -0.0069(7)
    C13 0.0427(8) 0.0468(11) 0.0208(7) 0.0091(8) 0.0014(6) -0.0042(7)
    C14 0.0465(9) 0.0397(10) 0.0223(7) 0.0063(8) 0.0045(6) 0.0075(7)
    C15 0.0385(8) 0.0267(9) 0.0242(7) 0.0014(7) 0.0036(6) 0.0038(6)
    C16 0.0334(7) 0.0257(9) 0.0186(6) -0.0012(7) 0.0053(5) 0.0032(6)
    C17 0.0288(7) 0.0262(8) 0.0220(6) 0.0010(6) 0.0048(5) 0.0036(6)
    C18 0.0574(11) 0.0420(11) 0.0467(9) -0.0119(9) 0.0284(8) -0.0007(8)
    C19 0.0392(8) 0.0379(10) 0.0322(8) 0.0044(7) 0.0142(6) -0.0043(7)
_geom_special_details
;
All e.s.d.'s (except the e.s.d. in the dihedral angle between two l.s. planes)
are estimated using the full covariance matrix. The cell e.s.d.'s are taken
into account individually in the estimation of e.s.d.'s in distances, angles
and torsion angles; correlations between e.s.d.'s in cell parameters are only
used when they are defined by crystal symmetry. An approximate (isotropic)
treatment of cell e.s.d.'s is used for estimating e.s.d.'s involving l.s.
planes.
;
loop_
    _geom_bond_atom_site_label_1
    _geom_bond_atom_site_label_2
    _geom_bond_site_symmetry_2
    _geom_bond_distance
    _geom_bond_publ_flag
    Cl1 C3 . 1.7461(16) ?
    N1 C16 . 1.1445(19) ?
    N2 C19 . 1.3376(18) ?
    N2 N3 . 1.3585(18) ?
    N2 C17 . 1.4444(17) ?
    N3 C18 . 1.3178(19) ?
    N4 C19 . 1.314(2) ?
    N4 C18 . 1.351(2) ?
    C1 C6 . 1.379(2) ?
    C1 C2 . 1.382(2) ?
    C1 H1 . 0.9500 ?
    C2 C3 . 1.372(2) ?
    C2 H2 . 0.9500 ?
    C3 C4 . 1.367(3) ?
    C4 C5 . 1.388(2) ?
    C4 H4 . 0.9500 ?
    C5 C6 . 1.382(2) ?
    C5 H5 . 0.9500 ?
    C6 C7 . 1.5124(19) ?
    C7 C8 . 1.5273(19) ?
    C7 H7A . 0.9900 ?
    C7 H7B . 0.9900 ?
    C8 C9 . 1.5492(18) ?
    C8 H8A . 0.9900 ?
    C8 H8B . 0.9900 ?
    C9 C16 . 1.479(2) ?
    C9 C10 . 1.5332(17) ?
    C9 C17 . 1.5537(18) ?
    C10 C15 . 1.386(2) ?
    C10 C11 . 1.388(2) ?
    C11 C12 . 1.386(2) ?
    C11 H11 . 0.9500 ?
    C12 C13 . 1.377(2) ?
    C12 H12 . 0.9500 ?
    C13 C14 . 1.376(2) ?
    C13 H13 . 0.9500 ?
    C14 C15 . 1.392(2) ?
    C14 H14 . 0.9500 ?
    C15 H15 . 0.9500 ?
    C17 H17A . 0.9900 ?
    C17 H17B . 0.9900 ?
    C18 H18 . 0.9500 ?
    C19 H19 . 0.9500 ?
loop_
    _geom_angle_atom_site_label_1
    _geom_angle_atom_site_label_2
    _geom_angle_atom_site_label_3
    _geom_angle_site_symmetry_1
    _geom_angle_site_symmetry_3
    _geom_angle
    _geom_angle_publ_flag
    C19 N2 N3 . . 109.39(12) ?
    C19 N2 C17 . . 130.06(14) ?
    N3 N2 C17 . . 119.81(12) ?
    C18 N3 N2 . . 101.96(13) ?
    C19 N4 C18 . . 102.36(13) ?
    C6 C1 C2 . . 121.52(15) ?
    C6 C1 H1 . . 119.2 ?
    C2 C1 H1 . . 119.2 ?
    C3 C2 C1 . . 118.87(17) ?
    C3 C2 H2 . . 120.6 ?
    C1 C2 H2 . . 120.6 ?
    C4 C3 C2 . . 121.31(15) ?
    C4 C3 Cl1 . . 119.53(14) ?
    C2 C3 Cl1 . . 119.16(15) ?
    C3 C4 C5 . . 119.02(16) ?
    C3 C4 H4 . . 120.5 ?
    C5 C4 H4 . . 120.5 ?
    C6 C5 C4 . . 121.15(17) ?
    C6 C5 H5 . . 119.4 ?
    C4 C5 H5 . . 119.4 ?
    C1 C6 C5 . . 118.10(14) ?
    C1 C6 C7 . . 120.59(13) ?
    C5 C6 C7 . . 121.30(15) ?
    C6 C7 C8 . . 111.85(12) ?
    C6 C7 H7A . . 109.2 ?
    C8 C7 H7A . . 109.2 ?
    C6 C7 H7B . . 109.2 ?
    C8 C7 H7B . . 109.2 ?
    H7A C7 H7B . . 107.9 ?
    C7 C8 C9 . . 114.21(11) ?
    C7 C8 H8A . . 108.7 ?
    C9 C8 H8A . . 108.7 ?
    C7 C8 H8B . . 108.7 ?
    C9 C8 H8B . . 108.7 ?
    H8A C8 H8B . . 107.6 ?
    C16 C9 C10 . . 110.05(11) ?
    C16 C9 C8 . . 106.43(11) ?
    C10 C9 C8 . . 114.28(11) ?
    C16 C9 C17 . . 109.49(12) ?
    C10 C9 C17 . . 108.56(10) ?
    C8 C9 C17 . . 107.94(10) ?
    C15 C10 C11 . . 118.93(13) ?
    C15 C10 C9 . . 120.87(13) ?
    C11 C10 C9 . . 119.90(12) ?
    C12 C11 C10 . . 120.47(14) ?
    C12 C11 H11 . . 119.8 ?
    C10 C11 H11 . . 119.8 ?
    C13 C12 C11 . . 120.22(16) ?
    C13 C12 H12 . . 119.9 ?
    C11 C12 H12 . . 119.9 ?
    C14 C13 C12 . . 119.92(14) ?
    C14 C13 H13 . . 120.0 ?
    C12 C13 H13 . . 120.0 ?
    C13 C14 C15 . . 120.11(14) ?
    C13 C14 H14 . . 119.9 ?
    C15 C14 H14 . . 119.9 ?
    C10 C15 C14 . . 120.35(15) ?
    C10 C15 H15 . . 119.8 ?
    C14 C15 H15 . . 119.8 ?
    N1 C16 C9 . . 175.67(15) ?
    N2 C17 C9 . . 112.33(11) ?
    N2 C17 H17A . . 109.1 ?
    C9 C17 H17A . . 109.1 ?
    N2 C17 H17B . . 109.1 ?
    C9 C17 H17B . . 109.1 ?
    H17A C17 H17B . . 107.9 ?
    N3 C18 N4 . . 115.46(16) ?
    N3 C18 H18 . . 122.3 ?
    N4 C18 H18 . . 122.3 ?
    N4 C19 N2 . . 110.83(15) ?
    N4 C19 H19 . . 124.6 ?
    N2 C19 H19 . . 124.6 ?
loop_
    _geom_torsion_atom_site_label_1
    _geom_torsion_atom_site_label_2
    _geom_torsion_atom_site_label_3
    _geom_torsion_atom_site_label_4
    _geom_torsion_site_symmetry_1
    _geom_torsion_site_symmetry_2
    _geom_torsion_site_symmetry_3
    _geom_torsion_site_symmetry_4
    _geom_torsion
    _geom_torsion_publ_flag
    C19 N2 N3 C18 . . . . -0.44(17) ?
    C17 N2 N3 C18 . . . . -171.49(14) ?
    C6 C1 C2 C3 . . . . -1.1(3) ?
    C1 C2 C3 C4 . . . . -0.2(3) ?
    C1 C2 C3 Cl1 . . . . 179.73(13) ?
    C2 C3 C4 C5 . . . . 1.0(3) ?
    Cl1 C3 C4 C5 . . . . -178.99(14) ?
    C3 C4 C5 C6 . . . . -0.4(3) ?
    C2 C1 C6 C5 . . . . 1.5(2) ?
    C2 C1 C6 C7 . . . . -179.47(15) ?
    C4 C5 C6 C1 . . . . -0.8(2) ?
    C4 C5 C6 C7 . . . . -179.76(15) ?
    C1 C6 C7 C8 . . . . -77.25(17) ?
    C5 C6 C7 C8 . . . . 101.70(17) ?
    C6 C7 C8 C9 . . . . 174.47(12) ?
    C7 C8 C9 C16 . . . . 60.28(15) ?
    C7 C8 C9 C10 . . . . -61.39(16) ?
    C7 C8 C9 C17 . . . . 177.73(12) ?
    C16 C9 C10 C15 . . . . 27.07(17) ?
    C8 C9 C10 C15 . . . . 146.73(13) ?
    C17 C9 C10 C15 . . . . -92.74(15) ?
    C16 C9 C10 C11 . . . . -159.29(13) ?
    C8 C9 C10 C11 . . . . -39.62(17) ?
    C17 C9 C10 C11 . . . . 80.90(15) ?
    C15 C10 C11 C12 . . . . -0.5(2) ?
    C9 C10 C11 C12 . . . . -174.29(13) ?
    C10 C11 C12 C13 . . . . 0.5(2) ?
    C11 C12 C13 C14 . . . . 0.1(2) ?
    C12 C13 C14 C15 . . . . -0.6(2) ?
    C11 C10 C15 C14 . . . . 0.0(2) ?
    C9 C10 C15 C14 . . . . 173.75(13) ?
    C13 C14 C15 C10 . . . . 0.5(2) ?
    C19 N2 C17 C9 . . . . -94.71(18) ?
    N3 N2 C17 C9 . . . . 74.23(16) ?
    C16 C9 C17 N2 . . . . -65.98(14) ?
    C10 C9 C17 N2 . . . . 54.17(16) ?
    C8 C9 C17 N2 . . . . 178.56(11) ?
    N2 N3 C18 N4 . . . . 0.2(2) ?
    C19 N4 C18 N3 . . . . 0.0(2) ?
    C18 N4 C19 N2 . . . . -0.34(19) ?
    N3 N2 C19 N4 . . . . 0.52(18) ?
    C17 N2 C19 N4 . . . . 170.36(14) ?
loop_
    _geom_hbond_atom_site_label_D
    _geom_hbond_atom_site_label_H
    _geom_hbond_atom_site_label_A
    _geom_hbond_site_symmetry_A
    _geom_hbond_distance_DH
    _geom_hbond_distance_HA
    _geom_hbond_distance_DA
    _geom_hbond_angle_DHA
    C8 H8A N1 1_545 0.99 2.53 3.522(2) 178
    C11 H11 N1 1_545 0.95 2.60 3.533(2) 166
    C17 H17A N1 3_677 0.99 2.58 3.5101(18) 156
    C18 H18 N4 2_656 0.95 2.46 3.277(2) 144
_shelx_hkl_file
;
   1   0   0    0.00    0.01
  -1   0   0   -0.01    0.01
   1   0   0   -0.01    0.00
   1   0   0   -0.01    0.00
   2   0   0    2.79    0.13
   2   0   0    2.62    0.13
   2   0   0    2.18    0.14
  -2   0   0    2.89    0.14
   3   0   0   -0.04    0.02
   3   0   0   -0.01    0.03
   3   0   0   -0.06    0.02
  -3   0   0    0.00    0.03
  -4   0   0  322.15    8.83
   4   0   0  299.80    9.12
   4   0   0  314.99    8.83
   4   0   0  328.08    8.56
  -5   0   0    0.03    0.05
   5   0   0    0.04    0.05
   5   0   0   -0.02    0.03
  -6   0   0   13.58    0.54
   6   0   0   12.38    0.56
   6   0   0   13.37    0.48
   7   0   0    0.03    0.07
   7   0   0   -0.05    0.04
  -7   0   0    0.15    0.08
  -8   0   0    0.20    0.09
   8   0   0    0.27    0.08
   8   0   0    0.28    0.12
   9   0   0   -0.01    0.05
  -9   0   0    0.09    0.08
   9   0   0    0.13    0.10
 -10   0   0    1.55    0.25
  10   0   0    1.91    0.22
  10   0   0    2.19    0.32
 -11   0   0    0.34    0.13
  11   0   0    0.26    0.09
  11   0   0    0.46    0.17
  12   0   0    1.18    0.18
  12   0   0    1.27    0.29
 -12   0   0    1.68    0.28
  13   0   0    1.10    0.27
 -13   0   0    1.01    0.24
  14   0   0    0.43    0.13
  14   0   0    0.56    0.23
  15   0   0    0.34    0.22
  15   0   0    0.12    0.11
  16   0   0    0.07    0.10
  16   0   0    0.29    0.27
   0  -1   0   -0.22    0.02
  -1  -1   0   41.64    1.27
   1  -1   0   40.45    1.29
   1   1   0   41.19    1.25
   1   1   0   42.00    1.27
  -2  -1   0   84.13    2.25
   2  -1   0   80.93    2.48
  -2  -1   0   84.25    2.43
   2   1   0   84.17    2.42
   2   1   0   80.50    2.45
   2   1   0   82.73    2.26
   3  -1   0   70.55    2.28
  -3  -1   0   72.14    2.24
   3  -1   0   77.71    2.03
   3  -1   0   76.42    2.05
   3   1   0   73.73    2.08
   3   1   0   78.77    2.25
  -3   1   0   74.00    2.13
   4  -1   0  167.60    4.64
   4  -1   0  170.09    4.47
   4  -1   0  158.46    4.89
  -4  -1   0  162.86    4.77
  -4   1   0  168.34    4.65
   4   1   0  167.32    4.84
   4   1   0  162.51    4.52
   5  -1   0   16.40    0.50
   5  -1   0   13.85    0.51
   5  -1   0   16.33    0.65
  -5  -1   0   14.59    0.62
   5   1   0   15.17    0.54
   5   1   0   14.27    0.58
  -5   1   0   15.44    0.53
  -6  -1   0    0.09    0.07
   6  -1   0    0.02    0.03
   6  -1   0    0.01    0.06
   6   1   0   -0.01    0.04
  -6   1   0    0.02    0.04
   6   1   0   -0.01    0.03
   7  -1   0   55.61    1.63
   7  -1   0   54.82    1.90
  -7  -1   0   55.42    1.85
   7   1   0   59.16    1.85
  -7   1   0   57.32    1.73
   7   1   0   54.15    1.68
   8  -1   0   -0.08    0.06
  -8  -1   0    0.06    0.07
   8  -1   0    0.00    0.03
   8   1   0    0.03    0.06
   8   1   0    0.04    0.07
  -8   1   0    0.02    0.05
   9  -1   0    1.73    0.29
   9  -1   0    1.38    0.16
  -9  -1   0    1.63    0.26
   9   1   0    1.25    0.18
   9   1   0    1.32    0.22
  -9   1   0    1.50    0.20
  10  -1   0   21.51    1.00
  10  -1   0   20.72    0.74
 -10  -1   0   19.84    0.93
  10   1   0   21.54    0.79
 -10   1   0   19.81    0.82
  10   1   0   19.41    0.91
  11  -1   0    3.10    0.23
 -11  -1   0    2.84    0.37
  11  -1   0    2.86    0.42
  11   1   0    2.57    0.26
 -11   1   0    3.18    0.34
  11   1   0    3.64    0.42
  12  -1   0   11.65    0.76
 -12  -1   0   10.21    0.66
  12  -1   0   10.07    0.49
  12   1   0   11.26    0.70
  12   1   0   12.24    0.57
  13  -1   0    0.16    0.09
  13  -1   0    0.37    0.21
 -13  -1   0    0.12    0.16
  13   1   0    0.12    0.10
  13   1   0    0.33    0.19
  14  -1   0    1.66    0.22
 -14  -1   0    1.22    0.30
  14  -1   0    1.68    0.40
  14   1   0    2.16    0.28
  14   1   0    2.85    0.47
  15  -1   0    0.50    0.28
  15  -1   0    0.40    0.13
  15   1   0    0.12    0.13
  15   1   0    0.15    0.19
  16  -1   0    0.44    0.14
  16   1   0    0.52    0.16
   0  -2   0  138.37    4.12
  -1  -2   0   58.13    1.83
   1   2   0   58.42    1.85
  -2  -2   0   77.47    2.33
   2  -2   0   73.38    2.36
  -2   2   0   76.24    2.08
   2   2   0   74.17    2.31
  -2   2   0   74.26    2.10
   3  -2   0    0.95    0.16
  -3  -2   0    0.88    0.16
   3   2   0    0.91    0.14
   4  -2   0    9.72    0.50
  -4  -2   0   10.02    0.51
  -4  -2   0    9.99    0.31
  -4  -2   0   10.09    0.31
   4   2   0   10.14    0.38
  -4   2   0   10.23    0.38
   4   2   0   10.21    0.45
   5  -2   0    0.02    0.07
  -5  -2   0    0.02    0.03
  -5  -2   0    0.30    0.11
   5   2   0    0.00    0.05
   5   2   0    0.09    0.05
  -5   2   0    0.10    0.05
   6  -2   0    5.11    0.18
   6  -2   0    5.01    0.17
   6  -2   0    5.05    0.37
  -6  -2   0    5.05    0.26
   6   2   0    5.03    0.27
   6   2   0    4.61    0.30
  -6   2   0    5.01    0.25
  -7  -2   0    0.39    0.14
   7  -2   0    0.54    0.07
   7  -2   0    0.59    0.17
   7  -2   0    0.61    0.08
  -7   2   0    0.60    0.11
   7   2   0    0.50    0.11
   7   2   0    0.68    0.14
  -8  -2   0    1.31    0.25
   8  -2   0    1.30    0.13
   8  -2   0    1.28    0.25
   8  -2   0    1.39    0.12
   8   2   0    1.67    0.20
   8   2   0    1.24    0.20
  -8   2   0    1.50    0.18
   9  -2   0   16.48    0.87
   9  -2   0   16.56    0.56
  -9  -2   0   16.79    0.85
  -9   2   0   16.54    0.66
   9   2   0   15.96    0.74
   9   2   0   17.08    0.68
  10  -2   0    0.01    0.10
  10  -2   0   -0.01    0.04
 -10  -2   0   -0.10    0.08
  10   2   0    0.02    0.10
  10   2   0   -0.12    0.05
 -10   2   0   -0.02    0.06
  11  -2   0    7.87    0.63
  11  -2   0    7.95    0.36
 -11  -2   0    8.70    0.61
  11   2   0    8.45    0.47
  11   2   0    8.65    0.55
 -12  -2   0    1.93    0.35
  12  -2   0    1.41    0.34
  12  -2   0    1.48    0.16
  12   2   0    1.88    0.33
  12   2   0    2.17    0.28
 -13  -2   0    0.31    0.21
  13  -2   0    0.28    0.09
  13  -2   0    0.28    0.23
  13   2   0    0.56    0.16
  13   2   0    0.11    0.17
 -14  -2   0    1.11    0.33
  14  -2   0    1.52    0.39
  14  -2   0    1.15    0.15
  14   2   0    1.27    0.24
  14   2   0    1.31    0.32
  15  -2   0    0.16    0.08
  15  -2   0    0.16    0.20
  15   2   0    0.40    0.22
  15   2   0    0.22    0.14
   0  -3   0   -0.01    0.01
   0  -3   0   -0.01    0.06
   0   3   0   -0.06    0.06
  -1  -3   0    4.18    0.29
   1  -3   0    3.76    0.30
   1   3   0    3.69    0.29
   2  -3   0    0.53    0.14
   2   3   0    0.61    0.14
   3  -3   0   28.89    1.16
   3   3   0   30.36    1.10
  -3   3   0   30.14    0.89
  -4  -3   0    5.11    0.40
   4  -3   0    5.04    0.38
  -4   3   0    4.76    0.25
   4   3   0    4.93    0.32
  -5  -3   0   20.63    0.94
   5  -3   0   20.56    0.94
   5   3   0   21.14    0.82
   5   3   0   19.94    0.69
  -6  -3   0   13.28    0.72
   6  -3   0   12.13    0.69
   6   3   0   12.12    0.49
   6   3   0   11.47    0.56
  -6   3   0   12.28    0.48
   7  -3   0    1.15    0.26
  -7  -3   0    1.52    0.30
  -7   3   0    1.07    0.15
   7   3   0    1.42    0.19
   7   3   0    1.45    0.22
  -8  -3   0    1.37    0.13
  -8  -3   0    1.49    0.30
  -8  -3   0    1.42    0.13
   8  -3   0    1.46    0.29
  -8   3   0    1.36    0.17
   8   3   0    1.50    0.23
   8   3   0    1.19    0.17
   9  -3   0    0.53    0.20
  -9  -3   0    0.45    0.10
  -9  -3   0    0.68    0.22
   9   3   0    0.51    0.13
   9   3   0    0.59    0.16
  -9   3   0    0.75    0.13
 -10  -3   0    7.98    0.63
  10  -3   0    7.96    0.77
  10   3   0    7.93    0.51
 -11  -3   0    1.84    0.37
  11  -3   0    1.81    0.39
  11   3   0    2.24    0.32
  12  -3   0    1.28    0.34
 -12  -3   0    1.35    0.34
  12   3   0    0.90    0.24
  13  -3   0    0.06    0.16
 -13  -3   0    0.24    0.20
  13   3   0    0.02    0.12
 -14  -3   0   -0.15    0.13
  14  -3   0   -0.05    0.14
  14   3   0    0.12    0.19
  15  -3   0    0.02    0.23
 -15  -3   0    0.18    0.23
  15   3   0    0.07    0.14
  15   3   0    0.01    0.15
   0  -4   0    8.57    0.27
   0  -4   0    9.25    0.53
   0   4   0   10.06    0.58
  -1  -4   0    1.33    0.22
   1  -4   0    1.46    0.25
  -1  -4   0    1.27    0.09
   1   4   0    1.61    0.26
   2  -4   0    5.90    0.45
   2   4   0    6.50    0.44
   3  -4   0    0.04    0.09
   3   4   0   -0.07    0.07
   4  -4   0    1.56    0.29
   4   4   0    1.45    0.24
   5  -4   0    2.53    0.38
   5   4   0    2.58    0.32
   6  -4   0    1.48    0.33
   6   4   0    1.46    0.24
  -6   4   0    1.84    0.20
   7  -4   0    3.92    0.50
   7   4   0    3.03    0.34
  -7   4   0    4.17    0.26
   8  -4   0    1.45    0.33
  -8  -4   0    1.33    0.32
  -8   4   0    1.19    0.19
   8   4   0    1.36    0.24
   9  -4   0   10.62    0.79
  -9  -4   0   10.44    0.76
   9   4   0   11.15    0.61
 -10  -4   0    7.45    0.78
  10  -4   0    6.25    0.74
  10   4   0    5.40    0.42
 -11  -4   0   -0.13    0.12
  11  -4   0   -0.04    0.15
  11   4   0    0.22    0.14
  12  -4   0    0.31    0.22
 -12  -4   0    0.59    0.26
  12   4   0    0.13    0.15
  13  -4   0    0.96    0.34
  13   4   0    0.74    0.23
  14  -4   0   -0.05    0.19
  14   4   0    0.52    0.23
   0  -5   0    0.04    0.10
   0   5   0    0.06    0.12
  -1  -5   0    4.91    0.20
   1  -5   0    4.76    0.50
  -1  -5   0    5.22    0.50
  -1   5   0    5.00    0.54
   1   5   0    5.53    0.56
   2  -5   0    1.63    0.30
  -2  -5   0    1.73    0.12
   2   5   0    1.39    0.27
   3  -5   0    3.43    0.46
  -3  -5   0    4.05    0.22
   3   5   0    3.28    0.41
   4  -5   0    0.73    0.23
   4   5   0    0.96    0.23
   5  -5   0    5.49    0.63
   5   5   0    5.39    0.43
   6  -5   0    6.07    0.69
   6   5   0    5.78    0.44
   7  -5   0    4.01    0.57
   7   5   0    4.29    0.42
   8  -5   0    0.03    0.14
   8   5   0    0.05    0.12
   9  -5   0    0.57    0.26
   9   5   0    0.98    0.23
  10  -5   0    0.05    0.20
  10   5   0    0.09    0.12
  11  -5   0    2.17    0.49
  11   5   0    1.73    0.30
  12  -5   0    2.63    0.54
  12   5   0    1.96    0.34
  13  -5   0    0.25    0.25
  13   5   0    0.46    0.20
   0  -6   0   18.20    0.95
   0   6   0   16.91    0.97
  -1  -6   0    0.41    0.18
  -1  -6   0    0.23    0.04
   1  -6   0    0.18    0.15
  -1   6   0    0.05    0.15
   1   6   0    0.26    0.17
   2  -6   0    1.12    0.29
  -2  -6   0    0.76    0.10
   2   6   0    0.52    0.21
   3  -6   0    0.54    0.22
  -3  -6   0    0.26    0.07
   3   6   0    0.50    0.18
   4  -6   0    3.44    0.51
   4   6   0    4.90    0.52
   5  -6   0   -0.14    0.11
   5   6   0   -0.05    0.12
   6  -6   0    0.93    0.32
   6   6   0    0.73    0.22
   7  -6   0    0.66    0.27
   7   6   0   -0.02    0.15
   8  -6   0    1.04    0.34
   8   6   0    1.47    0.29
   9  -6   0    0.91    0.35
   9   6   0    0.74    0.21
  10  -6   0    0.42    0.27
  10   6   0    0.05    0.14
  11  -6   0    0.84    0.36
  11   6   0    0.51    0.21
   0  -7   0    0.45    0.20
   0   7   0    0.36    0.21
  -1  -7   0    4.03    0.53
   1  -7   0    4.33    0.58
   1   7   0    4.49    0.58
  -1   7   0    4.66    0.63
  -2  -7   0   -0.01    0.04
   2  -7   0    0.09    0.16
  -2   7   0   -0.05    0.15
   2   7   0   -0.03    0.15
   3  -7   0    0.67    0.25
   3   7   0    0.11    0.17
  -3   7   0    0.09    0.21
   4  -7   0    0.12    0.18
   4   7   0    0.30    0.20
   5  -7   0    0.02    0.17
   5   7   0    0.15    0.19
   6  -7   0    0.66    0.29
   6   7   0    0.97    0.29
   7  -7   0    6.44    0.83
   7   7   0    6.09    0.61
   8  -7   0    2.28    0.53
   8   7   0    1.84    0.38
   9  -7   0    2.57    0.57
   0  -8   0    3.57    0.55
   0   8   0    3.83    0.58
   1  -8   0    0.24    0.20
   1   8   0    0.07    0.18
  -1   8   0   -0.02    0.20
   2  -8   0    0.08    0.19
   2   8   0   -0.05    0.17
  -2   8   0    0.02    0.20
   3  -8   0    0.65    0.29
  -3   8   0    0.93    0.38
   3   8   0    1.08    0.32
   4  -8   0    1.02    0.35
  -4   8   0    1.88    0.47
   5  -8   0    0.71    0.33
   6  -8   0   -0.05    0.16
  16   0  -1    0.18    0.22
  16   0  -1    0.02    0.11
  15   0  -1    0.18    0.12
  15   0  -1    0.14    0.20
  14   0  -1    0.02    0.15
  14   0  -1   -0.01    0.08
  13   0  -1    3.52    0.33
  13   0  -1    2.84    0.44
  12   0  -1    0.06    0.07
 -12   0   1    0.10    0.11
  12   0  -1    0.00    0.11
  11   0  -1   12.94    0.57
 -11   0   1   12.30    0.66
  11   0  -1   13.02    0.74
  10   0  -1   -0.08    0.04
  10   0  -1    0.20    0.12
 -10   0   1    0.05    0.09
   9   0  -1   26.59    0.92
  -9   0   1   26.53    1.02
   9   0  -1   27.44    1.10
   8   0  -1    0.04    0.07
  -8   0   1    0.01    0.05
   8   0  -1    0.12    0.06
   7   0  -1  202.28    5.63
  -7   0   1  206.19    5.89
   7   0  -1  207.05    6.10
   6   0  -1   -0.03    0.03
   6   0  -1   -0.02    0.05
  -6   0   1   -0.02    0.04
   5   0  -1   81.41    2.26
   5   0  -1   76.98    2.45
  -5   0   1   82.88    2.38
   4   0  -1   -0.07    0.02
   4   0  -1   -0.01    0.04
  -4   0   1    0.00    0.04
   4   0  -1   -0.03    0.03
   3   0  -1  268.71    7.29
  -3   0   1  254.74    7.31
   3   0  -1  261.67    7.05
   3   0  -1  258.74    7.54
   2   0  -1   -0.78    0.02
   2   0  -1   -0.80    0.01
   2   0  -1   -0.79    0.02
  -2   0   1   -0.81    0.02
   1   0  -1    1.76    0.08
   1   0  -1    1.92    0.07
  -1   0   1    1.68    0.08
  -1   0   1    1.68    0.08
   0   0  -1   -0.03    0.00
   0   0  -1   -0.03    0.00
   0   0   1   -0.03    0.00
   0   0   1   -0.03    0.00
   0   0  -1   -0.03    0.00
   0   0   1   -0.02    0.00
   1   0   1   10.74    0.34
   1   0   1   10.86    0.32
  -1   0  -1   10.21    0.33
   2   0   1   -0.37    0.02
   2   0   1   -0.42    0.01
   2   0   1   -0.43    0.01
  -2   0  -1   -0.42    0.02
   3   0   1  137.23    4.26
  -3   0  -1  149.55    4.14
   3   0   1  152.95    3.99
   4   0   1   -0.01    0.03
   4   0   1    0.00    0.04
  -4   0  -1    0.00    0.04
   5   0   1   78.92    2.52
  -5   0  -1   84.05    2.44
   5   0   1   84.57    2.33
   6   0   1   -0.06    0.05
  -6   0  -1   -0.06    0.04
   6   0   1    0.12    0.05
   7   0   1    5.31    0.28
  -7   0  -1    5.33    0.32
   7   0   1    5.82    0.36
  -8   0  -1    0.11    0.07
   8   0   1    0.00    0.04
   8   0   1    0.01    0.06
   9   0   1    0.28    0.13
   9   0   1    0.24    0.08
  -9   0  -1    0.21    0.11
 -10   0  -1    0.03    0.07
  10   0   1   -0.06    0.05
  10   0   1   -0.11    0.07
  11   0   1   -0.01    0.07
 -11   0  -1    0.01    0.08
  11   0   1   -0.04    0.10
  12   0   1   -0.06    0.10
 -12   0  -1    0.06    0.11
  12   0   1   -0.02    0.06
  13   0   1   14.33    0.88
  13   0   1   13.11    0.62
 -13   0  -1   13.37    0.76
  14   0   1   -0.05    0.17
  14   0   1   -0.08    0.07
  15   0   1    2.34    0.29
  15   0   1    2.70    0.50
  16   0   1   -0.03    0.10
  16   0   1   -0.07    0.15
  16  -1  -1    0.32    0.24
  16  -1  -1    0.11    0.10
  16   1  -1    0.22    0.21
  16   1  -1    0.04    0.11
  15  -1  -1    3.21    0.53
  15  -1  -1    3.27    0.31
  15   1  -1    3.41    0.53
  15   1  -1    3.23    0.36
  14  -1  -1    3.03    0.51
  14  -1  -1    2.69    0.27
  14   1  -1    1.77    0.26
  14   1  -1    2.84    0.46
  13  -1  -1    4.51    0.58
 -13  -1   1    3.63    0.47
  13  -1  -1    3.75    0.28
  13   1  -1    4.18    0.39
  13   1  -1    3.85    0.50
 -12  -1   1    1.87    0.32
  12  -1  -1    1.42    0.19
  12  -1  -1    1.38    0.31
  12   1  -1    1.35    0.29
  12   1  -1    1.21    0.20
  11  -1  -1    1.31    0.28
  11  -1  -1    1.18    0.16
 -11  -1   1    0.94    0.23
  11   1  -1    1.39    0.27
 -11   1   1    1.73    0.25
  11   1  -1    1.55    0.22
  10  -1  -1   30.07    1.00
 -10  -1   1   29.19    1.21
  10  -1  -1   29.84    1.28
  10   1  -1   31.61    1.23
  10   1  -1   30.19    1.05
 -10   1   1   30.38    1.10
   9  -1  -1    1.58    0.27
  -9  -1   1    2.04    0.29
   9  -1  -1    1.73    0.18
   9   1  -1    2.03    0.22
  -9   1   1    1.96    0.23
   9   1  -1    2.05    0.27
   8  -1  -1    0.63    0.10
   8  -1  -1    0.63    0.17
  -8  -1   1    0.82    0.17
   8   1  -1    0.73    0.13
  -8   1   1    0.68    0.13
   8   1  -1    0.69    0.15
   7  -1  -1    0.21    0.11
   7  -1  -1    0.08    0.05
  -7  -1   1    0.11    0.09
   7   1  -1    0.15    0.06
  -7   1   1    0.15    0.06
   7   1  -1    0.23    0.09
  -6  -1   1   33.42    1.23
   6  -1  -1   36.35    1.07
   6  -1  -1   36.55    1.28
   6   1  -1   37.05    1.23
  -6   1   1   36.36    1.12
   6   1  -1   34.56    1.11
   5  -1  -1   60.35    1.92
  -5  -1   1   61.30    1.89
   5  -1  -1   58.51    1.74
   5  -1  -1   61.64    1.69
   5   1  -1   59.01    1.73
   5   1  -1   56.71    1.86
  -5   1   1   60.61    1.75
   4  -1  -1  216.58    6.21
   4  -1  -1  202.31    5.96
   4  -1  -1  223.14    5.92
  -4  -1   1  212.87    6.06
  -4   1   1  202.35    5.91
   4   1  -1  210.39    6.17
   4   1  -1  216.45    5.76
   3  -1  -1    6.25    0.21
  -3  -1   1    6.77    0.33
   3  -1  -1    6.12    0.30
  -3   1   1    6.20    0.22
   3   1  -1    6.25    0.29
   3   1  -1    6.33    0.24
  -2  -1   1   19.80    0.58
  -2  -1   1   19.64    0.69
   2  -1  -1   20.61    0.68
  -2  -1   1   19.89    0.58
  -2   1   1   20.03    0.60
   2   1  -1   20.18    0.68
   2   1  -1   19.88    0.58
   2   1  -1   19.55    0.68
   1  -1  -1  130.72    3.88
   1  -1  -1  134.46    3.64
  -1   1   1  135.52    3.64
   1   1  -1  133.02    3.91
   0  -1  -1   15.30    0.49
   0  -1   1   14.93    0.43
   0  -1  -1   13.56    0.49
   0   1  -1   14.99    0.42
   0   1   1   14.33    0.48
  -1  -1  -1   54.39    1.58
   1  -1   1   53.28    1.63
   1  -1   1   51.07    1.49
   1   1   1   53.67    1.58
  -1   1  -1   50.94    1.48
   1   1   1   54.55    1.57
  -2  -1  -1  264.30    7.10
   2  -1   1  263.51    7.66
  -2  -1  -1  255.98    7.43
   2   1   1  271.90    7.61
   2   1   1  262.97    7.13
   2   1   1  269.78    7.43
  -3  -1  -1  560.43   15.11
   3  -1   1  525.83   15.00
   3  -1   1  532.48   14.86
   3  -1   1  538.11   15.54
  -3   1  -1  556.21   14.98
   3   1   1  535.09   14.47
   3   1   1  523.18   16.22
   4  -1   1   36.02    1.02
   4  -1   1   34.61    1.08
   4  -1   1   33.62    1.19
  -4  -1  -1   37.13    1.18
   4   1   1   36.24    1.14
  -4   1  -1   35.18    1.08
   4   1   1   34.19    1.06
  -5  -1  -1   17.24    0.68
   5  -1   1   16.13    0.69
   5  -1   1   17.69    0.55
   5   1   1   17.18    0.59
  -5   1  -1   16.55    0.59
   5   1   1   16.09    0.62
  -6  -1  -1   14.43    0.64
   6  -1   1   15.44    0.67
   6  -1   1   16.33    0.52
  -6   1  -1   15.04    0.57
   6   1   1   13.70    0.59
   6   1   1   14.39    0.55
   7  -1   1   17.26    0.59
  -7  -1  -1   16.89    0.73
   7  -1   1   16.63    0.76
   7   1   1   17.02    0.63
   7   1   1   15.88    0.69
  -7   1  -1   17.58    0.65
   8  -1   1    1.32    0.15
  -8  -1  -1    1.32    0.23
   8  -1   1    1.14    0.22
   8   1   1    1.30    0.17
  -8   1  -1    1.13    0.17
   8   1   1    1.26    0.20
   9  -1   1    4.23    0.46
   9  -1   1    3.57    0.23
  -9  -1  -1    4.34    0.42
  -9   1  -1    3.91    0.28
   9   1   1    3.88    0.39
   9   1   1    3.79    0.27
 -10  -1  -1    0.08    0.11
  10  -1   1    0.20    0.14
  10  -1   1    0.04    0.07
  10   1   1   -0.02    0.07
  10   1   1    0.15    0.12
 -10   1  -1    0.09    0.09
  11  -1   1    2.25    0.38
 -11  -1  -1    1.84    0.32
  11  -1   1    1.57    0.19
  11   1   1    1.99    0.32
  11   1   1    1.61    0.22
 -11   1  -1    1.97    0.28
  12  -1   1   -0.02    0.06
  12  -1   1   -0.01    0.11
 -12  -1  -1    0.30    0.17
 -12   1  -1    0.00    0.09
  12   1   1   -0.11    0.07
  12   1   1   -0.03    0.10
  13  -1   1   -0.06    0.07
  13  -1   1    0.05    0.17
 -13  -1  -1   -0.02    0.13
  13   1   1   -0.20    0.12
  13   1   1   -0.12    0.07
  14  -1   1    0.06    0.09
  14  -1   1    0.19    0.18
 -14  -1  -1    0.27    0.18
  14   1   1    0.30    0.13
  14   1   1    0.05    0.16
  15  -1   1    0.77    0.17
  15  -1   1    0.82    0.31
  15   1   1    0.87    0.29
  15   1   1    0.57    0.18
  15  -2  -1    0.02    0.07
  15  -2  -1    0.02    0.20
  15   2  -1   -0.04    0.09
  15   2  -1   -0.07    0.13
 -14  -2   1    0.05    0.17
  14  -2  -1   -0.01    0.05
  14  -2  -1    0.09    0.14
  14   2  -1   -0.16    0.12
  14   2  -1   -0.05    0.08
  13  -2  -1    0.24    0.08
 -13  -2   1    0.12    0.17
  13  -2  -1    0.07    0.19
  13   2  -1    0.08    0.11
  13   2  -1    0.27    0.17
 -12  -2   1    0.66    0.24
  12  -2  -1    0.31    0.08
  12  -2  -1    0.20    0.17
  12   2  -1    0.20    0.12
  12   2  -1    0.47    0.19
  11  -2  -1    1.58    0.16
  11  -2  -1    1.66    0.34
 -11  -2   1    2.06    0.35
  11   2  -1    1.62    0.28
  11   2  -1    1.84    0.24
 -10  -2   1    0.27    0.15
  10  -2  -1    0.20    0.15
  10  -2  -1    0.31    0.07
 -10   2   1    0.34    0.11
  10   2  -1    0.27    0.13
  10   2  -1    0.28    0.10
   9  -2  -1   11.01    0.41
  -9  -2   1   10.56    0.65
   9  -2  -1   11.41    0.69
   9   2  -1   11.38    0.59
   9   2  -1   11.86    0.52
  -9   2   1   11.21    0.49
  -8  -2   1   13.37    0.70
   8  -2  -1   12.21    0.45
   8  -2  -1   12.97    0.44
   8  -2  -1   13.39    0.71
   8   2  -1   12.35    0.60
  -8   2   1   13.18    0.51
   8   2  -1   12.93    0.54
   7  -2  -1   29.18    1.17
   7  -2  -1   27.37    0.84
  -7  -2   1   28.60    1.15
   7  -2  -1   28.79    0.83
  -7   2   1   29.18    0.93
   7   2  -1   28.77    0.95
   7   2  -1   26.68    1.03
  -6  -2   1   11.65    0.45
   6  -2  -1   11.83    0.61
  -6  -2   1   12.42    0.63
   6   2  -1   12.02    0.54
   6   2  -1   11.03    0.46
  -6   2   1   12.11    0.44
  -5  -2   1    0.83    0.10
  -5  -2   1    0.61    0.15
   5  -2  -1    0.62    0.15
   5   2  -1    0.63    0.10
  -5   2   1    0.49    0.08
   5   2  -1    0.53    0.12
   4  -2  -1   13.92    0.64
  -4  -2   1   15.10    0.67
  -4  -2   1   14.75    0.44
  -4  -2   1   14.50    0.44
  -4   2   1   13.87    0.48
   4   2  -1   15.21    0.60
   4   2  -1   14.46    0.49
   3  -2  -1   31.87    1.15
   3   2  -1   32.50    1.12
  -3   2   1   33.55    0.97
   2  -2  -1   19.47    0.76
   2   2  -1   19.21    0.75
  -2   2   1   20.42    0.59
  -1  -2   1    6.41    0.23
   1  -2  -1    6.35    0.33
  -1  -2   1    6.14    0.33
   1  -2  -1    6.43    0.20
   1   2  -1    6.30    0.34
   0  -2  -1   26.85    0.93
   0  -2   1   27.26    0.77
   0  -2   1   27.50    0.97
   0   2   1   26.26    0.91
  -1  -2  -1    0.69    0.12
  -1  -2  -1    0.65    0.11
   1  -2   1    0.72    0.14
   1  -2   1    0.56    0.06
  -1   2  -1    0.62    0.04
   1   2   1    0.68    0.12
   2  -2   1    2.43    0.26
  -2  -2  -1    2.37    0.24
   2   2   1    2.12    0.16
  -2   2  -1    2.22    0.13
  -3  -2  -1    2.04    0.24
   3  -2   1    1.79    0.23
   3   2   1    2.37    0.17
  -3   2  -1    2.02    0.14
  -4  -2  -1    3.49    0.13
  -4  -2  -1    3.63    0.28
   4  -2   1    3.77    0.29
  -4  -2  -1    3.34    0.13
  -4   2  -1    3.63    0.19
   4   2   1    3.30    0.21
   4   2   1    3.07    0.18
   5  -2   1   17.04    0.76
  -5  -2  -1   16.78    0.74
  -5  -2  -1   16.76    0.55
  -5   2  -1   16.22    0.58
   5   2   1   15.38    0.63
   5   2   1   16.94    0.59
   6  -2   1   31.99    0.90
  -6  -2  -1   31.65    1.21
   6  -2   1   32.37    1.25
   6  -2   1   32.63    0.90
  -6  -2  -1   31.21    1.00
   6   2   1   30.98    1.10
  -6   2  -1   32.71    1.04
   6   2   1   30.85    1.03
   7  -2   1    0.27    0.05
   7  -2   1    0.15    0.11
   7  -2   1    0.30    0.06
  -7  -2  -1    0.35    0.14
  -7   2  -1    0.34    0.09
   7   2   1    0.25    0.08
   7   2   1    0.55    0.13
   8  -2   1   10.43    0.63
   8  -2   1    9.90    0.38
  -8  -2  -1   10.39    0.60
   8  -2   1    9.48    0.36
  -8   2  -1    9.85    0.45
   8   2   1   10.34    0.47
   8   2   1    9.84    0.51
  -9  -2  -1    8.18    0.55
   9  -2   1    8.47    0.34
   9   2   1    8.36    0.44
  -9   2  -1    8.19    0.42
   9   2   1    9.38    0.51
  10  -2   1    1.27    0.14
  10  -2   1    1.05    0.27
 -10  -2  -1    1.21    0.28
  10   2   1    1.16    0.23
  10   2   1    1.60    0.22
 -10   2  -1    1.58    0.22
  11  -2   1   -0.06    0.10
  11  -2   1    0.04    0.05
 -11  -2  -1    0.10    0.12
  11   2   1   -0.06    0.07
  11   2   1    0.14    0.12
 -11   2  -1    0.13    0.09
  12  -2   1    0.45    0.25
  12  -2   1    0.30    0.08
 -12  -2  -1    0.53    0.22
  12   2   1    0.45    0.19
  12   2   1    0.15    0.11
  13  -2   1    0.42    0.10
 -13  -2  -1    0.51    0.22
  13  -2   1    0.17    0.19
  13   2   1    0.50    0.15
  13   2   1    0.60    0.22
 -14  -2  -1    0.28    0.19
  14  -2   1    0.16    0.08
  14  -2   1    0.63    0.29
  14   2   1    0.22    0.20
  14   2   1    0.19    0.13
  15  -2   1    0.71    0.31
 -15  -2  -1    0.88    0.31
  15  -2   1    0.78    0.14
  15   2   1    1.01    0.29
  15   2   1    1.09    0.24
  15  -3  -1    0.08    0.20
  15   3  -1    0.04    0.18
  15   3  -1    0.06    0.13
  14  -3  -1    1.34    0.40
 -14  -3   1    1.96    0.43
  14   3  -1    1.89    0.31
  14   3  -1    1.42    0.31
  13  -3  -1   -0.16    0.13
 -13  -3   1   -0.03    0.16
  13   3  -1    0.17    0.16
  12  -3  -1    0.32    0.21
 -12  -3   1    0.30    0.20
  12   3  -1    0.11    0.14
 -11  -3   1    6.38    0.68
  11  -3  -1    5.77    0.67
  11   3  -1    5.35    0.42
  10  -3  -1    0.07    0.14
 -10  -3   1    0.01    0.12
 -10  -3   1    0.00    0.06
  10   3  -1    0.02    0.10
  10   3  -1   -0.01    0.09
  -9  -3   1    0.50    0.19
  -9  -3   1    0.55    0.10
   9  -3  -1    0.46    0.19
   9   3  -1    0.61    0.14
   9   3  -1    0.56    0.15
  -8  -3   1   16.69    0.88
   8  -3  -1   16.47    0.88
  -8  -3   1   15.60    0.54
  -8  -3   1   15.72    0.54
  -8   3   1   16.19    0.59
   8   3  -1   15.19    0.72
   8   3  -1   15.68    0.64
   7  -3  -1    1.90    0.32
  -7  -3   1    1.83    0.32
   7   3  -1    1.57    0.23
   7   3  -1    1.46    0.18
  -7   3   1    1.47    0.15
  -6  -3   1    3.52    0.42
   6  -3  -1    4.02    0.43
  -6   3   1    3.95    0.21
   6   3  -1    3.80    0.24
   6   3  -1    4.20    0.31
   5  -3  -1   10.86    0.62
   5   3  -1   11.06    0.43
   5   3  -1   10.59    0.53
   4  -3  -1   22.85    0.99
   4   3  -1   24.31    0.93
   3  -3  -1    0.05    0.07
  -3   3   1    0.04    0.03
   3   3  -1    0.12    0.09
   2  -3  -1  114.16    3.56
   2   3  -1  113.94    3.55
  -1  -3   1    5.92    0.22
   1  -3  -1    5.52    0.36
  -1  -3   1    5.77    0.36
   1   3  -1    5.55    0.37
   0  -3   1   13.49    0.42
   0  -3   1   13.76    0.64
   0  -3  -1   14.12    0.62
   0   3  -1   13.66    0.66
   1  -3   1    5.66    0.38
   1  -3   1    5.44    0.21
  -1  -3  -1    5.56    0.33
   1   3   1    6.50    0.37
   2  -3   1    0.03    0.08
   2   3   1   -0.06    0.04
  -3  -3  -1    8.32    0.50
   3  -3   1    8.79    0.52
   3   3   1    8.98    0.44
  -3   3  -1    8.59    0.33
  -4  -3  -1    0.55    0.15
   4  -3   1    0.60    0.17
  -4   3  -1    0.53    0.10
   4   3   1    0.57    0.12
  -5  -3  -1    0.83    0.21
   5  -3   1    0.55    0.18
   5   3   1    0.75    0.15
  -5   3  -1    0.48    0.10
  -5   3  -1    0.95    0.14
   5   3   1    0.59    0.11
  -6  -3  -1    0.92    0.21
   6  -3   1    1.01    0.24
   6   3   1    1.11    0.15
   6   3   1    1.20    0.19
  -6   3  -1    0.95    0.14
  -7  -3  -1    1.41    0.28
   7  -3   1    1.58    0.30
   7   3   1    0.92    0.17
   7   3   1    1.29    0.18
  -7   3  -1    1.12    0.16
  -8  -3  -1    0.30    0.07
   8  -3   1    0.65    0.21
  -8  -3  -1    0.31    0.15
  -8  -3  -1    0.44    0.08
   8   3   1    0.24    0.11
  -8   3  -1    0.29    0.10
   8   3   1    0.48    0.12
   9  -3   1    5.91    0.63
  -9  -3  -1    4.91    0.54
  -9   3  -1    5.68    0.33
   9   3   1    4.91    0.35
   9   3   1    5.13    0.38
 -10  -3  -1    0.55    0.21
  10  -3   1    0.42    0.20
  10   3   1    0.73    0.18
 -11  -3  -1    2.64    0.43
  11  -3   1    3.28    0.49
  11   3   1    3.39    0.40
 -12  -3  -1    8.84    0.84
  12  -3   1    8.35    0.85
  12   3   1    8.79    0.59
 -13  -3  -1    1.32    0.35
  13  -3   1    1.51    0.39
  13   3   1    1.09    0.26
 -14  -3  -1    0.05    0.17
  14  -3   1   -0.04    0.20
  14   3   1    0.04    0.16
 -15  -3  -1    0.20    0.24
  15  -3   1    0.13    0.20
  15   3   1    0.17    0.16
  15   3   1    0.03    0.18
  14  -4  -1    1.27    0.41
  14   4  -1    0.91    0.28
  13  -4  -1    0.00    0.20
  13   4  -1    0.18    0.15
  12  -4  -1    4.87    0.69
  12   4  -1    4.49    0.49
  11  -4  -1    0.53    0.27
  11   4  -1    0.61    0.20
  10  -4  -1    1.01    0.31
  10   4  -1    1.28    0.24
   9  -4  -1    9.17    0.71
   9   4  -1    8.83    0.55
   8  -4  -1    6.96    0.71
   8   4  -1    7.52    0.48
   7  -4  -1    6.91    0.67
   7   4  -1    6.21    0.42
  -7   4   1    6.21    0.32
   6  -4  -1    0.04    0.14
   6   4  -1    0.48    0.15
   5  -4  -1   21.49    1.06
   5   4  -1   22.97    0.95
   4  -4  -1    0.03    0.09
   4   4  -1   -0.01    0.09
  -3  -4   1   11.35    0.45
   3  -4  -1   11.68    0.67
   3   4  -1   11.95    0.63
  -2  -4   1   25.75    0.83
   2  -4  -1   26.22    1.12
   2   4  -1   28.69    1.14
  -1  -4   1    3.20    0.36
  -1  -4   1    2.95    0.15
   1  -4  -1    2.58    0.32
   1   4  -1    3.50    0.40
   0  -4   1    6.04    0.43
   0  -4  -1    5.50    0.40
   0  -4   1    6.09    0.22
   0   4  -1    6.18    0.46
   0   4   1    6.31    0.44
   1  -4   1   18.54    0.57
  -1  -4  -1   18.37    0.81
   1  -4   1   17.62    0.86
   1   4   1   19.54    0.86
   2  -4   1    4.54    0.47
   2   4   1    5.93    0.40
   3  -4   1    3.27    0.41
   3   4   1    3.75    0.36
   4  -4   1    5.01    0.52
   4   4   1    4.87    0.35
   5  -4   1    0.07    0.11
  -5  -4  -1    0.01    0.10
   5   4   1   -0.03    0.08
   6  -4   1   21.55    1.08
  -6   4  -1   20.77    0.77
   6   4   1   20.49    0.86
  -7  -4  -1    1.01    0.27
   7  -4   1    1.17    0.30
  -7   4  -1    0.79    0.14
   7   4   1    1.18    0.21
  -8  -4  -1   29.39    1.34
   8  -4   1   28.98    1.36
   8   4   1   23.97    1.05
  -8   4  -1   27.48    0.97
  -9  -4  -1    6.94    0.73
   9  -4   1    8.10    0.80
   9   4   1    5.08    0.39
  10  -4   1    0.33    0.21
 -10  -4  -1    0.07    0.16
  10   4   1   -0.05    0.11
  11  -4   1    0.12    0.18
 -11  -4  -1   -0.14    0.14
  11   4   1    0.00    0.12
  12  -4   1    0.71    0.30
 -12  -4  -1    0.67    0.31
  12   4   1    0.73    0.22
  13  -4   1    1.26    0.40
 -13  -4  -1    1.38    0.39
  13   4   1    0.74    0.24
  14  -4   1    0.23    0.22
  14   4   1    0.19    0.20
  13  -5  -1    0.41    0.26
  13   5  -1    0.12    0.16
  12  -5  -1    0.17    0.22
  12   5  -1    0.08    0.16
  11  -5  -1   -0.10    0.16
  11   5  -1   -0.02    0.14
  10  -5  -1   -0.04    0.13
  10   5  -1   -0.04    0.12
   9  -5  -1    0.07    0.16
   9   5  -1    0.27    0.14
   8  -5  -1   -0.09    0.14
   8   5  -1   -0.11    0.10
   7  -5  -1    0.88    0.29
   7   5  -1    0.59    0.20
   6  -5  -1   40.36    1.76
   6   5  -1   40.71    1.55
   5  -5  -1   14.76    0.90
   5   5  -1   16.02    0.81
   4  -5  -1   11.44    0.74
  -4  -5   1   11.08    0.48
   4   5  -1   11.02    0.66
   3  -5  -1   -0.03    0.11
  -3  -5   1    0.03    0.04
   3   5  -1   -0.06    0.10
  -2  -5   1    1.00    0.11
   2  -5  -1    1.04    0.25
   2   5  -1    1.17    0.25
  -1  -5   1    0.00    0.08
   1  -5  -1   -0.12    0.06
  -1  -5   1   -0.04    0.02
  -1   5   1   -0.09    0.09
   1   5  -1   -0.06    0.08
   0  -5   1    2.46    0.12
   0  -5   1    3.03    0.40
   0  -5  -1    2.75    0.37
   0   5  -1    2.36    0.37
   0   5   1    2.55    0.38
  -1  -5  -1    5.45    0.42
   1  -5   1    4.92    0.53
  -1  -5  -1    5.31    0.20
  -1   5  -1    5.09    0.56
   1   5   1    5.58    0.55
   2  -5   1    5.05    0.55
   2   5   1    4.70    0.48
   3  -5   1    9.58    0.67
   3   5   1   10.87    0.62
   4  -5   1   -0.08    0.09
   4   5   1    0.13    0.13
   5  -5   1    3.54    0.51
   5   5   1    4.05    0.41
   6  -5   1    0.93    0.29
   6   5   1    0.57    0.18
   7  -5   1    0.10    0.15
  -7   5  -1    0.02    0.06
   7   5   1    0.12    0.12
   8  -5   1    4.85    0.66
   8   5   1    4.07    0.42
   9  -5   1    4.42    0.63
   9   5   1    5.04    0.48
  10  -5   1    0.78    0.32
  10   5   1    0.21    0.15
  11  -5   1   -0.22    0.14
  11   5   1    0.17    0.15
  12  -5   1    2.74    0.56
  12   5   1    1.89    0.33
  13  -5   1    0.34    0.31
  13   5   1    0.20    0.18
  11  -6  -1    0.01    0.22
  11   6  -1    0.16    0.17
  10  -6  -1    0.68    0.30
  10   6  -1    0.13    0.17
   9  -6  -1    0.29    0.24
   9   6  -1    0.14    0.15
   8  -6  -1    1.11    0.34
   8   6  -1    0.85    0.23
   7  -6  -1    1.82    0.41
   7   6  -1    2.13    0.35
   6  -6  -1    0.03    0.15
   6   6  -1   -0.12    0.10
   5  -6  -1    2.11    0.43
   5   6  -1    1.99    0.35
   4  -6  -1    4.40    0.58
   4   6  -1    5.90    0.59
   3  -6  -1    1.15    0.30
  -3  -6   1    1.10    0.14
   3   6  -1    1.41    0.31
  -2  -6   1    0.63    0.10
   2  -6  -1    0.56    0.22
   2   6  -1    0.23    0.19
   1  -6  -1    0.30    0.18
  -1  -6   1    0.77    0.08
  -1  -6   1    0.59    0.20
   1   6  -1    0.79    0.25
  -1   6   1    0.55    0.23
   0  -6   1    0.09    0.13
   0  -6  -1    0.09    0.14
   0   6  -1   -0.03    0.11
   0   6   1    0.07    0.14
  -1  -6  -1    0.02    0.10
   1  -6   1    0.11    0.15
  -1   6  -1   -0.13    0.11
   1   6   1    0.10    0.14
   2  -6   1    7.95    0.64
  -2  -6  -1    8.57    0.33
  -2   6  -1    8.03    0.81
   2   6   1    7.82    0.59
  -3  -6  -1    8.20    0.36
   3  -6   1    7.85    0.77
   3   6   1    8.27    0.59
   4  -6   1    0.98    0.31
   4   6   1    2.14    0.36
   5  -6   1    0.09    0.17
   5   6   1    0.22    0.16
   6  -6   1   13.57    0.96
   6   6   1   13.85    0.75
   7  -6   1    1.79    0.44
   7   6   1    1.80    0.30
   8  -6   1    2.80    0.53
   8   6   1    3.21    0.39
   9  -6   1    1.26    0.38
   9   6   1    1.10    0.25
  10  -6   1    4.31    0.70
  10   6   1    4.56    0.50
  11  -6   1    0.07    0.25
   9  -7  -1    0.10    0.24
   9   7  -1    0.02    0.17
   8  -7  -1    5.89    0.79
   8   7  -1    4.73    0.54
   7  -7  -1    0.88    0.34
   7   7  -1    0.94    0.28
   6  -7  -1    3.17    0.56
   6   7  -1    3.27    0.46
   5  -7  -1    0.34    0.24
   5   7  -1   -0.12    0.15
   4  -7  -1    2.68    0.48
   4   7  -1    3.40    0.50
   3  -7  -1    0.13    0.18
  -3   7   1   -0.07    0.15
   3   7  -1    0.17    0.18
   2  -7  -1    1.95    0.40
  -2  -7   1    1.35    0.12
  -2   7   1    1.13    0.32
   2   7  -1    1.16    0.32
  -1  -7   1    2.80    0.45
   1  -7  -1    2.77    0.46
  -1   7   1    2.83    0.49
   1   7  -1    3.09    0.50
   0  -7  -1    2.14    0.39
   0  -7   1    1.32    0.34
   0   7  -1    2.57    0.48
   0   7   1    1.23    0.34
   1  -7   1    0.58    0.25
  -1   7  -1    0.68    0.29
   1   7   1    0.59    0.24
   2  -7   1    0.16    0.18
   2   7   1    0.37    0.20
  -2   7  -1    0.11    0.21
   3  -7   1    0.02    0.13
   3   7   1    0.13    0.16
  -3   7  -1    0.73    0.30
   4  -7   1    1.04    0.32
   4   7   1    1.47    0.33
   5  -7   1    8.49    0.91
   5   7   1    8.21    0.61
   6  -7   1    2.03    0.48
   6   7   1    1.97    0.35
   7  -7   1    0.32    0.26
   8  -7   1    0.03    0.20
   9  -7   1    0.23    0.27
   6  -8  -1    0.06    0.19
   5  -8  -1    0.46    0.27
   5   8  -1    0.43    0.24
   4  -8  -1    0.29    0.25
   4   8  -1    0.45    0.24
  -4   8   1    0.49    0.30
   3  -8  -1    6.23    0.76
   3   8  -1    9.45    0.90
  -3   8   1    7.99    0.92
   2  -8  -1    0.27    0.21
   2   8  -1    0.42    0.24
  -2   8   1   -0.17    0.18
   1  -8  -1    1.26    0.34
  -1   8   1    1.44    0.38
   1   8  -1    1.37    0.38
   0  -8  -1    0.52    0.24
   0  -8   1    0.28    0.22
   0   8  -1    0.60    0.28
   0   8   1    0.25    0.21
   1  -8   1    0.36    0.22
   1   8   1    0.55    0.26
  -1   8  -1   -0.05    0.19
   2  -8   1    0.10    0.18
  -2   8  -1   -0.10    0.18
   3  -8   1    0.86    0.32
  -3   8  -1    0.79    0.35
   4  -8   1    1.15    0.38
  -4   8  -1    1.57    0.50
   5  -8   1    0.01    0.21
   6  -8   1   -0.08    0.17
  16   0  -2    0.59    0.28
  16   0  -2    0.30    0.14
  15   0  -2    0.00    0.10
  15   0  -2    0.48    0.26
  14   0  -2    0.16    0.19
  14   0  -2    0.05    0.09
  13   0  -2   -0.07    0.14
  13   0  -2   -0.10    0.06
 -12   0   2   10.15    0.61
  12   0  -2   11.53    0.72
  12   0  -2   10.89    0.52
  11   0  -2    0.02    0.10
 -11   0   2   -0.06    0.08
  11   0  -2    0.00    0.06
  10   0  -2    9.48    0.58
  10   0  -2   10.06    0.46
 -10   0   2   10.08    0.54
   9   0  -2   -0.05    0.04
   9   0  -2    0.05    0.08
  -9   0   2   -0.02    0.07
   8   0  -2    9.28    0.51
  -8   0   2    9.11    0.47
   8   0  -2   11.06    0.44
  -7   0   2    0.01    0.06
   7   0  -2    0.02    0.04
   7   0  -2    0.08    0.08
  -6   0   2    7.49    0.36
   6   0  -2    7.20    0.31
   6   0  -2    7.40    0.38
   5   0  -2   -0.09    0.03
   5   0  -2   -0.10    0.02
  -5   0   2   -0.04    0.04
   5   0  -2   -0.07    0.03
  -4   0   2  531.07   15.96
   4   0  -2  531.83   15.56
   4   0  -2  545.86   15.48
   4   0  -2  542.54   15.46
   3   0  -2    0.12    0.03
  -3   0   2   -0.04    0.02
   3   0  -2   -0.02    0.02
  -3   0   2   -0.01    0.03
   3   0  -2   -0.02    0.03
   2   0  -2   52.72    1.55
   2   0  -2   53.36    1.56
  -2   0   2   53.52    1.55
   2   0  -2   56.24    1.61
   2   0  -2   54.62    1.50
   1   0  -2    0.00    0.01
  -1   0   2    0.01    0.02
   1   0  -2    0.00    0.01
   1   0  -2    0.02    0.01
   0   0  -2   16.98    0.50
   0   0   2   17.57    0.50
   0   0   2   17.09    0.52
   0   0   2   14.54    0.50
   0   0  -2   17.40    0.52
   0   0   2   16.97    0.52
   0   0  -2   17.67    0.49
  -1   0  -2   -1.43    0.02
  -1   0  -2   -1.41    0.02
   1   0   2   -1.43    0.01
   1   0   2   -1.42    0.01
   1   0   2   -1.44    0.02
   1   0   2   -1.41    0.02
   2   0   2   21.24    0.67
   2   0   2   20.71    0.65
  -2   0  -2   19.70    0.65
   3   0   2    0.08    0.04
   3   0   2    0.01    0.03
   3   0   2    0.01    0.03
  -3   0  -2    0.05    0.04
   4   0   2  264.34    7.86
   4   0   2  274.82    7.35
  -4   0  -2  275.89    7.63
   5   0   2    0.08    0.06
   5   0   2    0.00    0.04
  -5   0  -2    0.03    0.05
  -6   0  -2   35.09    1.18
   6   0   2   35.53    1.24
   6   0   2   35.85    1.11
  -7   0  -2   -0.02    0.04
   7   0   2   -0.10    0.03
   7   0   2   -0.02    0.06
   8   0   2    1.67    0.19
  -8   0  -2    1.88    0.24
   8   0   2    1.52    0.25
   9   0   2   -0.04    0.05
   9   0   2   -0.17    0.07
  -9   0  -2    0.04    0.08
  10   0   2    4.08    0.45
 -10   0  -2    3.83    0.39
  10   0   2    3.50    0.31
  11   0   2    0.04    0.12
  11   0   2    0.10    0.08
 -11   0  -2    0.07    0.10
  12   0   2   10.60    0.52
 -12   0  -2    9.81    0.61
  12   0   2   10.02    0.69
 -13   0  -2    0.04    0.13
  13   0   2    0.05    0.08
  13   0   2    0.03    0.13
  14   0   2    4.22    0.60
  14   0   2    4.36    0.39
  15   0   2    0.12    0.18
  15   0   2    0.08    0.10
  16  -1  -2    0.39    0.24
  16  -1  -2    0.25    0.11
  16   1  -2    0.39    0.27
  16   1  -2    0.26    0.15
  15  -1  -2    0.21    0.11
  15  -1  -2   -0.08    0.16
  15   1  -2    0.02    0.10
  15   1  -2   -0.02    0.17
  14  -1  -2   -0.11    0.06
  14  -1  -2    0.17    0.18
  14   1  -2    0.11    0.16
  14   1  -2   -0.11    0.07
 -13  -1   2    1.40    0.30
  13  -1  -2    1.48    0.20
  13  -1  -2    1.72    0.36
  13   1  -2    1.54    0.22
  13   1  -2    2.06    0.37
  12  -1  -2   -0.04    0.06
 -12  -1   2    0.05    0.12
  12  -1  -2    0.11    0.13
  12   1  -2    0.00    0.08
  12   1  -2   -0.02    0.11
  11  -1  -2    4.97    0.30
  11  -1  -2    6.26    0.61
 -11  -1   2    5.97    0.45
  11   1  -2    4.53    0.47
 -11   1   2    5.27    0.37
  11   1  -2    4.70    0.33
 -10  -1   2    9.06    0.57
  10  -1  -2    9.77    0.61
  10  -1  -2    9.88    0.43
 -10   1   2    9.64    0.49
  10   1  -2   10.44    0.48
  10   1  -2    8.33    0.53
   9  -1  -2   14.46    0.54
  -9  -1   2   14.51    0.70
   9  -1  -2   13.05    0.71
  -9   1   2   14.05    0.59
   9   1  -2   13.50    0.57
   9   1  -2   13.49    0.66
   8  -1  -2   -0.01    0.06
   8  -1  -2    0.02    0.04
  -8  -1   2   -0.06    0.06
  -8   1   2    0.08    0.06
   8   1  -2    0.04    0.07
   8   1  -2    0.01    0.05
   7  -1  -2    1.39    0.14
   7  -1  -2    1.36    0.21
  -7  -1   2    1.43    0.22
   7   1  -2    1.35    0.20
   7   1  -2    1.54    0.17
  -7   1   2    1.54    0.17
  -6  -1   2    1.24    0.19
   6  -1  -2    1.57    0.11
   6  -1  -2    1.31    0.20
   6  -1  -2    1.34    0.13
   6   1  -2    1.62    0.20
   6   1  -2    1.14    0.13
  -6   1   2    1.63    0.15
   5  -1  -2    3.43    0.16
  -5  -1   2    3.00    0.28
   5  -1  -2    2.94    0.22
   5  -1  -2    3.26    0.15
  -5   1   2    3.21    0.16
  -5   1   2    3.21    0.21
   5   1  -2    3.30    0.22
   5   1  -2    3.02    0.18
  -4  -1   2   79.78    2.44
   4  -1  -2   78.44    2.46
   4  -1  -2   81.69    2.27
   4  -1  -2   82.23    2.22
   4   1  -2   80.26    2.25
  -4   1   2   84.40    2.28
   4   1  -2   74.69    2.44
  -4   1   2   82.57    2.32
  -3  -1   2    0.04    0.05
   3  -1  -2    0.20    0.03
   3  -1  -2    0.11    0.05
  -3   1   2    0.12    0.02
  -3   1   2    0.15    0.05
   3   1  -2    0.04    0.05
   3   1  -2    0.10    0.04
   3   1  -2    0.18    0.06
   2  -1  -2  106.31    3.21
  -2  -1   2  107.14    2.97
  -2  -1   2  109.44    2.96
   2  -1  -2  111.09    3.03
  -2  -1   2  107.56    3.04
   2   1  -2  107.45    2.96
  -2   1   2  113.78    3.03
   2   1  -2  110.97    3.24
   1  -1  -2    1.77    0.09
   1  -1  -2    1.81    0.09
   1  -1  -2    1.52    0.10
  -1   1   2    1.84    0.09
   1   1  -2    1.68    0.16
   1   1  -2    1.68    0.09
  -1   1   2    1.66    0.09
   0  -1   2  578.49   14.96
   0  -1  -2  494.52   14.83
   0  -1  -2  494.59   15.49
   0  -1  -2  533.98   15.01
   0   1  -2  494.14   14.82
   0   1   2  526.24   14.70
   0   1   2  509.06   15.32
   1  -1   2  103.05    3.08
  -1  -1  -2  106.35    2.96
   1   1   2  105.83    2.98
  -1   1  -2  101.11    2.87
   1   1   2   98.94    2.94
   2  -1   2  103.51    3.07
   2  -1   2  104.72    2.74
  -2  -1  -2   99.68    2.77
  -2  -1  -2  103.49    2.95
   2  -1   2  103.07    2.74
   2   1   2  101.42    2.79
  -2   1  -2  101.26    2.77
   2   1   2  102.74    2.94
  -2   1  -2  100.95    2.87
   2   1   2   97.41    2.95
   3  -1   2  190.79    4.97
   3  -1   2  181.78    5.43
  -3  -1  -2  189.13    5.26
   3  -1   2  188.37    4.97
  -3   1  -2  182.75    5.18
   3   1   2  172.41    5.32
   3   1   2  185.50    5.02
   4  -1   2    2.93    0.23
   4  -1   2    3.29    0.15
  -4  -1  -2    2.69    0.21
   4   1   2    3.15    0.18
  -4   1  -2    3.04    0.18
   4   1   2    3.11    0.18
   5  -1   2    7.05    0.39
   5  -1   2    7.43    0.28
  -5  -1  -2    6.75    0.37
  -5   1  -2    6.66    0.32
   5   1   2    7.60    0.33
   5   1   2    6.76    0.33
   6  -1   2    0.73    0.16
  -6  -1  -2    0.72    0.15
   6  -1   2    0.73    0.10
   6   1   2    0.73    0.13
  -6   1  -2    0.71    0.12
   6   1   2    0.88    0.13
   7  -1   2   16.44    0.59
   7  -1   2   16.68    0.76
  -7  -1  -2   15.85    0.72
  -7   1  -2   17.92    0.66
   7   1   2   16.78    0.70
   7   1   2   16.72    0.64
   8  -1   2    5.99    0.43
   8  -1   2    6.03    0.30
  -8  -1  -2    5.38    0.38
  -8   1  -2    6.80    0.36
   8   1   2    5.75    0.33
   8   1   2    5.52    0.37
   9  -1   2    0.38    0.15
   9  -1   2    0.38    0.09
  -9  -1  -2    0.20    0.13
   9   1   2    0.42    0.13
  -9   1  -2    0.43    0.12
   9   1   2    0.28    0.10
 -10  -1  -2    1.51    0.28
  10  -1   2    2.00    0.20
  10  -1   2    1.53    0.28
  10   1   2    1.18    0.19
  10   1   2    1.73    0.28
 -10   1  -2    1.60    0.23
  11  -1   2    4.71    0.54
 -11  -1  -2    3.40    0.43
  11  -1   2    4.58    0.29
 -11   1  -2    4.43    0.41
  11   1   2    4.02    0.46
  11   1   2    3.80    0.33
 -12  -1  -2    0.02    0.11
  12  -1   2    0.37    0.19
  12  -1   2    0.02    0.06
 -12   1  -2    0.09    0.11
  12   1   2    0.08    0.13
  12   1   2    0.02    0.09
 -13  -1  -2    0.15    0.16
  13  -1   2    0.01    0.07
  13  -1   2    0.03    0.15
  13   1   2    0.05    0.10
  13   1   2    0.11    0.15
  14  -1   2    0.01    0.08
 -14  -1  -2    0.00    0.15
  14  -1   2    0.39    0.24
  14   1   2    0.35    0.20
  14   1   2    0.17    0.12
  15  -1   2    0.87    0.18
  15  -1   2    0.74    0.29
  15   1   2    0.93    0.31
  15   1   2    0.57    0.17
  15  -2  -2    0.58    0.12
  15  -2  -2    0.36    0.24
  15   2  -2    0.29    0.14
  15   2  -2    0.76    0.27
  14  -2  -2    4.95    0.67
 -14  -2   2    5.41    0.64
  14  -2  -2    4.60    0.27
  14   2  -2    4.42    0.55
  14   2  -2    5.25    0.46
  13  -2  -2    1.54    0.38
  13  -2  -2    1.13    0.15
 -13  -2   2    1.59    0.34
  13   2  -2    1.50    0.24
  13   2  -2    1.63    0.31
  12  -2  -2    0.81    0.28
 -12  -2   2    0.62    0.23
  12  -2  -2    0.70    0.11
  12   2  -2    0.61    0.16
  12   2  -2    0.71    0.21
  11  -2  -2    0.38    0.18
 -11  -2   2    0.58    0.22
  11  -2  -2    0.50    0.09
  11   2  -2    0.37    0.12
  11   2  -2    0.25    0.14
  10  -2  -2    0.02    0.10
  10  -2  -2    0.19    0.06
 -10  -2   2    0.03    0.11
  10   2  -2    0.16    0.09
  10   2  -2    0.12    0.11
   9  -2  -2    1.13    0.12
   9  -2  -2    0.86    0.22
  -9  -2   2    0.69    0.20
  -9   2   2    1.01    0.14
   9   2  -2    1.23    0.17
   9   2  -2    1.23    0.22
   8  -2  -2   18.72    0.59
   8  -2  -2   19.03    0.89
  -8  -2   2   18.62    0.89
   8  -2  -2   17.95    0.60
   8   2  -2   19.41    0.80
  -8   2   2   18.63    0.66
   8   2  -2   17.98    0.69
   7  -2  -2    0.14    0.04
   7  -2  -2    0.19    0.04
  -7  -2   2    0.11    0.11
   7  -2  -2    0.10    0.09
   7   2  -2    0.05    0.08
   7   2  -2    0.02    0.06
  -7   2   2    0.14    0.06
   6  -2  -2   33.33    1.25
  -6  -2   2   32.08    1.26
  -6  -2   2   33.08    1.03
   6   2  -2   32.28    1.05
  -6   2   2   33.64    1.01
   6   2  -2   33.99    1.18
  -5  -2   2    0.95    0.19
  -5  -2   2    0.64    0.09
   5  -2  -2    0.78    0.16
  -5  -2   2    0.72    0.10
  -5   2   2    0.75    0.08
   5   2  -2    0.51    0.09
   5   2  -2    0.47    0.11
  -4  -2   2    1.61    0.10
   4  -2  -2    1.65    0.22
  -4  -2   2    1.74    0.10
   4   2  -2    1.63    0.12
  -4   2   2    1.43    0.09
   4   2  -2    1.69    0.21
   3  -2  -2    0.54    0.12
   3   2  -2    0.30    0.09
  -3   2   2    0.37    0.06
   2  -2  -2    1.02    0.08
   2  -2  -2    1.36    0.17
  -2  -2   2    1.12    0.11
  -2   2   2    1.12    0.08
   2   2  -2    1.00    0.16
  -1  -2   2   23.27    0.87
  -1  -2   2   24.54    0.72
   1  -2  -2   23.85    0.84
   1  -2  -2   24.70    0.69
  -1   2   2   23.66    0.79
   1   2  -2   22.23    0.88
   0  -2  -2   41.31    1.33
   0  -2  -2   42.43    1.18
   0  -2   2   41.51    1.19
   0  -2   2   42.05    1.40
   0  -2  -2   40.85    1.32
   0   2  -2   41.52    1.16
   0   2   2   40.91    1.30
   1  -2   2  106.17    3.00
   1  -2   2  104.72    3.30
  -1  -2  -2  105.28    3.18
  -1  -2  -2  112.48    3.19
   1   2   2  109.62    3.21
  -1   2  -2  107.67    2.96
  -2  -2  -2    0.91    0.15
   2  -2   2    0.73    0.15
   2   2   2    0.87    0.12
  -2   2  -2    1.02    0.11
  -3  -2  -2   35.53    1.22
   3  -2   2   34.57    1.26
  -3   2  -2   33.55    1.08
   3   2   2   34.73    1.12
  -4  -2  -2    3.46    0.14
  -4  -2  -2    3.81    0.29
   4  -2   2    3.68    0.29
   4   2   2    3.35    0.21
   4   2   2    3.72    0.20
  -4   2  -2    3.12    0.20
  -4   2  -2    3.74    0.24
   5  -2   2    3.01    0.34
  -5  -2  -2    4.25    0.40
  -5  -2  -2    3.99    0.20
   5   2   2    3.66    0.23
  -5   2  -2    3.70    0.22
   5   2   2    4.12    0.23
  -6  -2  -2   42.18    1.30
  -6  -2  -2   43.47    1.54
   6  -2   2   45.05    1.21
   6  -2   2   39.45    1.56
   6  -2   2   44.51    1.21
   6   2   2   41.28    1.42
  -6   2  -2   43.08    1.36
   6   2   2   43.28    1.35
   7  -2   2    1.85    0.12
  -7  -2  -2    1.61    0.20
  -7  -2  -2    1.51    0.26
   7  -2   2    2.03    0.12
   7  -2   2    2.54    0.34
   7   2   2    2.70    0.26
  -7   2  -2    1.89    0.20
   7   2   2    1.94    0.23
   8  -2   2    0.18    0.13
  -8  -2  -2    0.29    0.14
   8  -2   2    0.34    0.07
  -8   2  -2    0.30    0.10
   8   2   2    0.34    0.10
   8   2   2    0.46    0.13
   9  -2   2    0.39    0.08
   9  -2   2    0.89    0.23
  -9  -2  -2    0.42    0.16
  -9   2  -2    0.38    0.13
   9   2   2    0.44    0.13
   9   2   2    0.59    0.15
 -10  -2  -2    4.32    0.49
  10  -2   2    4.68    0.24
  10  -2   2    5.23    0.59
  10   2   2    4.43    0.33
  10   2   2    5.16    0.39
 -10   2  -2    4.61    0.33
  11  -2   2    2.06    0.39
  11  -2   2    2.10    0.19
 -11  -2  -2    1.98    0.35
  11   2   2    2.28    0.34
  11   2   2    2.03    0.26
 -11   2  -2    1.82    0.25
  12  -2   2    5.92    0.30
  12  -2   2    5.35    0.66
 -12  -2  -2    7.07    0.69
  12   2   2    5.35    0.39
  12   2   2    5.84    0.57
  13  -2   2    0.04    0.06
  13  -2   2    0.18    0.18
 -13  -2  -2    0.22    0.18
  13   2   2    0.09    0.15
  13   2   2    0.04    0.10
  14  -2   2    2.73    0.53
 -14  -2  -2    2.89    0.48
  14  -2   2    3.20    0.23
  14   2   2    3.46    0.49
  14   2   2    2.79    0.33
  15  -2   2    0.46    0.11
  15  -2   2    0.39    0.27
 -15  -2  -2    0.71    0.27
  15   2   2    0.17    0.20
  15   2   2    0.70    0.20
 -15  -3   2    0.04    0.10
  15  -3  -2    0.36    0.28
  15   3  -2    0.11    0.14
  15   3  -2    0.07    0.18
  14  -3  -2    0.71    0.31
 -14  -3   2    0.80    0.18
  14   3  -2    0.89    0.22
  14   3  -2    0.90    0.26
  13  -3  -2    0.24    0.21
  13   3  -2    0.10    0.14
  13   3  -2    0.12    0.13
  12  -3  -2    0.23    0.18
 -12  -3   2    0.34    0.20
 -12  -3   2    0.13    0.10
  12   3  -2    0.27    0.16
 -11  -3   2    1.29    0.18
 -11  -3   2    1.45    0.33
  11   3  -2    1.23    0.22
  11   3  -2    0.58    0.20
 -10  -3   2    3.86    0.26
  10  -3  -2    2.86    0.45
 -10  -3   2    3.81    0.50
  10   3  -2    3.75    0.34
  10   3  -2    4.00    0.42
  -9  -3   2   39.39    1.64
   9  -3  -2   39.49    1.66
  -9  -3   2   38.67    1.24
   9   3  -2   41.95    1.49
   9   3  -2   41.45    1.34
   8  -3  -2    0.00    0.12
  -8  -3   2   -0.04    0.11
  -8  -3   2    0.04    0.05
  -8   3   2    0.10    0.06
   8   3  -2    0.02    0.09
   8   3  -2    0.11    0.08
   7  -3  -2    0.09    0.10
   7   3  -2    0.02    0.08
   7   3  -2    0.09    0.07
  -7   3   2    0.08    0.05
   6  -3  -2    2.53    0.34
  -6   3   2    1.87    0.13
   6   3  -2    1.96    0.19
   6   3  -2    2.00    0.26
   5  -3  -2    0.02    0.08
   5   3  -2    0.06    0.09
   5   3  -2   -0.01    0.03
   4  -3  -2    0.23    0.12
  -4  -3   2    0.21    0.07
   4   3  -2    0.23    0.11
  -3  -3   2    0.18    0.06
   3  -3  -2    0.12    0.09
   3   3  -2    0.09    0.08
   2  -3  -2    0.01    0.07
  -2  -3   2    0.06    0.04
   2   3  -2    0.14    0.08
  -1  -3   2    5.82    0.37
  -1  -3   2    5.68    0.23
   1  -3  -2    5.56    0.19
   1  -3  -2    5.05    0.34
   1   3  -2    4.39    0.35
   0  -3   2  136.45    4.32
   0  -3  -2  142.02    4.25
   0  -3   2  141.09    3.88
   0  -3  -2  141.70    3.86
   0   3  -2  143.75    4.38
   1  -3   2   12.41    0.43
  -1  -3  -2   12.93    0.55
   1  -3   2   11.98    0.62
   1   3   2   12.64    0.57
  -2  -3  -2   38.21    1.35
   2  -3   2   36.60    1.39
  -2   3  -2   35.43    1.05
   2   3   2   37.85    1.27
  -3  -3  -2    0.18    0.10
   3  -3   2    0.04    0.08
  -3   3  -2    0.07    0.04
   3   3   2   -0.02    0.05
   4  -3   2    3.89    0.42
  -4  -3  -2    4.26    0.43
   4   3   2    4.74    0.28
  -4   3  -2    4.06    0.24
   5  -3   2   30.84    1.31
  -5  -3  -2   34.82    1.31
  -5   3  -2   31.75    1.07
  -5   3  -2   31.62    1.08
   5   3   2   32.35    1.03
   5   3   2   31.55    1.11
   6  -3   2    0.15    0.12
  -6  -3  -2    0.20    0.13
  -6   3  -2    0.32    0.11
  -6   3  -2    0.17    0.07
   6   3   2    0.05    0.07
   6   3   2    0.16    0.08
   7  -3   2    0.14    0.14
  -7  -3  -2    0.14    0.12
  -7   3  -2    0.02    0.06
   7   3   2    0.14    0.09
   7   3   2    0.04    0.07
  -8  -3  -2   -0.01    0.04
  -8  -3  -2    0.02    0.11
   8  -3   2    0.07    0.13
   8   3   2    0.08    0.08
  -8   3  -2    0.02    0.07
   8   3   2    0.11    0.09
   9  -3   2    1.49    0.33
  -9  -3  -2    1.85    0.36
  -9   3  -2    1.34    0.19
   9   3   2    1.22    0.21
 -10  -3  -2    0.16    0.15
  10  -3   2   -0.01    0.15
 -10   3  -2    0.20    0.10
  10   3   2    0.01    0.07
 -11  -3  -2   14.82    0.91
  11  -3   2   14.71    0.98
  11   3   2   15.82    0.79
  12  -3   2   -0.23    0.12
 -12  -3  -2    0.13    0.15
  12   3   2   -0.01    0.11
  13  -3   2   -0.15    0.13
 -13  -3  -2    0.23    0.20
  13   3   2    0.25    0.18
  14  -3   2    0.27    0.22
 -14  -3  -2    0.05    0.20
  14   3   2    0.21    0.19
  14  -4  -2    0.17    0.24
  14   4  -2   -0.06    0.12
  13  -4  -2   -0.05    0.17
  13   4  -2   -0.06    0.11
  12  -4  -2    0.77    0.30
  12   4  -2    0.98    0.25
  11  -4  -2    2.30    0.45
  11   4  -2    2.02    0.32
  10  -4  -2    0.49    0.23
  10   4  -2    0.35    0.16
   9  -4  -2    3.02    0.47
   9   4  -2    2.97    0.36
   8  -4  -2    0.81    0.26
   8   4  -2    0.64    0.18
   7  -4  -2    0.41    0.18
  -7   4   2    0.35    0.09
   7   4  -2    0.07    0.11
   6  -4  -2    1.89    0.36
   6   4  -2    1.69    0.27
  -5  -4   2    6.32    0.35
   5  -4  -2    5.84    0.57
   5   4  -2    6.91    0.46
   4  -4  -2   14.41    0.76
  -4  -4   2   13.77    0.55
   4   4  -2   12.93    0.69
  -3  -4   2   10.79    0.43
   3  -4  -2   11.34    0.63
   3   4  -2    9.33    0.58
  -2  -4   2    0.03    0.03
   2  -4  -2    0.11    0.10
   2   4  -2   -0.02    0.08
   1  -4  -2   13.92    0.67
  -1  -4   2   12.36    0.45
  -1  -4   2   13.56    0.69
   1   4  -2   13.70    0.73
   0  -4  -2    3.91    0.38
   0  -4   2    3.95    0.42
   0  -4  -2    3.81    0.15
   0  -4   2    3.82    0.18
   0   4  -2    4.56    0.48
   0   4   2    3.86    0.40
   1  -4   2   16.78    0.81
   1  -4   2   15.11    0.52
  -1  -4  -2   15.98    0.71
   1   4   2   15.92    0.74
   2  -4   2    3.91    0.44
   2   4   2    4.00    0.32
   3  -4   2   21.65    1.04
   3   4   2   22.28    0.90
  -4  -4  -2    0.55    0.20
   4  -4   2    0.71    0.21
   4   4   2    0.39    0.14
  -5  -4  -2    4.19    0.51
   5  -4   2    4.60    0.53
   5   4   2    3.98    0.31
   6  -4   2    9.02    0.65
  -6  -4  -2    9.71    0.66
  -6   4  -2    8.78    0.44
   6   4   2    8.92    0.48
   7  -4   2    3.69    0.51
  -7  -4  -2    2.21    0.39
  -7   4  -2    3.13    0.24
   7   4   2    3.14    0.32
  -8  -4  -2    0.63    0.24
   8  -4   2    0.54    0.23
  -8   4  -2    1.00    0.17
   8   4   2    0.63    0.16
  -9  -4  -2    0.02    0.14
   9  -4   2   -0.05    0.13
   9   4   2    0.19    0.12
  10  -4   2    5.96    0.72
 -10  -4  -2    5.93    0.69
  10   4   2    5.67    0.43
  11  -4   2    0.17    0.20
 -11  -4  -2    0.21    0.18
  11   4   2    0.35    0.15
  12  -4   2   -0.03    0.16
 -12  -4  -2    0.07    0.19
  12   4   2    0.37    0.18
 -13  -4  -2    2.07    0.45
  13  -4   2    2.82    0.56
  13   4   2    3.90    0.47
  14  -4   2    2.94    0.61
  14   4   2    2.29    0.40
  13  -5  -2    0.57    0.29
  13   5  -2    0.87    0.27
  12  -5  -2    3.02    0.59
  12   5  -2    3.91    0.47
  11  -5  -2    2.27    0.48
  11   5  -2    1.52    0.29
  10  -5  -2    0.13    0.18
  10   5  -2    0.01    0.12
   9  -5  -2    6.49    0.77
   9   5  -2    7.10    0.52
   8  -5  -2   12.81    0.88
   8   5  -2   12.61    0.70
   7  -5  -2    0.38    0.20
   7   5  -2    1.23    0.26
   6  -5  -2    0.74    0.25
   6   5  -2    1.09    0.24
   5  -5  -2    0.66    0.23
   5   5  -2    0.27    0.18
   4  -5  -2    2.58    0.40
  -4  -5   2    3.02    0.22
   4   5  -2    3.15    0.40
  -3  -5   2   -0.02    0.04
   3  -5  -2    0.07    0.11
   3   5  -2   -0.01    0.12
  -2  -5   2    0.05    0.04
   2  -5  -2    0.08    0.12
   2   5  -2   -0.07    0.09
  -1  -5   2    5.46    0.25
  -1  -5   2    5.92    0.47
   1  -5  -2    5.67    0.44
  -1   5   2    5.34    0.54
   1   5  -2    5.47    0.57
   0  -5   2    6.97    0.52
   0  -5  -2    6.54    0.46
   0  -5   2    6.28    0.26
   0   5  -2    5.84    0.60
   0   5   2    5.67    0.46
  -1  -5  -2    9.41    0.35
  -1  -5  -2   10.08    0.58
   1  -5   2    9.28    0.35
   1  -5   2   10.25    0.66
  -1   5  -2   10.55    0.70
   1   5   2    9.80    0.60
   2  -5   2    2.68    0.40
   2   5   2    2.81    0.36
   3  -5   2    0.91    0.26
   3   5   2    1.30    0.24
   4  -5   2   -0.10    0.11
   4   5   2    0.14    0.12
   5  -5   2    7.61    0.75
   5   5   2    7.07    0.46
   6  -5   2    1.33    0.34
   6   5   2    1.18    0.21
   7  -5   2   -0.11    0.10
   7   5   2    0.04    0.12
  -7   5  -2   -0.01    0.06
   8  -5   2    0.28    0.21
   8   5   2    0.21    0.13
  -9  -5  -2    3.42    0.55
   9  -5   2    4.92    0.68
   9   5   2    3.94    0.40
  10  -5   2    3.89    0.62
 -10  -5  -2    4.79    0.65
  10   5   2    5.13    0.48
  11  -5   2    1.81    0.44
  11   5   2    1.37    0.27
  12  -5   2   -0.08    0.19
  12   5   2    0.12    0.17
  13  -5   2    1.35    0.45
  11  -6  -2   -0.18    0.20
  11   6  -2    0.00    0.15
  10  -6  -2    0.05    0.19
  10   6  -2   -0.12    0.12
   9  -6  -2    0.26    0.23
   9   6  -2    0.20    0.17
   8  -6  -2    0.91    0.33
   8   6  -2    0.34    0.18
   7  -6  -2    1.09    0.32
   7   6  -2    1.00    0.26
   6  -6  -2    0.16    0.18
   6   6  -2    0.04    0.15
   5  -6  -2    2.65    0.47
   5   6  -2    1.85    0.35
   4  -6  -2    1.20    0.31
   4   6  -2    1.56    0.33
  -3  -6   2   15.24    0.57
   3  -6  -2   13.08    0.85
   3   6  -2   14.48    0.86
  -2  -6   2    2.94    0.19
   2  -6  -2    3.40    0.47
   2   6  -2    2.64    0.42
   1  -6  -2    0.20    0.15
  -1  -6   2    0.43    0.19
  -1  -6   2    0.09    0.05
  -1   6   2    0.11    0.17
   1   6  -2    0.06    0.16
   0  -6   2    0.23    0.17
   0  -6   2    0.26    0.06
   0  -6  -2    0.34    0.15
   0   6   2    0.41    0.18
   0   6  -2    0.31    0.19
   1  -6   2    8.00    0.63
  -1  -6  -2    8.20    0.57
   1   6   2    8.16    0.60
  -1   6  -2    8.31    0.67
  -2  -6  -2    0.05    0.04
   2  -6   2    0.04    0.15
  -2  -6  -2    0.01    0.05
  -2   6  -2    0.04    0.16
   2   6   2   -0.02    0.12
   3  -6   2    7.30    0.76
   3   6   2   10.32    0.63
   4  -6   2    0.68    0.27
   4   6   2    0.16    0.15
   5  -6   2    0.54    0.24
   5   6   2    1.26    0.26
   6  -6   2    0.04    0.16
   6   6   2    0.00    0.12
   7  -6   2    0.43    0.28
   7   6   2    0.37    0.17
   8  -6   2    0.25    0.21
   8   6   2   -0.02    0.12
   9  -6   2    7.64    0.92
  10  -6   2    0.09    0.20
  11  -6   2    1.03    0.38
   9  -7  -2    1.47    0.44
   9   7  -2    0.97    0.29
   8  -7  -2    0.18    0.22
   8   7  -2    0.33    0.21
   7  -7  -2    0.16    0.20
   7   7  -2    0.08    0.19
   6  -7  -2    0.15    0.17
   6   7  -2    0.03    0.15
   5  -7  -2    0.33    0.24
   5   7  -2    0.44    0.22
   4  -7  -2    1.45    0.35
   4   7  -2    1.00    0.29
   3  -7  -2    0.58    0.24
  -3   7   2    0.99    0.35
   3   7  -2    0.61    0.24
   2  -7  -2    1.99    0.39
  -2   7   2    1.33    0.36
   2   7  -2    1.22    0.33
  -1  -7   2    0.18    0.18
   1  -7  -2    0.14    0.15
   1   7  -2    0.10    0.18
  -1   7   2    0.11    0.19
   0  -7  -2    0.80    0.25
   0  -7   2    0.73    0.27
   0   7   2    0.97    0.29
   0   7  -2    1.00    0.33
   1  -7   2    0.48    0.22
  -1   7  -2    0.28    0.23
   1   7   2    0.35    0.20
   2  -7   2   -0.13    0.11
   2   7   2    0.08    0.14
  -2   7  -2   -0.17    0.14
   3  -7   2    1.05    0.33
  -3  -7  -2    1.11    0.15
  -3   7  -2    0.74    0.31
   3   7   2    0.79    0.25
   4  -7   2    0.70    0.28
   4   7   2    0.42    0.21
   5  -7   2    0.13    0.18
   6  -7   2    0.17    0.21
   7  -7   2    1.96    0.48
   8  -7   2    0.31    0.24
   9  -7   2    0.74    0.34
   6  -8  -2    0.17    0.21
   6   8  -2    0.06    0.20
   5  -8  -2   -0.17    0.17
   5   8  -2    0.24    0.23
   4  -8  -2    1.74    0.44
   4   8  -2    1.85    0.41
  -4   8   2    2.03    0.49
   3  -8  -2    5.13    0.67
   3   8  -2    6.29    0.73
  -3   8   2    6.15    0.80
   2  -8  -2    1.14    0.32
  -2   8   2    1.38    0.39
   2   8  -2    1.56    0.40
   1  -8  -2    0.52    0.24
  -1   8   2    0.57    0.30
   1   8  -2    0.73    0.29
   0  -8   2    0.11    0.17
   0  -8  -2    0.55    0.25
   0   8  -2    0.46    0.26
   1  -8   2    1.12    0.34
  -1   8  -2    1.10    0.37
   2  -8   2   -0.05    0.14
  -2   8  -2   -0.03    0.19
   3  -8   2    0.96    0.34
  -3   8  -2    0.30    0.30
   4  -8   2    4.03    0.66
  -4   8  -2    2.87    0.57
   5  -8   2    0.07    0.20
   6  -8   2   -0.06    0.20
  16   0  -3    0.06    0.20
  16   0  -3    0.15    0.11
  15   0  -3    8.31    0.83
  15   0  -3    9.52    0.52
  14   0  -3    0.08    0.09
  14   0  -3    0.21    0.20
  13   0  -3    7.52    0.44
  13   0  -3    9.14    0.66
  12   0  -3    0.04    0.12
  12   0  -3    0.08    0.08
  11   0  -3   13.67    0.75
  11   0  -3   12.50    0.56
 -11   0   3   12.87    0.66
  10   0  -3   -0.01    0.08
  10   0  -3   -0.01    0.06
 -10   0   3   -0.01    0.07
   9   0  -3    5.51    0.40
  -9   0   3    5.67    0.36
   9   0  -3    5.18    0.30
   8   0  -3    0.01    0.04
  -8   0   3    0.03    0.05
   8   0  -3    0.00    0.06
  -7   0   3   19.01    0.73
   7   0  -3   19.29    0.77
   7   0  -3   18.39    0.65
  -6   0   3   -0.01    0.04
   6   0  -3    0.01    0.05
  -6   0   3   -0.02    0.04
   6   0  -3   -0.03    0.03
  -5   0   3   48.80    1.48
   5   0  -3   50.11    1.45
   5   0  -3   47.06    1.53
  -5   0   3   46.37    1.47
   5   0  -3   47.37    1.40
  -4   0   3   -0.02    0.03
   4   0  -3    0.03    0.04
   4   0  -3    0.00    0.02
  -4   0   3    0.00    0.04
   4   0  -3   -0.01    0.03
   3   0  -3    6.53    0.26
   3   0  -3    6.78    0.30
   3   0  -3    7.09    0.27
   3   0  -3    7.16    0.30
  -3   0   3    7.65    0.30
   2   0  -3    0.00    0.02
   2   0  -3    0.00    0.02
   2   0  -3    0.00    0.03
  -2   0   3   -0.04    0.02
   1   0  -3  167.44    4.62
   1   0  -3  174.29    4.86
   1   0  -3  164.42    4.54
  -1   0   3  165.39    4.62
   0   0  -3   -0.10    0.02
   0   0  -3   -0.11    0.02
   0   0   3   -0.11    0.02
   0   0   3   -0.06    0.03
   0   0  -3   -0.09    0.02
   0   0   3   -0.07    0.02
   0   0  -3   -0.12    0.02
  -1   0  -3   10.87    0.38
  -1   0  -3   10.66    0.40
   1   0   3   11.06    0.41
   1   0   3   10.59    0.37
   1   0   3   10.98    0.38
   2   0   3    0.01    0.03
  -2   0  -3    0.02    0.03
   2   0   3    0.00    0.03
   2   0   3    0.05    0.04
  -2   0  -3   -0.03    0.03
   3   0   3  988.23   30.17
  -3   0  -3 1000.00   29.07
   3   0   3  988.39   28.20
  -4   0  -3    0.00    0.04
   4   0   3   -0.02    0.04
   4   0   3   -0.03    0.03
  -5   0  -3  102.07    2.97
   5   0   3   99.34    3.06
   5   0   3  100.53    2.84
  -6   0  -3   -0.02    0.05
   6   0   3   -0.01    0.04
   6   0   3    0.09    0.07
   7   0   3    9.88    0.51
   7   0   3   10.04    0.43
  -7   0  -3    9.40    0.48
   8   0   3    0.01    0.05
   8   0   3    0.02    0.07
  -8   0  -3   -0.05    0.05
   9   0   3   21.22    0.79
  -9   0  -3   20.99    0.89
   9   0   3   22.08    0.97
 -10   0  -3    0.03    0.08
  10   0   3   -0.07    0.10
  10   0   3   -0.05    0.05
 -11   0  -3    0.37    0.15
  11   0   3    0.18    0.14
  11   0   3    0.17    0.09
 -12   0  -3    0.07    0.11
  12   0   3   -0.01    0.07
  12   0   3   -0.08    0.11
 -13   0  -3    1.81    0.34
  13   0   3    2.21    0.27
  13   0   3    2.16    0.40
 -14   0  -3    0.04    0.14
  14   0   3    0.09    0.09
  14   0   3    0.02    0.15
  15   0   3    0.90    0.32
  15   0   3    0.95    0.19
  16  -1  -3    2.10    0.25
  16  -1  -3    2.05    0.45
  16   1  -3    2.70    0.33
  16   1  -3    1.92    0.43
  15  -1  -3    0.20    0.20
  15  -1  -3    0.39    0.13
  15   1  -3    0.46    0.24
  15   1  -3    0.26    0.13
  14  -1  -3    1.44    0.20
  14  -1  -3    1.66    0.39
  14   1  -3    1.67    0.36
  14   1  -3    1.69    0.26
  13  -1  -3    0.07    0.08
 -13  -1   3    0.31    0.19
  13  -1  -3   -0.05    0.13
  13   1  -3    0.24    0.12
  13   1  -3    0.15    0.18
  12  -1  -3    0.43    0.11
  12  -1  -3    0.15    0.13
 -12  -1   3    0.27    0.17
  12   1  -3    0.39    0.13
  12   1  -3    0.43    0.19
  11  -1  -3   13.38    0.55
 -11  -1   3   11.70    0.70
  11  -1  -3   14.04    0.79
  11   1  -3   12.37    0.70
  11   1  -3   13.46    0.59
  10  -1  -3    0.24    0.13
  10  -1  -3    0.11    0.06
 -10  -1   3    0.24    0.13
  10   1  -3    0.12    0.11
  10   1  -3    0.10    0.07
 -10   1   3    0.30    0.11
   9  -1  -3   48.50    1.79
  -9  -1   3   48.96    1.74
   9  -1  -3   51.25    1.50
  -9   1   3   49.03    1.59
   9   1  -3   46.73    1.71
   9   1  -3   51.48    1.56
   8  -1  -3    9.54    0.53
   8  -1  -3    9.20    0.39
  -8  -1   3    8.16    0.50
  -8   1   3    9.90    0.43
   8   1  -3    9.93    0.43
   8   1  -3    9.16    0.49
   7  -1  -3   16.55    0.59
  -7  -1   3   16.98    0.71
   7  -1  -3   17.92    0.61
  -7  -1   3   19.02    0.79
   7  -1  -3   19.79    0.79
  -7   1   3   17.99    0.64
   7   1  -3   19.65    0.76
   7   1  -3   17.15    0.64
   6  -1  -3    4.84    0.21
  -6  -1   3    4.60    0.33
   6  -1  -3    5.72    0.34
   6  -1  -3    5.44    0.24
  -6  -1   3    5.57    0.31
   6   1  -3    4.74    0.25
   6   1  -3    5.08    0.30
  -6   1   3    4.82    0.23
   5  -1  -3    2.56    0.14
  -5  -1   3    2.75    0.20
   5  -1  -3    2.82    0.13
   5  -1  -3    2.44    0.20
  -5  -1   3    2.76    0.27
  -5   1   3    2.72    0.14
  -5   1   3    2.66    0.19
   5   1  -3    2.75    0.17
   5   1  -3    2.59    0.20
  -4  -1   3    0.05    0.05
   4  -1  -3    0.12    0.02
   4  -1  -3    0.11    0.04
   4  -1  -3    0.09    0.05
  -4   1   3    0.10    0.03
   4   1  -3    0.11    0.04
   4   1  -3    0.15    0.07
  -4   1   3    0.08    0.04
   3  -1  -3    5.88    0.28
   3  -1  -3    6.33    0.27
  -3  -1   3    5.90    0.27
   3  -1  -3    5.83    0.21
   3   1  -3    5.87    0.30
   3   1  -3    5.79    0.23
  -3   1   3    6.09    0.26
   2  -1  -3   67.67    1.93
  -2  -1   3   60.43    1.84
   2  -1  -3   66.07    1.83
   2  -1  -3   65.68    1.73
  -2  -1   3   63.16    1.79
  -2   1   3   66.08    1.83
   2   1  -3   61.30    1.98
   2   1  -3   64.08    1.84
   2   1  -3   63.39    1.78
  -1  -1   3  157.63    4.24
  -1  -1   3  156.17    4.34
   1  -1  -3  161.64    4.41
   1  -1  -3  158.29    4.54
  -1  -1   3  155.38    4.25
   1  -1  -3  158.26    4.33
   1   1  -3  155.04    4.34
   1   1  -3  151.70    4.63
   1   1  -3  155.59    4.24
  -1   1   3  166.02    4.39
  -1   1   3  158.30    4.33
   0  -1   3  248.90    7.00
   0  -1   3  224.09    6.66
   0  -1   3  219.58    6.67
   0  -1  -3  243.24    6.60
   0  -1  -3  249.07    6.76
   0   1   3  260.43    6.62
   0   1  -3  227.56    6.90
   0   1  -3  250.08    6.63
   0   1   3  240.37    6.74
   0   1  -3  245.12    7.02
   1  -1   3    3.53    0.12
   1  -1   3    3.35    0.21
  -1  -1  -3    3.31    0.18
   1  -1   3    3.44    0.12
  -1   1  -3    3.35    0.13
   1   1   3    3.03    0.17
  -1   1  -3    3.24    0.17
   1   1   3    3.53    0.13
   2  -1   3   43.88    1.21
  -2  -1  -3   43.81    1.23
   2  -1   3   42.11    1.31
   2  -1   3   43.91    1.42
   2  -1   3   43.87    1.21
  -2   1  -3   43.84    1.23
  -2   1  -3   42.96    1.31
   2   1   3   44.50    1.25
  -2   1  -3   43.80    1.32
   2   1   3   41.15    1.28
   3  -1   3   55.15    1.52
   3  -1   3   55.49    1.76
   3   1   3   56.42    1.58
  -3   1  -3   53.58    1.65
  -3   1  -3   54.09    1.62
   3   1   3   51.78    1.63
  -4  -1  -3   11.67    0.50
   4  -1   3   12.10    0.53
   4  -1   3   11.34    0.39
  -4   1  -3   12.01    0.45
   4   1   3   11.00    0.44
   4   1   3   10.84    0.43
   5  -1   3    1.97    0.13
   5  -1   3    1.95    0.24
  -5  -1  -3    2.12    0.24
  -5   1  -3    1.99    0.19
   5   1   3    1.93    0.16
   5   1   3    2.29    0.20
   6  -1   3   77.22    2.50
  -6  -1  -3   76.89    2.41
   6  -1   3   78.05    2.19
   6   1   3   77.37    2.40
   6   1   3   74.58    2.24
  -6   1  -3   77.74    2.32
  -7  -1  -3    6.52    0.41
   7  -1   3    6.53    0.30
   7  -1   3    5.96    0.42
   7   1   3    6.35    0.34
   7   1   3    6.51    0.37
  -7   1  -3    6.39    0.36
  -8  -1  -3    0.46    0.14
   8  -1   3    0.54    0.17
   8  -1   3    1.00    0.13
   8   1   3    0.64    0.13
   8   1   3    0.73    0.16
  -8   1  -3    0.77    0.15
  -9  -1  -3    1.46    0.26
   9  -1   3    1.88    0.31
   9  -1   3    1.58    0.17
  -9   1  -3    1.70    0.23
   9   1   3    1.93    0.23
   9   1   3    1.43    0.23
  10  -1   3    0.21    0.08
  10  -1   3    0.29    0.16
 -10  -1  -3    0.23    0.14
  10   1   3    0.22    0.11
  10   1   3    0.04    0.11
 -10   1  -3    0.15    0.11
  11  -1   3    0.20    0.16
 -11  -1  -3    0.00    0.09
  11  -1   3    0.24    0.09
  11   1   3    0.01    0.09
  11   1   3    0.28    0.16
 -11   1  -3    0.24    0.13
  12  -1   3    3.30    0.29
 -12  -1  -3    3.19    0.43
  12  -1   3    2.97    0.46
  12   1   3    3.59    0.34
 -12   1  -3    3.28    0.39
  12   1   3    3.71    0.47
 -13  -1  -3   -0.04    0.14
  13  -1   3    0.36    0.21
  13  -1   3    0.04    0.08
  13   1   3   -0.11    0.07
  13   1   3    0.02    0.13
  14  -1   3   -0.07    0.07
  14  -1   3    0.28    0.21
 -14  -1  -3    0.00    0.15
  14   1   3   -0.14    0.14
  14   1   3    0.03    0.10
  15  -1   3    1.80    0.44
  15  -1   3    1.23    0.20
  15   1   3    1.43    0.36
  15   1   3    1.48    0.26
  15  -2  -3    2.94    0.22
  15  -2  -3    2.67    0.51
  15   2  -3    3.25    0.51
  15   2  -3    3.01    0.35
  14  -2  -3    0.03    0.06
  14  -2  -3   -0.02    0.15
  14   2  -3    0.00    0.09
  14   2  -3    0.14    0.17
  13  -2  -3    2.00    0.19
  13  -2  -3    2.19    0.43
 -13  -2   3    2.64    0.43
  13   2  -3    2.10    0.36
  13   2  -3    2.40    0.30
  12  -2  -3    0.36    0.20
  12  -2  -3    0.23    0.08
 -12  -2   3    0.45    0.20
  12   2  -3    0.49    0.15
  12   2  -3    0.34    0.17
  11  -2  -3    2.57    0.41
 -11  -2   3    2.97    0.43
  11  -2  -3    2.79    0.19
  11   2  -3    3.26    0.32
  11   2  -3    3.28    0.40
  10  -2  -3    3.69    0.46
 -10  -2   3    3.75    0.46
  10  -2  -3    3.94    0.21
  10   2  -3    3.93    0.42
  10   2  -3    3.93    0.29
  -9  -2   3   12.02    0.69
   9  -2  -3   12.51    0.70
   9  -2  -3   11.57    0.43
   9   2  -3   12.68    0.63
   9   2  -3   10.95    0.51
  -9   2   3   11.99    0.48
  -8  -2   3    7.54    0.44
  -8  -2   3    7.32    0.51
   8  -2  -3    7.28    0.29
   8  -2  -3    8.18    0.51
   8   2  -3    7.74    0.38
  -8   2   3    7.88    0.33
   8   2  -3    6.51    0.42
  -7  -2   3    6.66    0.38
   7  -2  -3    6.68    0.24
  -7  -2   3    6.57    0.46
   7  -2  -3    6.55    0.44
   7  -2  -3    5.84    0.24
   7   2  -3    5.45    0.37
   7   2  -3    6.52    0.32
  -7   2   3    6.63    0.27
   6  -2  -3   93.56    2.89
  -6  -2   3   88.90    2.67
  -6  -2   3   88.17    2.54
   6   2  -3   87.11    2.55
   6   2  -3   87.86    2.80
  -6   2   3   93.04    2.55
  -5  -2   3    1.26    0.16
   5  -2  -3    1.05    0.18
  -5  -2   3    1.13    0.13
  -5  -2   3    1.16    0.12
   5   2  -3    1.20    0.13
   5   2  -3    1.05    0.18
  -5   2   3    1.28    0.08
  -4  -2   3   35.07    1.04
  -4  -2   3   36.98    1.15
   4  -2  -3   36.62    1.27
  -4  -2   3   36.12    1.04
   4   2  -3   36.79    1.08
   4   2  -3   36.25    1.26
  -4   2   3   35.45    1.04
   3  -2  -3    1.65    0.20
   3  -2  -3    1.64    0.12
   3   2  -3    1.43    0.10
  -3   2   3    1.38    0.13
   3   2  -3    1.23    0.18
  -2  -2   3   14.36    0.51
   2  -2  -3   14.74    0.58
   2  -2  -3   14.95    0.48
   2   2  -3   15.12    0.63
  -2   2   3   14.80    0.48
  -2   2   3   14.25    0.50
   1  -2  -3   23.78    0.71
  -1  -2   3   22.92    0.88
   1  -2  -3   23.15    0.82
  -1  -2   3   23.49    0.73
   1   2  -3   24.06    0.91
   1   2  -3   23.67    0.72
  -1   2   3   23.41    0.70
  -1   2   3   23.91    0.77
   0  -2  -3   24.04    0.81
   0  -2   3   23.96    0.75
   0  -2  -3   24.21    0.74
   0  -2  -3   25.09    0.84
   0  -2   3   24.06    0.91
   0   2   3   23.95    0.81
   0   2  -3   24.61    0.72
   0   2  -3   22.67    0.92
   1  -2   3    2.04    0.24
  -1  -2  -3    1.99    0.21
  -1  -2  -3    2.50    0.15
   1  -2   3    2.70    0.16
   1   2   3    2.57    0.16
  -1   2  -3    2.54    0.14
   2  -2   3    4.37    0.32
   2  -2   3    5.56    0.26
  -2  -2  -3    4.84    0.30
   2   2   3    5.02    0.24
  -2   2  -3    4.76    0.24
   3  -2   3   31.00    1.19
  -3  -2  -3   32.07    1.14
   3   2   3   32.61    1.03
  -3   2  -3   32.56    1.04
   4  -2   3    0.17    0.10
  -4  -2  -3    0.13    0.03
  -4  -2  -3    0.18    0.09
   4   2   3    0.06    0.05
  -4   2  -3    0.14    0.05
   4   2   3    0.10    0.05
  -4   2  -3    0.09    0.05
  -4   2  -3    0.10    0.06
   5  -2   3   71.21    1.88
   5  -2   3   68.67    2.33
  -5  -2  -3   73.00    2.26
   5  -2   3   70.14    1.88
  -5  -2  -3   69.85    1.97
   5   2   3   65.58    2.12
  -5   2  -3   69.78    2.09
  -5   2  -3   66.16    2.12
   5   2   3   68.92    2.03
  -6  -2  -3   68.57    2.00
   6  -2   3   71.62    1.91
  -6  -2  -3   67.92    2.26
   6  -2   3   68.72    2.35
   6  -2   3   69.69    1.92
   6   2   3   65.82    2.15
   6   2   3   67.66    2.05
  -6   2  -3   70.61    2.10
   7  -2   3    0.51    0.07
   7  -2   3    0.40    0.07
   7  -2   3    0.23    0.12
  -7  -2  -3    0.40    0.10
  -7  -2  -3    0.54    0.16
   7   2   3    0.35    0.10
   7   2   3    0.35    0.11
  -7   2  -3    0.32    0.10
  -8  -2  -3    2.06    0.32
   8  -2   3    2.18    0.34
   8  -2   3    1.87    0.13
   8   2   3    2.45    0.27
   8   2   3    2.19    0.27
  -8   2  -3    2.06    0.24
   9  -2   3    0.15    0.06
   9  -2   3    0.13    0.13
  -9  -2  -3    0.06    0.12
  -9   2  -3    0.16    0.10
   9   2   3    0.37    0.13
   9   2   3    0.22    0.09
  10  -2   3    5.05    0.26
 -10  -2  -3    5.07    0.54
  10  -2   3    5.24    0.59
  10   2   3    4.93    0.35
 -10   2  -3    5.82    0.38
  10   2   3    4.89    0.39
  11  -2   3    0.51    0.23
  11  -2   3    0.29    0.08
 -11  -2  -3    0.62    0.22
  11   2   3    0.59    0.16
 -11   2  -3    0.63    0.16
  11   2   3    0.42    0.17
 -12  -2  -3    1.72    0.34
  12  -2   3    1.34    0.34
  12  -2   3    2.30    0.20
  12   2   3    2.24    0.36
  12   2   3    1.95    0.27
  13  -2   3    0.13    0.07
 -13  -2  -3    0.32    0.19
  13  -2   3    0.10    0.19
  13   2   3    0.21    0.12
  13   2   3    0.02    0.12
 -14  -2  -3    1.50    0.37
  14  -2   3    1.28    0.16
  14  -2   3    1.00    0.34
  14   2   3    1.62    0.36
  14   2   3    1.09    0.22
  15  -2   3    0.68    0.33
 -15  -2  -3    0.68    0.27
  15  -2   3    0.50    0.12
  15   2   3    0.68    0.28
  15   2   3    0.28    0.15
  15  -3  -3    0.12    0.20
 -15  -3   3    0.41    0.15
  15   3  -3    0.16    0.14
  15   3  -3    0.47    0.24
 -14  -3   3    1.91    0.27
  14  -3  -3    0.74    0.31
  14   3  -3    1.30    0.24
  14   3  -3    1.39    0.31
  13  -3  -3    0.07    0.17
 -13  -3   3    0.10    0.11
  13   3  -3    0.10    0.15
  13   3  -3    0.19    0.13
 -12  -3   3    2.81    0.28
  12  -3  -3    3.60    0.54
  12   3  -3    3.06    0.40
  11  -3  -3    0.91    0.28
 -11  -3   3    0.93    0.16
  11   3  -3    1.36    0.26
  11   3  -3    1.36    0.21
  10  -3  -3    0.44    0.21
 -10  -3   3    0.33    0.10
  10   3  -3    0.63    0.18
  10   3  -3    0.53    0.14
   9  -3  -3    1.98    0.36
  -9  -3   3    2.45    0.22
   9   3  -3    2.79    0.27
   9   3  -3    2.47    0.32
   8  -3  -3    0.20    0.13
  -8  -3   3    0.16    0.06
   8   3  -3    0.19    0.09
   8   3  -3    0.33    0.14
  -7  -3   3   29.70    0.89
   7  -3  -3   33.10    1.32
  -7  -3   3   30.95    0.90
  -7  -3   3   30.75    1.12
   7   3  -3   30.41    1.02
  -7   3   3   31.77    0.96
   7   3  -3   32.14    1.20
  -6  -3   3   16.75    0.69
   6  -3  -3   17.02    0.83
   6   3  -3   16.56    0.62
   6   3  -3   17.71    0.77
  -6   3   3   17.62    0.57
   5  -3  -3    1.87    0.29
   5   3  -3    1.88    0.17
   5   3  -3    1.75    0.25
   4  -3  -3    1.50    0.24
  -4  -3   3    1.43    0.16
   4   3  -3    1.63    0.23
   3  -3  -3    1.68    0.23
  -3  -3   3    0.92    0.12
   3   3  -3    1.36    0.21
  -2  -3   3   19.88    0.66
   2  -3  -3   19.36    0.61
   2  -3  -3   19.30    0.80
   2   3  -3   20.68    0.87
   1  -3  -3    2.45    0.12
   1  -3  -3    2.97    0.24
  -1  -3   3    2.04    0.14
  -1  -3   3    1.92    0.26
   1   3  -3    2.60    0.31
   0  -3   3   42.16    1.25
   0  -3  -3   41.80    1.22
   0  -3  -3   40.71    1.41
   0  -3   3   43.77    1.53
   0   3  -3   42.23    1.55
  -1  -3  -3    0.79    0.16
  -1  -3  -3    0.75    0.13
   1  -3   3    0.64    0.09
   1  -3   3    0.84    0.20
   1   3   3    1.03    0.16
  -1   3  -3    0.80    0.06
   2  -3   3    0.29    0.13
   2  -3   3    0.40    0.09
  -2  -3  -3    0.56    0.15
   2   3   3    0.77    0.13
  -2   3  -3    0.54    0.08
  -3  -3  -3    0.19    0.10
   3  -3   3    0.27    0.12
  -3   3  -3    0.24    0.06
   3   3   3    0.11    0.07
   4  -3   3   -0.06    0.06
  -4  -3  -3    0.01    0.08
   4   3   3    0.04    0.06
  -4   3  -3    0.02    0.04
  -5  -3  -3    3.56    0.40
   5  -3   3    2.83    0.38
   5   3   3    2.99    0.21
  -5   3  -3    2.87    0.22
   5   3   3    2.62    0.21
  -5   3  -3    3.08    0.29
  -6  -3  -3   29.42    1.24
   6  -3   3   28.89    1.29
  -6   3  -3   30.98    1.04
   6   3   3   30.15    1.02
   6   3   3   30.71    1.08
  -6   3  -3   29.98    1.09
  -7  -3  -3    2.64    0.38
   7  -3   3    2.15    0.36
   7   3   3    2.27    0.25
  -7   3  -3    2.52    0.25
   7   3   3    2.09    0.24
   8  -3   3   21.62    1.12
  -8  -3  -3   24.41    1.11
  -8   3  -3   22.43    0.86
   8   3   3   22.58    0.91
   8   3   3   23.66    0.88
   9  -3   3    2.69    0.41
  -9  -3  -3    1.97    0.35
   9   3   3    2.16    0.27
  -9   3  -3    2.30    0.26
 -10  -3  -3   -0.02    0.09
  10  -3   3   -0.01    0.13
 -10   3  -3   -0.05    0.09
  10   3   3    0.14    0.12
 -11  -3  -3    1.95    0.39
  11  -3   3    2.09    0.42
  11   3   3    2.27    0.33
 -12  -3  -3    0.67    0.25
  12  -3   3    0.69    0.29
  12   3   3    0.66    0.22
 -13  -3  -3    5.66    0.70
  13  -3   3    4.60    0.69
  13   3   3    4.01    0.50
  14  -3   3   -0.06    0.18
 -14  -3  -3    0.05    0.19
  14   3   3   -0.17    0.14
  14  -4  -3    0.22    0.22
  14   4  -3   -0.01    0.14
  13  -4  -3    0.05    0.20
  13   4  -3    0.08    0.12
  12  -4  -3    0.06    0.21
  12   4  -3   -0.06    0.12
  11  -4  -3    0.19    0.19
  11   4  -3    0.18    0.13
  10  -4  -3    0.22    0.19
  10   4  -3    0.23    0.16
   9  -4  -3    0.76    0.26
   9   4  -3    0.45    0.17
   8  -4  -3    1.13    0.29
   8   4  -3    0.68    0.19
   7  -4  -3    0.05    0.11
   7   4  -3    0.01    0.10
   6  -4  -3   58.56    2.15
   6   4  -3   56.04    2.00
  -5  -4   3   40.48    1.31
   5  -4  -3   39.08    1.58
   5   4  -3   39.99    1.51
   4  -4  -3   20.26    0.94
  -4  -4   3   18.55    0.70
   4   4  -3   18.85    0.89
  -3  -4   3   10.10    0.43
   3  -4  -3   10.19    0.60
   3   4  -3    9.95    0.60
  -2  -4   3    2.58    0.33
   2  -4  -3    2.34    0.32
  -2  -4   3    2.59    0.17
   2   4  -3    2.31    0.33
   1  -4  -3   35.90    0.99
  -1  -4   3   34.25    1.06
   1  -4  -3   34.91    1.31
  -1  -4   3   34.21    1.36
   1   4  -3   33.54    1.39
   0  -4   3    6.02    0.27
   0  -4  -3    6.12    0.39
   0  -4  -3    6.27    0.24
   0  -4   3    6.37    0.46
   0   4   3    6.27    0.42
   0   4  -3    5.63    0.46
   1  -4   3    0.10    0.11
   1  -4   3    0.14    0.05
  -1  -4  -3    0.22    0.06
  -1  -4  -3    0.27    0.11
   1   4   3    0.13    0.10
   2  -4   3    0.71    0.20
   2  -4   3    0.85    0.12
   2   4   3    0.52    0.14
  -3  -4  -3    7.40    0.52
   3  -4   3    6.33    0.50
   3   4   3    7.07    0.41
   4  -4   3    4.87    0.54
  -4  -4  -3    4.64    0.50
   4   4   3    5.41    0.34
   5  -4   3   -0.01    0.10
  -5  -4  -3    0.12    0.11
  -5   4  -3    0.12    0.07
   5   4   3    0.19    0.10
  -6  -4  -3    8.36    0.62
   6  -4   3    8.00    0.62
   6   4   3    7.45    0.43
  -6   4  -3    8.34    0.43
  -7  -4  -3    7.07    0.69
   7  -4   3    6.43    0.67
   7   4   3    7.31    0.43
  -7   4  -3    7.83    0.41
  -8  -4  -3   -0.09    0.13
   8  -4   3   -0.01    0.14
  -8   4  -3    0.10    0.09
   8   4   3    0.03    0.09
   9  -4   3    0.53    0.24
  -9  -4  -3    0.98    0.29
   9   4   3    0.32    0.14
  -9   4  -3    0.42    0.13
  10  -4   3    5.20    0.67
 -10  -4  -3    5.79    0.68
  10   4   3    4.41    0.43
  11  -4   3    3.19    0.55
 -11  -4  -3    3.87    0.57
  11   4   3    3.39    0.39
 -12  -4  -3    2.31    0.48
  12  -4   3    2.59    0.51
  12   4   3    2.77    0.39
 -13  -4  -3   -0.11    0.18
  13  -4   3    0.02    0.20
  13   4   3    0.12    0.17
  14  -4   3    0.27    0.22
  13  -5  -3    0.11    0.22
  13   5  -3    0.00    0.15
  12  -5  -3    0.48    0.28
  12   5  -3    0.26    0.17
  11  -5  -3   -0.02    0.17
  11   5  -3    0.28    0.17
  10  -5  -3    0.80    0.31
  10   5  -3    0.64    0.22
   9  -5  -3    0.45    0.24
   9   5  -3    0.49    0.19
   8  -5  -3   -0.17    0.10
   8   5  -3    0.12    0.14
   7  -5  -3   16.59    0.99
   7   5  -3   16.92    0.86
   6  -5  -3    1.35    0.31
   6   5  -3    1.40    0.29
   5  -5  -3    5.82    0.64
   5   5  -3    5.77    0.57
   4  -5  -3    7.21    0.68
  -4  -5   3    6.32    0.35
   4   5  -3    6.25    0.51
   3  -5  -3   12.26    0.74
  -3  -5   3   12.85    0.51
   3   5  -3   12.96    0.76
   2  -5  -3    5.55    0.44
  -2  -5   3    4.39    0.25
   2   5  -3    5.46    0.58
   1  -5  -3   35.93    1.41
  -1  -5   3   36.37    1.10
  -1  -5   3   35.19    1.46
   1   5  -3   33.92    1.50
   0  -5   3    0.87    0.11
   0  -5  -3    0.78    0.07
   0  -5  -3    0.75    0.19
   0  -5   3    0.90    0.22
   0   5  -3    0.61    0.21
   0   5   3    0.74    0.20
   1  -5   3    6.47    0.64
  -1  -5  -3    7.02    0.46
  -1  -5  -3    6.91    0.29
   1  -5   3    7.10    0.31
  -1   5  -3    7.55    0.59
   1   5   3    7.42    0.50
   2  -5   3    0.80    0.25
   2   5   3    0.65    0.18
   3  -5   3    0.40    0.18
   3   5   3    0.29    0.14
   4  -5   3   24.21    1.25
   4   5   3   26.36    1.04
   5  -5   3    1.67    0.36
   5   5   3    1.42    0.23
   6  -5   3    8.82    0.72
  -6  -5  -3   10.74    0.75
   6   5   3    8.91    0.51
  -7  -5  -3    0.79    0.28
   7  -5   3    0.65    0.26
   7   5   3    0.62    0.17
  -7   5  -3    0.76    0.16
   8  -5   3    5.90    0.74
  -8  -5  -3    5.75    0.72
   8   5   3    5.45    0.40
   9  -5   3    1.80    0.42
  -9  -5  -3    1.48    0.37
   9   5   3    1.73    0.27
  10  -5   3    3.41    0.60
 -10  -5  -3    3.37    0.56
  10   5   3    3.36    0.39
 -11  -5  -3    1.36    0.40
  11  -5   3    1.44    0.42
  12  -5   3    0.29    0.27
  11  -6  -3    0.13    0.22
  11   6  -3   -0.11    0.15
  10  -6  -3    0.96    0.37
  10   6  -3    1.75    0.35
   9  -6  -3    0.26    0.23
   9   6  -3    0.19    0.17
   8  -6  -3    0.39    0.23
   8   6  -3    0.55    0.22
   7  -6  -3    3.09    0.54
   7   6  -3    3.62    0.48
   6  -6  -3    3.99    0.59
   6   6  -3    4.42    0.52
   5  -6  -3    0.17    0.16
   5   6  -3    0.19    0.18
   4  -6  -3    1.13    0.29
   4   6  -3    0.70    0.23
   3  -6  -3    1.53    0.32
   3   6  -3    1.03    0.28
   2  -6  -3    0.08    0.13
  -2  -6   3    0.27    0.08
   2   6  -3    0.28    0.19
  -1  -6   3    0.08    0.06
   1  -6  -3    0.05    0.12
  -1  -6   3   -0.04    0.13
  -1   6   3    0.21    0.18
   1   6  -3    0.08    0.14
   0  -6  -3    6.10    0.49
   0  -6   3    7.57    0.73
   0  -6   3    6.52    0.29
   0   6   3    6.97    0.54
   0   6  -3    6.84    0.72
  -1  -6  -3    7.28    0.28
  -1  -6  -3    7.47    0.26
  -1  -6  -3    6.79    0.52
   1  -6   3    7.68    0.74
  -1   6  -3    8.59    0.84
   1   6   3    7.33    0.55
  -2  -6  -3   14.18    0.54
   2  -6   3   14.80    0.92
  -2   6  -3   14.34    0.96
   2   6   3   15.76    0.82
  -3  -6  -3    0.81    0.14
   3  -6   3    0.88    0.29
   3   6   3    1.04    0.24
   4  -6   3    0.03    0.14
   4   6   3    0.06    0.13
   5  -6   3    0.91    0.31
   5   6   3    2.09    0.31
   6  -6   3   10.04    0.99
   6   6   3    9.56    0.57
   7  -6   3    0.81    0.32
   8  -6   3    1.04    0.36
   9  -6   3    1.04    0.38
  10  -6   3   -0.03    0.18
  11  -6   3   -0.08    0.21
   9  -7  -3    0.24    0.27
   9   7  -3    0.25    0.20
   8  -7  -3    0.41    0.25
   8   7  -3    0.43    0.21
   7  -7  -3    0.07    0.18
   7   7  -3   -0.05    0.19
   6  -7  -3    0.04    0.16
   6   7  -3   -0.11    0.15
   5  -7  -3    0.03    0.19
   5   7  -3    0.41    0.22
   4  -7  -3    0.25    0.19
   4   7  -3    0.24    0.21
   3  -7  -3    7.50    0.76
  -3   7   3    8.16    0.84
   3   7  -3    7.41    0.75
   2  -7  -3    0.06    0.15
  -2   7   3   -0.02    0.17
   2   7  -3   -0.28    0.13
   1  -7  -3   -0.11    0.12
  -1  -7   3   -0.02    0.14
  -1  -7   3   -0.01    0.05
   1   7  -3   -0.12    0.14
  -1   7   3   -0.11    0.13
   0  -7   3    1.04    0.32
   0  -7  -3    1.55    0.32
   0   7   3    0.94    0.28
   0   7  -3    1.21    0.35
   1  -7   3    0.03    0.14
   1   7   3    0.24    0.18
  -1   7  -3    0.03    0.17
  -2  -7  -3    0.45    0.08
   2  -7   3    0.44    0.23
  -2  -7  -3    0.43    0.06
  -2   7  -3    0.38    0.25
   2   7   3    0.52    0.21
   3  -7   3    0.40    0.23
  -3  -7  -3    0.30    0.10
  -3   7  -3    0.30    0.21
  -4  -7  -3    4.68    0.32
   4  -7   3    4.79    0.67
   5  -7   3    0.10    0.19
   6  -7   3    0.13    0.21
   7  -7   3    0.23    0.26
   8  -7   3    0.65    0.30
   9  -7   3    0.32    0.26
   6  -8  -3    0.13    0.21
   6   8  -3    0.02    0.20
   5  -8  -3    0.63    0.30
   5   8  -3    0.67    0.29
   4  -8  -3    1.94    0.44
   4   8  -3    1.82    0.42
  -4   8   3    1.44    0.41
   3  -8  -3    2.72    0.49
   3   8  -3    1.26    0.38
  -3   8   3    2.06    0.46
   2   8  -3    0.46    0.25
   1   8  -3    0.50    0.24
   0  -8   3    0.50    0.26
   0   8  -3    0.49    0.25
   1  -8   3    0.89    0.33
  -1   8  -3    1.28    0.42
   2  -8   3    0.57    0.29
  -2   8  -3    0.39    0.31
   3  -8   3    1.15    0.34
  -3   8  -3    1.32    0.43
   4  -8   3    0.26    0.25
  -4   8  -3    0.17    0.24
   5  -8   3    0.83    0.35
  -5   8  -3    1.81    0.52
   6  -8   3    0.07    0.22
  16   0  -4    1.02    0.34
  16   0  -4    0.80    0.19
  15   0  -4    0.31    0.21
  15   0  -4   -0.07    0.07
  14   0  -4    0.04    0.16
  14   0  -4    0.13    0.10
  13   0  -4    0.03    0.14
  13   0  -4    0.09    0.08
  12   0  -4    0.90    0.17
  12   0  -4    0.68    0.22
  11   0  -4   -0.10    0.09
  11   0  -4    0.09    0.08
 -11   0   4    0.06    0.10
 -10   0   4   36.41    1.32
  10   0  -4   36.73    1.19
  10   0  -4   34.67    1.39
  -9   0   4   -0.03    0.07
   9   0  -4   -0.01    0.05
   9   0  -4    0.03    0.09
   8   0  -4    0.12    0.06
   8   0  -4    0.04    0.08
  -8   0   4    0.24    0.10
   7   0  -4    0.09    0.05
   7   0  -4   -0.05    0.04
  -7   0   4   -0.01    0.06
   6   0  -4    5.76    0.32
   6   0  -4    5.86    0.27
  -6   0   4    5.44    0.30
  -6   0   4    5.67    0.32
   5   0  -4    0.00    0.03
   5   0  -4   -0.03    0.04
   5   0  -4    0.05    0.04
  -5   0   4    0.02    0.04
   4   0  -4   94.72    2.77
   4   0  -4   96.17    2.88
   4   0  -4   94.67    2.67
  -4   0   4   99.70    2.77
   3   0  -4   -0.05    0.03
   3   0  -4   -0.08    0.03
   3   0  -4   -0.05    0.03
   3   0  -4   -0.04    0.02
  -3   0   4   -0.05    0.03
  -2   0   4    0.93    0.11
   2   0  -4    1.04    0.10
   2   0  -4    0.67    0.07
   2   0  -4    0.70    0.09
   1   0  -4    0.00    0.03
   1   0  -4   -0.04    0.02
   1   0  -4   -0.06    0.02
  -1   0   4   -0.01    0.03
  -1   0   4   -0.04    0.03
   0   0   4   37.10    1.12
   0   0  -4   37.02    1.09
   0   0  -4   36.28    1.13
   0   0   4   37.49    1.12
   0   0  -4   36.72    1.05
   0   0  -4   37.03    1.12
  -1   0  -4    0.00    0.04
   1   0   4   -0.09    0.02
   1   0   4   -0.01    0.03
  -1   0  -4   -0.06    0.02
   1   0   4   -0.08    0.02
   1   0   4   -0.04    0.03
  -1   0  -4   -0.08    0.02
   2   0   4  969.35   28.46
  -2   0  -4  971.56   27.84
   2   0   4  900.36   28.20
   2   0   4  938.95   27.24
  -2   0  -4  991.77   28.45
   3   0   4   -0.16    0.04
   3   0   4    0.03    0.06
  -3   0  -4   -0.17    0.04
  -3   0  -4   -0.13    0.05
   4   0   4    0.47    0.09
   4   0   4    0.65    0.11
  -4   0  -4    0.65    0.12
   5   0   4   -0.02    0.04
  -5   0  -4    0.02    0.05
   5   0   4   -0.06    0.04
  -6   0  -4    1.75    0.22
   6   0   4    1.79    0.18
   6   0   4    1.59    0.21
  -7   0  -4    0.00    0.06
   7   0   4   -0.03    0.04
   7   0   4    0.00    0.07
   8   0   4    0.01    0.05
   8   0   4   -0.03    0.08
  -8   0  -4    0.05    0.08
   9   0   4   -0.21    0.07
   9   0   4   -0.04    0.05
  -9   0  -4   -0.03    0.07
  10   0   4    0.46    0.17
 -10   0  -4    0.49    0.16
  10   0   4    0.11    0.08
 -11   0  -4   -0.03    0.09
  11   0   4    0.01    0.06
  11   0   4   -0.05    0.09
 -12   0  -4    0.07    0.11
  12   0   4    0.07    0.08
  12   0   4   -0.08    0.11
 -13   0  -4    0.14    0.12
  13   0   4   -0.02    0.14
  13   0   4   -0.09    0.07
  14   0   4   -0.01    0.17
  14   0   4    0.05    0.09
 -14   0  -4    0.09    0.14
  15   0   4   -0.18    0.08
  15   0   4   -0.34    0.15
  16  -1  -4    0.62    0.14
  16  -1  -4    0.37    0.24
  16   1  -4    0.56    0.18
  16   1  -4    0.49    0.24
  15  -1  -4    0.06    0.18
  15  -1  -4    0.10    0.09
  15   1  -4    0.27    0.21
  15   1  -4    0.22    0.13
  14  -1  -4    1.72    0.38
  14  -1  -4    1.35    0.20
  14   1  -4    1.61    0.24
  14   1  -4    1.11    0.31
  13  -1  -4    1.92    0.23
  13  -1  -4    2.17    0.40
  13   1  -4    2.57    0.41
  13   1  -4    2.22    0.28
  12  -1  -4    0.09    0.08
 -12  -1   4    0.12    0.13
  12  -1  -4    0.08    0.13
  12   1  -4    0.07    0.09
  12   1  -4    0.30    0.16
 -11  -1   4    3.12    0.40
  11  -1  -4    4.17    0.48
  11  -1  -4    2.99    0.23
  11   1  -4    3.29    0.40
  11   1  -4    3.11    0.30
 -10  -1   4    3.87    0.41
  10  -1  -4    2.51    0.36
  10  -1  -4    2.36    0.22
  10   1  -4    2.14    0.30
 -10   1   4    3.05    0.29
  10   1  -4    3.67    0.31
  -9  -1   4    0.83    0.19
   9  -1  -4    0.84    0.13
   9  -1  -4    0.69    0.18
   9   1  -4    0.93    0.19
  -9   1   4    0.57    0.12
   9   1  -4    0.92    0.16
  -8  -1   4   62.17    2.09
  -8  -1   4   63.31    2.02
   8  -1  -4   61.88    2.13
   8  -1  -4   65.56    1.86
   8   1  -4   60.97    2.09
  -8   1   4   65.37    1.93
   8   1  -4   64.09    1.90
  -7  -1   4   36.47    1.34
   7  -1  -4   39.06    1.15
   7  -1  -4   36.51    1.13
  -7  -1   4   39.87    1.30
   7  -1  -4   34.80    1.33
   7   1  -4   39.32    1.33
  -7   1   4   38.43    1.19
   7   1  -4   37.81    1.19
   6  -1  -4   29.36    0.87
  -6  -1   4   29.68    1.02
   6  -1  -4   30.45    0.90
   6  -1  -4   30.24    1.07
  -6   1   4   28.53    0.91
   6   1  -4   28.70    0.93
   6   1  -4   26.27    1.03
  -5  -1   4   74.79    2.28
   5  -1  -4   78.44    2.15
   5  -1  -4   75.84    2.16
   5  -1  -4   80.43    2.39
   5   1  -4   77.38    2.39
   5   1  -4   76.08    2.18
  -5   1   4   74.62    2.19
   4  -1  -4    4.88    0.20
   4  -1  -4    4.74    0.26
  -4  -1   4    4.94    0.26
   4  -1  -4    5.00    0.27
   4   1  -4    4.55    0.22
   4   1  -4    4.69    0.27
  -4   1   4    4.82    0.25
   3  -1  -4  100.07    2.78
  -3  -1   4  100.78    2.84
   3  -1  -4  102.55    2.90
  -3  -1   4  101.77    2.91
   3  -1  -4  103.20    3.03
   3   1  -4  100.78    2.90
   3   1  -4  101.45    3.08
  -3   1   4  105.95    2.90
   3   1  -4  103.40    2.82
  -2  -1   4    6.08    0.26
   2  -1  -4    6.55    0.21
   2  -1  -4    6.76    0.27
  -2  -1   4    7.05    0.29
   2  -1  -4    6.59    0.22
   2  -1  -4    6.74    0.28
   2   1  -4    6.47    0.28
   2   1  -4    6.13    0.32
  -2   1   4    6.71    0.28
   2   1  -4    6.53    0.24
  -2   1   4    6.60    0.20
  -1  -1   4   17.50    0.55
   1  -1  -4   17.86    0.58
   1  -1  -4   17.86    0.55
  -1  -1   4   15.92    0.52
   1  -1  -4   17.61    0.56
  -1  -1   4   17.40    0.59
  -1   1   4   18.88    0.54
  -1   1   4   17.89    0.59
   1   1  -4   16.98    0.66
   1   1  -4   17.68    0.53
   1   1  -4   17.62    0.58
   0  -1   4    6.81    0.24
   0  -1  -4    7.80    0.30
   0  -1   4    7.00    0.29
   0  -1  -4    6.91    0.27
   0  -1   4    7.04    0.22
   0  -1   4    6.46    0.33
   0   1   4    6.35    0.21
   0   1  -4    6.68    0.34
   0   1  -4    7.12    0.24
   0   1  -4    6.63    0.28
   0   1   4    7.19    0.29
   0   1   4    6.79    0.26
  -1  -1  -4   59.49    1.79
  -1  -1  -4   62.34    1.68
  -1  -1  -4   61.06    1.80
   1  -1   4   59.86    1.79
   1  -1   4   61.72    1.92
  -1  -1  -4   62.67    1.76
   1  -1   4   60.60    1.69
   1  -1   4   61.72    1.67
   1   1   4   62.92    1.79
   1   1   4   59.61    1.71
   1   1   4   61.34    1.79
  -1   1  -4   61.32    1.69
  -1   1  -4   60.16    1.78
   1   1   4   59.64    1.75
  -2  -1  -4   62.80    1.97
  -2  -1  -4   71.86    2.10
   2  -1   4   72.33    1.97
  -2  -1  -4   72.25    2.11
   2  -1   4   73.15    2.10
   2  -1   4   71.61    2.22
  -2   1  -4   71.36    2.09
  -2   1  -4   72.63    1.99
  -2   1  -4   73.95    2.10
   2   1   4   71.75    2.01
   2   1   4   69.06    2.07
  -3  -1  -4    0.04    0.05
   3  -1   4    0.02    0.03
   3  -1   4    0.00    0.05
  -3   1  -4    0.07    0.05
   3   1   4    0.06    0.04
   3   1   4    0.02    0.03
  -3   1  -4    0.02    0.04
   4  -1   4    0.24    0.09
   4  -1   4    0.37    0.07
  -4  -1  -4    0.17    0.08
  -4   1  -4    0.30    0.08
   4   1   4    0.25    0.07
  -4   1  -4    0.28    0.09
   4   1   4    0.33    0.07
  -5  -1  -4    5.09    0.32
   5  -1   4    5.00    0.24
   5  -1   4    5.28    0.35
   5   1   4    4.85    0.27
  -5   1  -4    5.26    0.29
   5   1   4    5.14    0.28
  -6  -1  -4  157.85    4.81
   6  -1   4  165.30    4.52
   6  -1   4  165.11    5.01
  -6   1  -4  164.29    4.75
   6   1   4  166.43    4.88
   6   1   4  166.47    4.59
   7  -1   4    3.34    0.21
  -7  -1  -4    3.95    0.37
   7  -1   4    3.98    0.40
   7   1   4    3.55    0.25
  -7   1  -4    3.43    0.26
   7   1   4    3.28    0.26
   8  -1   4    0.30    0.14
   8  -1   4    0.41    0.09
  -8  -1  -4    0.74    0.18
   8   1   4    0.54    0.12
  -8   1  -4    0.57    0.14
   8   1   4    0.56    0.15
  -9  -1  -4   12.09    0.64
   9  -1   4   10.34    0.65
   9  -1   4   10.72    0.46
   9   1   4   10.38    0.51
  -9   1  -4   10.35    0.55
   9   1   4   11.02    0.60
  10  -1   4    3.70    0.46
  10  -1   4    4.60    0.28
 -10  -1  -4    5.10    0.50
  10   1   4    5.05    0.40
  10   1   4    4.32    0.32
 -10   1  -4    4.88    0.45
 -11  -1  -4    1.30    0.27
  11  -1   4    0.86    0.26
  11  -1   4    0.82    0.14
 -11   1  -4    1.48    0.26
  11   1   4    1.26    0.28
  11   1   4    0.93    0.18
 -12  -1  -4   10.91    0.71
  12  -1   4   10.79    0.78
  12  -1   4   10.82    0.51
  12   1   4   12.06    0.75
 -12   1  -4   12.02    0.66
  12   1   4   11.38    0.58
 -13  -1  -4    0.39    0.21
  13  -1   4    0.09    0.17
  13  -1   4    0.13    0.09
  13   1   4    0.08    0.15
  13   1   4    0.20    0.12
 -13   1  -4    0.38    0.18
  14  -1   4    1.06    0.34
 -14  -1  -4    1.24    0.31
  14  -1   4    1.17    0.19
  14   1   4    1.78    0.27
  14   1   4    1.60    0.38
  15  -1   4   -0.06    0.17
 -15  -1  -4    0.13    0.19
  15  -1   4   -0.02    0.08
  15   1   4    0.04    0.11
  15   1   4    0.07    0.19
  15  -2  -4    0.43    0.25
  15  -2  -4    0.61    0.12
  15   2  -4    0.35    0.21
  15   2  -4    0.49    0.17
  14  -2  -4    0.37    0.20
  14  -2  -4    0.13    0.07
  14   2  -4    0.10    0.16
  14   2  -4    0.09    0.11
  13  -2  -4    5.13    0.62
  13  -2  -4    5.90    0.30
  13   2  -4    4.96    0.54
  13   2  -4    5.29    0.39
  12  -2  -4    3.29    0.46
  12  -2  -4    3.00    0.21
  12   2  -4    3.38    0.34
  12   2  -4    3.45    0.43
  11  -2  -4    0.01    0.05
  11  -2  -4   -0.06    0.11
  11   2  -4   -0.01    0.07
  11   2  -4    0.14    0.13
  10  -2  -4    3.04    0.42
  10  -2  -4    3.81    0.21
  10   2  -4    3.60    0.39
  10   2  -4    3.05    0.29
   9  -2  -4    5.09    0.51
   9  -2  -4    5.83    0.25
   9   2  -4    4.94    0.37
   9   2  -4    5.06    0.32
  -8  -2   4    1.39    0.21
   8  -2  -4    1.37    0.25
   8  -2  -4    1.11    0.11
   8   2  -4    1.20    0.17
  -8   2   4    1.37    0.13
   8   2  -4    1.06    0.20
  -7  -2   4    1.54    0.22
   7  -2  -4    1.80    0.26
   7  -2  -4    1.38    0.09
   7   2  -4    1.28    0.15
  -7   2   4    1.17    0.09
   7   2  -4    1.47    0.22
   6  -2  -4   11.80    0.59
  -6  -2   4   11.36    0.46
  -6  -2   4   11.42    0.53
  -6  -2   4   12.31    0.49
   6   2  -4   12.03    0.57
   6   2  -4   12.50    0.47
  -6   2   4   12.46    0.39
  -5  -2   4    0.10    0.06
  -5  -2   4    0.15    0.07
  -5  -2   4    0.13    0.05
   5  -2  -4    0.34    0.10
   5   2  -4    0.13    0.08
   5   2  -4    0.11    0.05
   4  -2  -4   70.15    2.24
  -4  -2   4   71.12    1.97
   4  -2  -4   72.28    2.07
  -4  -2   4   69.69    1.98
  -4  -2   4   69.50    2.09
   4   2  -4   69.40    2.00
   4   2  -4   71.80    2.27
  -4   2   4   71.27    1.97
   3  -2  -4    7.97    0.40
  -3  -2   4    8.02    0.25
  -3  -2   4    8.43    0.26
   3  -2  -4    7.84    0.33
   3   2  -4    8.60    0.31
   3   2  -4    9.01    0.45
  -3   2   4    8.50    0.29
   2  -2  -4   13.34    0.54
   2  -2  -4   13.58    0.47
  -2   2   4   14.28    0.47
  -2   2   4   13.43    0.46
   2   2  -4   12.42    0.60
   2   2  -4   13.85    0.48
   1  -2  -4   48.60    1.40
   1  -2  -4   47.76    1.51
  -1  -2   4   48.50    1.61
   1  -2  -4   47.97    1.47
  -1  -2   4   47.80    1.43
   1   2  -4   48.32    1.64
  -1   2   4   46.41    1.44
   1   2  -4   48.20    1.40
  -1   2   4   49.44    1.40
   0  -2   4   21.93    0.73
   0  -2  -4   22.71    0.79
   0  -2   4   21.97    0.87
   0  -2  -4   22.12    0.72
   0  -2  -4   22.67    0.74
   0   2  -4   22.36    0.90
   0   2  -4   22.41    0.70
  -1  -2  -4   24.05    0.80
   1  -2   4   24.08    0.81
  -1  -2  -4   25.21    0.88
   1  -2   4   24.48    0.96
  -1   2  -4   25.22    0.79
   1   2   4   25.39    0.80
   2  -2   4   69.21    2.04
  -2   2  -4   66.98    2.01
   2   2   4   69.99    2.04
   3  -2   4   82.09    2.70
  -3   2  -4   81.96    2.33
   3   2   4   86.28    2.48
   3   2   4   84.37    2.36
  -3   2  -4   83.52    2.46
   4  -2   4    3.48    0.37
  -4  -2  -4    3.79    0.17
  -4  -2  -4    3.90    0.29
  -4   2  -4    3.85    0.21
  -4   2  -4    3.72    0.23
   4   2   4    4.04    0.23
  -4   2  -4    3.54    0.25
   4   2   4    3.70    0.21
   5  -2   4    1.53    0.09
   5  -2   4    1.35    0.08
   5  -2   4    1.79    0.26
  -5  -2  -4    1.86    0.26
  -5  -2  -4    1.52    0.15
  -5   2  -4    1.53    0.22
  -5   2  -4    1.87    0.19
   5   2   4    1.47    0.17
   5   2   4    1.32    0.16
   6  -2   4    0.06    0.09
   6  -2   4    0.08    0.04
  -6  -2  -4   -0.07    0.03
  -6  -2  -4   -0.02    0.08
   6  -2   4    0.01    0.03
  -6   2  -4    0.00    0.06
   6   2   4    0.03    0.06
  -6   2  -4    0.02    0.07
   6   2   4   -0.01    0.06
   7  -2   4    0.97    0.10
   7  -2   4    0.97    0.11
   7  -2   4    1.05    0.23
  -7  -2  -4    1.22    0.23
  -7   2  -4    0.98    0.21
  -7   2  -4    1.02    0.16
   7   2   4    0.97    0.17
   7   2   4    0.89    0.16
   8  -2   4    1.16    0.12
  -8  -2  -4    1.09    0.23
   8  -2   4    1.14    0.25
   8   2   4    1.09    0.19
   8   2   4    0.85    0.15
  -8   2  -4    1.05    0.18
   9  -2   4    6.33    0.29
  -9  -2  -4    5.91    0.57
   9  -2   4    6.33    0.63
  -9   2  -4    5.78    0.38
   9   2   4    6.45    0.39
   9   2   4    6.02    0.41
 -10  -2  -4    0.90    0.24
  10  -2   4    0.89    0.27
  10  -2   4    0.76    0.11
 -10   2  -4    0.99    0.19
  10   2   4    0.96    0.19
  10   2   4    0.95    0.21
 -11  -2  -4    1.17    0.27
  11  -2   4    0.85    0.27
  11  -2   4    0.86    0.13
  11   2   4    0.89    0.18
 -11   2  -4    1.21    0.23
  11   2   4    0.70    0.21
  12  -2   4    0.01    0.06
  12  -2   4   -0.27    0.09
 -12  -2  -4    0.06    0.16
  12   2   4   -0.05    0.10
  12   2   4   -0.18    0.07
 -12   2  -4   -0.10    0.09
 -13  -2  -4    0.83    0.28
  13  -2   4    1.40    0.38
  13  -2   4    0.96    0.14
  13   2   4    1.07    0.28
  13   2   4    0.95    0.20
  14  -2   4    0.42    0.11
 -14  -2  -4    0.36    0.22
  14  -2   4    0.08    0.22
  14   2   4    0.65    0.27
  14   2   4    0.40    0.16
  15  -2   4   -0.12    0.17
  15  -2   4   -0.04    0.06
 -15  -2  -4    0.14    0.17
  15   2   4    0.05    0.11
  15   2   4   -0.04    0.16
  15  -3  -4    0.03    0.19
 -15  -3   4    0.07    0.11
  15   3  -4    0.23    0.18
  15   3  -4   -0.13    0.10
 -14  -3   4    1.16    0.21
  14  -3  -4    0.59    0.29
  14   3  -4    1.12    0.22
  14   3  -4    1.14    0.29
  13  -3  -4    0.37    0.25
 -13  -3   4    0.96    0.20
  13   3  -4    0.51    0.20
  13   3  -4    0.68    0.18
 -12  -3   4    1.55    0.22
  12  -3  -4    1.20    0.32
  12   3  -4    1.53    0.24
  12   3  -4    1.03    0.24
  11  -3  -4    0.57    0.23
 -11  -3   4    0.29    0.11
  11   3  -4    0.53    0.19
  11   3  -4    0.34    0.13
 -10  -3   4    0.97    0.16
  10  -3  -4    1.02    0.28
  10   3  -4    0.77    0.20
  10   3  -4    1.25    0.19
   9  -3  -4    9.06    0.64
  -9  -3   4    8.93    0.41
   9   3  -4    9.42    0.56
   9   3  -4    9.42    0.46
   8  -3  -4    5.87    0.47
  -8  -3   4    5.20    0.26
   8   3  -4    4.77    0.38
   8   3  -4    4.89    0.30
   7  -3  -4    0.57    0.19
  -7  -3   4    0.58    0.14
  -7  -3   4    0.38    0.07
  -7  -3   4    0.36    0.06
   7   3  -4    0.72    0.18
   7   3  -4    0.34    0.09
  -7   3   4    0.51    0.07
   6  -3  -4    0.19    0.12
  -6  -3   4    0.22    0.09
  -6   3   4    0.18    0.04
   6   3  -4    0.30    0.13
   6   3  -4    0.16    0.07
   5  -3  -4   18.54    0.82
   5   3  -4   16.97    0.78
  -5   3   4   16.95    0.59
   5   3  -4   17.23    0.60
  -4  -3   4   27.28    0.92
   4  -3  -4   27.85    1.08
   4   3  -4   27.25    0.86
  -4   3   4   24.73    0.86
   4   3  -4   27.68    1.08
   3  -3  -4    1.46    0.22
  -3  -3   4    1.46    0.16
   3  -3  -4    1.67    0.13
   3   3  -4    1.46    0.24
  -3   3   4    1.89    0.17
   2  -3  -4    0.35    0.06
  -2  -3   4    0.30    0.07
   2  -3  -4    0.34    0.11
   2   3  -4    0.42    0.14
  -1  -3   4   37.16    1.41
   1  -3  -4   40.49    1.34
   1  -3  -4   39.90    1.15
  -1  -3   4   38.73    1.19
   1   3  -4   38.02    1.14
   1   3  -4   39.28    1.47
   0  -3   4    2.93    0.34
   0  -3   4    2.82    0.18
   0  -3  -4    2.96    0.22
   0  -3  -4    2.95    0.17
   0  -3  -4    2.99    0.30
   0   3  -4    3.43    0.38
   0   3  -4    2.99    0.15
   1  -3   4  100.90    3.26
  -1  -3  -4  100.09    3.06
   1  -3   4  101.07    2.91
  -1  -3  -4  101.43    3.11
  -1  -3  -4  102.64    2.89
   1   3   4  101.17    3.08
  -1   3  -4  103.44    2.84
   2  -3   4    1.97    0.19
   2  -3   4    2.18    0.31
  -2  -3  -4    2.29    0.28
   2   3   4    2.15    0.17
  -2   3  -4    2.09    0.14
   3  -3   4    4.88    0.39
  -3  -3  -4    4.51    0.35
   3   3   4    4.53    0.26
  -3   3  -4    4.45    0.25
   4  -3   4   10.60    0.64
  -4  -3  -4   10.45    0.59
   4   3   4   11.63    0.47
  -4   3  -4   10.85    0.48
   5  -3   4    0.43    0.17
  -5  -3  -4    0.28    0.13
  -5   3  -4    0.55    0.13
   5   3   4    0.45    0.11
  -5   3  -4    0.49    0.11
   5   3   4    0.53    0.11
  -5   3  -4    0.50    0.10
  -6  -3  -4   12.73    0.70
   6  -3   4   12.01    0.72
   6   3   4   11.77    0.52
  -6   3  -4   11.56    0.57
  -6   3  -4   12.16    0.53
   6   3   4   12.09    0.52
  -7  -3  -4    0.06    0.10
   7  -3   4    0.03    0.10
   7   3   4    0.20    0.09
  -7   3  -4    0.00    0.06
   7   3   4   -0.01    0.07
  -8  -3  -4    2.45    0.39
   8  -3   4    1.97    0.36
  -8   3  -4    2.38    0.27
   8   3   4    2.06    0.25
   9  -3   4    3.06    0.46
  -9  -3  -4    3.57    0.48
  -9   3  -4    3.92    0.36
   9   3   4    3.14    0.33
  10  -3   4    0.37    0.20
 -10  -3  -4    0.52    0.24
 -10   3  -4    0.33    0.13
  10   3   4    0.24    0.13
  11  -3   4    2.77    0.50
 -11  -3  -4    2.64    0.45
  11   3   4    2.90    0.37
 -12  -3  -4    1.45    0.35
  12  -3   4    2.59    0.49
  12   3   4    2.52    0.37
  13  -3   4    0.16    0.19
 -13  -3  -4    0.16    0.21
  13   3   4    0.11    0.17
  14  -3   4    1.34    0.43
 -14  -3  -4    2.07    0.45
  14   3   4    1.86    0.37
  14  -4  -4    0.54    0.28
  14   4  -4    0.64    0.24
  13  -4  -4    0.20    0.21
  13   4  -4    0.43    0.20
  12  -4  -4    2.45    0.48
  12   4  -4    2.70    0.40
  11  -4  -4    2.40    0.45
  11   4  -4    1.99    0.33
  10  -4  -4    0.69    0.25
  10   4  -4    0.67    0.21
   9  -4  -4    3.53    0.51
   9   4  -4    2.99    0.38
   8  -4  -4   15.02    0.88
   8   4  -4   13.71    0.73
   7  -4  -4   -0.02    0.13
   7   4  -4    0.06    0.12
   6  -4  -4    2.06    0.34
   6   4  -4    2.83    0.36
  -6   4   4    2.02    0.15
   5  -4  -4    9.08    0.59
  -5  -4   4    8.81    0.44
   5   4  -4    9.40    0.58
   4  -4  -4    9.28    0.58
  -4  -4   4    8.97    0.42
   4   4  -4    8.43    0.55
  -3  -4   4    1.85    0.19
   3  -4  -4    2.38    0.32
   3   4  -4    2.27    0.34
   2  -4  -4    3.54    0.36
   2  -4  -4    3.77    0.18
  -2  -4   4    4.19    0.43
  -2  -4   4    3.66    0.22
   2   4  -4    3.13    0.39
   1  -4  -4   12.39    0.63
  -1  -4   4   12.99    0.71
  -1  -4   4   13.04    0.50
   1  -4  -4   13.65    0.44
   1   4  -4   13.30    0.75
   0  -4   4   44.68    1.71
   0  -4   4   44.93    1.39
   0  -4  -4   46.03    1.35
   0  -4  -4   46.75    1.58
   0   4   4   47.36    1.62
   0   4  -4   44.27    1.76
  -1  -4  -4    0.46    0.13
   1  -4   4    0.60    0.18
  -1  -4  -4    0.60    0.10
   1  -4   4    0.76    0.12
   1   4   4    0.84    0.17
  -2  -4  -4    5.90    0.31
  -2  -4  -4    6.73    0.48
   2  -4   4    5.78    0.31
   2  -4   4    6.56    0.50
   2   4   4    6.74    0.38
  -3  -4  -4    4.76    0.51
   3  -4   4    3.63    0.45
   3   4   4    4.60    0.30
  -4  -4  -4    1.67    0.30
   4  -4   4    2.11    0.35
   4   4   4    2.48    0.26
   5  -4   4   -0.15    0.06
  -5  -4  -4    0.24    0.14
   5   4   4    0.04    0.08
  -6  -4  -4    4.01    0.49
   6  -4   4    6.03    0.64
  -6   4  -4    5.69    0.35
   6   4   4    5.39    0.34
  -7  -4  -4    2.64    0.41
   7  -4   4    2.32    0.43
  -7   4  -4    3.35    0.31
   7   4   4    3.30    0.32
   8  -4   4    0.73    0.26
  -8  -4  -4    1.11    0.28
   8   4   4    0.55    0.15
  -8   4  -4    0.90    0.18
  -9  -4  -4    0.91    0.27
   9  -4   4    1.13    0.34
   9   4   4    1.29    0.22
  -9   4  -4    1.01    0.19
  10  -4   4    0.47    0.24
 -10  -4  -4    0.24    0.18
  10   4   4    0.23    0.13
  11  -4   4    9.21    0.94
 -11  -4  -4    8.97    0.89
  11   4   4    9.01    0.57
  12  -4   4    0.07    0.21
 -12  -4  -4    0.11    0.19
  12   4   4    0.49    0.19
 -13  -4  -4   -0.09    0.18
  13  -4   4   -0.20    0.14
  13  -5  -4    1.81    0.46
  13   5  -4    1.50    0.33
  12  -5  -4    0.00    0.17
  12   5  -4    0.04    0.12
  11  -5  -4    1.79    0.43
  11   5  -4    1.54    0.31
  10  -5  -4    2.58    0.49
  10   5  -4    3.15    0.42
   9  -5  -4    0.09    0.18
   9   5  -4   -0.04    0.13
   8  -5  -4   17.74    1.05
   8   5  -4   17.33    0.89
   7  -5  -4    0.28    0.17
   7   5  -4    0.29    0.16
   6  -5  -4    0.29    0.18
   6   5  -4    0.16    0.17
   5  -5  -4   -0.06    0.11
   5   5  -4   -0.05    0.12
   4  -5  -4   15.30    0.89
  -4  -5   4   17.95    0.69
   4   5  -4   17.69    0.92
  -3  -5   4   88.93    2.61
   3  -5  -4   89.42    3.03
   3   5  -4   88.17    3.07
   2  -5  -4    0.18    0.13
  -2  -5   4    0.09    0.06
   2   5  -4   -0.05    0.14
  -1  -5   4    3.34    0.22
   1  -5  -4    3.46    0.15
   1  -5  -4    3.73    0.41
  -1  -5   4    4.36    0.49
  -1   5   4    3.62    0.43
   1   5  -4    3.42    0.49
   0  -5  -4    0.01    0.07
   0  -5  -4   -0.01    0.03
   0  -5   4    0.01    0.05
   0  -5   4   -0.05    0.10
   0   5  -4   -0.10    0.09
   0   5   4    0.07    0.11
  -1  -5  -4    3.06    0.19
   1  -5   4    2.09    0.36
  -1  -5  -4    4.00    0.39
   1  -5   4    3.07    0.21
  -1   5  -4    3.08    0.47
   1   5   4    2.99    0.36
  -2  -5  -4    3.64    0.24
   2  -5   4    4.09    0.52
   2   5   4    4.37    0.35
   3  -5   4    0.71    0.26
   3   5   4    0.98    0.20
   4  -5   4    1.14    0.29
   4   5   4    1.18    0.21
   5  -5   4    0.11    0.14
  -5  -5  -4    0.09    0.15
   5   5   4   -0.07    0.08
   6  -5   4    1.57    0.38
  -6  -5  -4    1.28    0.32
   6   5   4    1.02    0.19
  -7  -5  -4    0.07    0.17
   7  -5   4    0.51    0.25
   7   5   4    0.28    0.12
  -7   5  -4    0.41    0.14
   8  -5   4    6.17    0.75
  -8  -5  -4    7.35    0.78
   8   5   4    5.68    0.40
  -8   5  -4    5.50    0.39
   9  -5   4    3.15    0.56
  -9  -5  -4    5.02    0.67
  10  -5   4   -0.02    0.15
 -10  -5  -4    0.19    0.22
 -11  -5  -4    1.23    0.38
  11  -5   4    0.91    0.35
  12  -5   4    0.39    0.31
  11  -6  -4    0.79    0.35
  11   6  -4    0.49    0.23
  10  -6  -4   -0.06    0.16
  10   6  -4   -0.13    0.16
   9  -6  -4    5.35    0.73
   9   6  -4    4.71    0.53
   8  -6  -4    1.73    0.41
   8   6  -4    1.94    0.36
   7  -6  -4    0.12    0.18
   7   6  -4   -0.01    0.16
   6  -6  -4    1.43    0.37
   6   6  -4    1.23    0.30
   5  -6  -4    0.55    0.24
   5   6  -4    0.81    0.26
   4  -6  -4    0.18    0.16
   4   6  -4    0.23    0.16
   3  -6  -4    5.77    0.62
   3   6  -4    5.79    0.64
   2  -6  -4    8.20    0.60
  -2  -6   4    8.50    0.40
   2   6  -4    8.09    0.66
  -1  -6   4    4.87    0.27
   1  -6  -4    5.80    0.56
  -1  -6   4    4.49    0.55
  -1   6   4    3.84    0.49
   1   6  -4    4.59    0.58
   0  -6   4    1.62    0.34
   0  -6   4    1.15    0.15
   0  -6  -4    0.97    0.24
   0   6   4    1.67    0.32
   0   6  -4    1.43    0.35
   1  -6   4   16.87    1.00
  -1  -6  -4   17.86    0.59
  -1  -6  -4   18.41    0.88
   1  -6   4   17.34    0.64
   1   6   4   17.84    0.91
  -1   6  -4   18.88    1.10
   2  -6   4    2.04    0.39
  -2  -6  -4    3.10    0.21
  -2   6  -4    3.11    0.53
   2   6   4    2.88    0.38
   3  -6   4    4.35    0.59
  -3  -6  -4    3.73    0.28
   3   6   4    5.75    0.52
   4  -6   4    2.23    0.44
  -4  -6  -4    1.94    0.25
   4   6   4    2.42    0.33
   5  -6   4    4.65    0.64
   6  -6   4    0.41    0.22
   7  -6   4    1.33    0.38
   8  -6   4    1.35    0.39
   9  -6   4    4.26    0.69
  10  -6   4   -0.21    0.16
  11  -6   4    3.12    0.63
   9  -7  -4    0.32    0.28
   9   7  -4    0.32    0.20
   8  -7  -4   -0.15    0.14
   8   7  -4    0.00    0.17
   7  -7  -4    0.19    0.21
   7   7  -4   -0.03    0.18
   6  -7  -4    1.03    0.33
   6   7  -4    0.69    0.27
   5  -7  -4    0.23    0.20
   5   7  -4   -0.04    0.18
   4  -7  -4    0.38    0.21
   4   7  -4    0.21    0.22
   3  -7  -4    3.35    0.51
   3   7  -4    4.10    0.59
  -3   7   4    4.35    0.60
   2  -7  -4    0.15    0.15
   2   7  -4    0.15    0.19
  -2   7   4   -0.13    0.13
  -1  -7   4    0.61    0.27
   1  -7  -4    0.39    0.20
   1   7  -4    1.21    0.35
  -1   7   4    0.14    0.18
   0  -7  -4    3.15    0.43
   0  -7   4    2.79    0.19
   0  -7   4    2.76    0.48
   0   7  -4    3.35    0.56
   0   7   4    3.30    0.48
   1  -7   4    2.11    0.44
  -1   7  -4    3.58    0.60
  -2  -7  -4   -0.06    0.04
   2  -7   4    0.10    0.18
  -2   7  -4   -0.07    0.16
  -3  -7  -4    4.34    0.28
   3  -7   4    4.50    0.65
  -3   7  -4    2.55    0.53
  -4  -7  -4    0.53    0.14
   4  -7   4    0.31    0.23
   5  -7   4    0.10    0.18
   6  -7   4    0.64    0.33
   7  -7   4    0.28    0.24
   8  -7   4    2.36    0.54
   9  -7   4    0.03    0.23
   6  -8  -4    0.93    0.35
   6   8  -4    0.75    0.30
   5  -8  -4   -0.03    0.17
   5   8  -4   -0.02    0.16
   4   8  -4    0.09    0.22
   3   8  -4    0.23    0.24
   2   8  -4    0.40    0.26
   1   8  -4    0.98    0.37
   0  -8   4    0.55    0.28
   0   8  -4    0.78    0.30
   1  -8   4    0.28    0.23
  -1   8  -4   -0.07    0.21
   2  -8   4    0.31    0.23
  -2   8  -4    0.18    0.23
   3  -8   4    0.00    0.18
  -3   8  -4    0.15    0.25
   4  -8   4    0.46    0.27
  -4   8  -4    0.17    0.25
   5  -8   4    0.30    0.25
  -5   8  -4    0.50    0.32
  16   0  -5   -0.11    0.08
  16   0  -5   -0.16    0.13
  15   0  -5    5.26    0.38
  15   0  -5    4.13    0.59
  14   0  -5    0.14    0.16
  14   0  -5   -0.02    0.08
  13   0  -5    0.30    0.11
  13   0  -5    0.44    0.20
  12   0  -5   -0.06    0.09
  12   0  -5   -0.09    0.06
 -11   0   5    7.07    0.48
  11   0  -5    8.37    0.56
  11   0  -5    8.44    0.43
  10   0  -5    0.15    0.08
 -10   0   5    0.16    0.11
  10   0  -5    0.16    0.13
   9   0  -5   84.09    2.70
   9   0  -5   83.30    2.42
  -9   0   5   79.81    2.56
   8   0  -5    0.06    0.08
   8   0  -5   -0.02    0.04
   7   0  -5   12.08    0.55
   7   0  -5   11.49    0.46
   6   0  -5   -0.02    0.03
  -6   0   5    0.02    0.05
   6   0  -5   -0.02    0.04
   5   0  -5   32.60    1.16
   5   0  -5   34.93    1.10
  -5   0   5   36.92    1.16
   5   0  -5   35.08    1.06
   4   0  -5   -0.03    0.03
   4   0  -5    0.00    0.04
   4   0  -5   -0.01    0.04
  -4   0   5   -0.02    0.04
   4   0  -5    0.03    0.03
   3   0  -5   69.60    2.00
   3   0  -5   63.19    1.92
  -3   0   5   65.24    1.93
   3   0  -5   64.49    1.85
   2   0  -5    0.02    0.04
   2   0  -5   -0.07    0.02
   2   0  -5   -0.01    0.02
  -2   0   5   -0.05    0.03
   1   0  -5   88.33    2.46
  -1   0   5   87.92    2.55
   1   0  -5   87.68    2.55
   1   0  -5   92.41    2.64
  -1   0   5   90.06    2.49
   0   0  -5   -0.08    0.02
   0   0   5   -0.10    0.03
   0   0  -5   -0.07    0.04
   0   0   5   -0.10    0.04
   0   0   5    0.00    0.04
   0   0  -5   -0.06    0.03
   0   0  -5   -0.06    0.03
   1   0   5  181.84    5.11
  -1   0  -5  175.88    4.78
  -1   0  -5  174.84    4.92
   1   0   5  178.28    4.93
  -1   0  -5  172.78    4.96
   1   0   5  170.87    4.80
   1   0   5  175.19    4.96
   2   0   5    0.00    0.05
  -2   0  -5   -0.02    0.04
   2   0   5    0.01    0.04
  -2   0  -5   -0.01    0.06
   2   0   5    0.04    0.05
  -3   0  -5    9.34    0.40
   3   0   5    8.84    0.37
   3   0   5    9.18    0.40
  -3   0  -5    9.07    0.44
   4   0   5   -0.04    0.03
  -4   0  -5   -0.10    0.04
   4   0   5   -0.08    0.04
  -4   0  -5   -0.03    0.04
   5   0   5   18.17    0.71
   5   0   5   18.68    0.65
  -5   0  -5   16.70    0.69
   6   0   5   -0.02    0.06
  -6   0  -5   -0.10    0.04
   6   0   5    0.00    0.05
   7   0   5    1.45    0.22
  -7   0  -5    1.66    0.23
   7   0   5    1.73    0.20
  -8   0  -5   -0.10    0.07
   8   0   5    0.02    0.08
   8   0   5   -0.06    0.04
   9   0   5   -0.04    0.05
   9   0   5   -0.04    0.09
  -9   0  -5   -0.02    0.07
 -10   0  -5    0.07    0.10
  10   0   5    0.19    0.09
  10   0   5    0.09    0.11
  11   0   5    2.07    0.25
  11   0   5    2.74    0.40
 -11   0  -5    3.09    0.40
 -12   0  -5   -0.07    0.10
  12   0   5   -0.05    0.06
  12   0   5   -0.03    0.12
  13   0   5    0.14    0.10
 -13   0  -5   -0.10    0.11
  13   0   5    0.11    0.16
 -14   0  -5   -0.08    0.13
  14   0   5   -0.02    0.16
  14   0   5    0.04    0.10
  15   0   5    5.73    0.41
  15   0   5    5.71    0.73
  16  -1  -5    0.39    0.12
  16   1  -5    0.34    0.14
  15  -1  -5   14.54    0.65
  15   1  -5   13.86    0.70
  15   1  -5   15.76    0.97
  14  -1  -5    0.40    0.21
  14  -1  -5    0.24    0.11
  14   1  -5    0.24    0.12
  14   1  -5    0.12    0.17
  13  -1  -5    6.64    0.38
  13  -1  -5    5.87    0.65
  13   1  -5    6.73    0.65
  13   1  -5    6.50    0.42
  12  -1  -5    0.94    0.16
  12  -1  -5    1.01    0.27
  12   1  -5    0.73    0.21
  12   1  -5    0.89    0.17
  11  -1  -5    1.41    0.18
  11  -1  -5    1.01    0.24
  11   1  -5    1.44    0.26
  11   1  -5    1.10    0.18
  10  -1  -5    3.67    0.42
  10  -1  -5    3.28    0.23
  10   1  -5    2.57    0.26
  10   1  -5    3.58    0.39
   9  -1  -5    4.11    0.25
   9  -1  -5    4.59    0.44
   9   1  -5    3.94    0.27
   9   1  -5    3.72    0.38
  -9   1   5    4.15    0.26
  -8  -1   5    1.68    0.23
   8  -1  -5    1.86    0.26
   8  -1  -5    1.53    0.12
   8  -1  -5    1.59    0.16
  -8   1   5    1.57    0.17
   8   1  -5    1.81    0.20
   8   1  -5    1.73    0.23
   7  -1  -5    5.42    0.36
  -7  -1   5    6.45    0.37
   7  -1  -5    5.69    0.27
   7  -1  -5    5.37    0.23
   7   1  -5    6.16    0.31
   7   1  -5    6.22    0.37
  -6  -1   5    0.83    0.14
   6  -1  -5    0.72    0.07
   6  -1  -5    0.79    0.10
   6  -1  -5    0.89    0.15
   6   1  -5    0.82    0.15
   6   1  -5    0.71    0.11
  -5  -1   5    0.19    0.08
   5  -1  -5    0.28    0.06
   5  -1  -5    0.22    0.03
   5  -1  -5    0.15    0.07
   5   1  -5    0.37    0.10
   5   1  -5    0.25    0.07
   4  -1  -5    0.04    0.03
  -4  -1   5    0.09    0.06
   4  -1  -5    0.09    0.05
   4  -1  -5    0.00    0.04
   4   1  -5    0.03    0.05
   4   1  -5    0.09    0.07
  -4   1   5    0.03    0.04
   4   1  -5    0.00    0.03
   3  -1  -5   11.32    0.37
   3  -1  -5   11.78    0.43
  -3  -1   5   10.36    0.42
   3  -1  -5   10.97    0.43
  -3  -1   5   10.82    0.44
   3   1  -5   10.30    0.43
   3   1  -5   11.40    0.39
   3   1  -5   10.76    0.48
  -3   1   5   11.05    0.44
   2  -1  -5    4.84    0.23
   2  -1  -5    4.69    0.18
   2  -1  -5    4.88    0.21
   2  -1  -5    4.89    0.17
  -2  -1   5    4.31    0.24
  -2  -1   5    4.63    0.22
   2   1  -5    4.23    0.26
   2   1  -5    4.51    0.23
   2   1  -5    4.37    0.19
  -2   1   5    4.24    0.23
   1  -1  -5   41.84    1.29
   1  -1  -5   44.04    1.27
  -1  -1   5   42.24    1.24
  -1  -1   5   43.23    1.30
   1  -1  -5   43.70    1.25
  -1   1   5   41.61    1.29
   1   1  -5   41.60    1.40
  -1   1   5   44.02    1.24
   1   1  -5   42.94    1.29
   1   1  -5   41.49    1.21
   0  -1   5   19.38    0.68
   0  -1   5   20.18    0.62
   0  -1  -5   19.60    0.68
   0  -1   5   20.02    0.74
   0  -1  -5   20.45    0.65
   0   1   5   20.69    0.63
   0   1   5   20.21    0.59
   0   1  -5   19.93    0.68
   0   1   5   20.01    0.64
   0   1  -5   19.11    0.75
   0   1   5   19.92    0.68
   0   1  -5   19.82    0.61
   1  -1   5   -0.03    0.04
   1  -1   5    0.00    0.04
  -1  -1  -5    0.08    0.03
   1  -1   5    0.01    0.02
  -1  -1  -5    0.07    0.05
  -1  -1  -5    0.07    0.04
   1   1   5    0.06    0.05
  -1   1  -5   -0.03    0.03
  -1   1  -5   -0.01    0.02
   1   1   5    0.04    0.03
   2  -1   5   28.75    0.99
  -2  -1  -5   29.70    0.98
   2  -1   5   30.03    1.06
  -2  -1  -5   30.28    1.00
   2  -1   5   30.41    0.89
   2   1   5   29.37    0.90
  -2   1  -5   29.33    0.96
   2   1   5   30.06    0.92
  -2   1  -5   29.30    0.99
  -2   1  -5   29.73    0.90
   3  -1   5   45.09    1.29
  -3  -1  -5   45.98    1.44
  -3  -1  -5   43.60    1.41
   3  -1   5   42.55    1.49
   3   1   5   43.73    1.35
  -3   1  -5   43.39    1.42
  -3   1  -5   44.69    1.38
   3   1   5   45.18    1.35
   4  -1   5   -0.04    0.02
   4  -1   5   -0.08    0.04
  -4  -1  -5    0.02    0.05
  -4   1  -5   -0.01    0.05
  -4   1  -5   -0.05    0.03
   4   1   5    0.05    0.05
   4   1   5    0.00    0.04
   5  -1   5  128.57    3.51
  -5  -1  -5  120.07    3.74
   5  -1   5  126.53    3.90
  -5   1  -5  124.55    3.70
  -5   1  -5  131.12    3.74
   5   1   5  127.28    3.77
   5   1   5  126.75    3.57
   6  -1   5   10.56    0.57
  -6  -1  -5   10.87    0.54
   6  -1   5   11.11    0.44
  -6   1  -5   10.72    0.56
   6   1   5   10.45    0.48
  -6   1  -5   10.87    0.50
   6   1   5   10.84    0.50
  -7  -1  -5    0.01    0.07
   7  -1   5   -0.02    0.08
   7  -1   5   -0.01    0.04
   7   1   5   -0.02    0.06
  -7   1  -5   -0.03    0.06
   7   1   5    0.01    0.06
   8  -1   5    4.09    0.25
  -8  -1  -5    3.55    0.39
   8  -1   5    4.05    0.44
  -8   1  -5    3.91    0.31
   8   1   5    4.65    0.31
   8   1   5    4.13    0.32
  -9  -1  -5    0.11    0.11
   9  -1   5    0.20    0.15
   9  -1   5    0.16    0.07
  -9   1  -5    0.31    0.14
   9   1   5    0.16    0.09
   9   1   5    0.11    0.11
  10  -1   5    3.40    0.45
  10  -1   5    3.84    0.26
 -10  -1  -5    3.95    0.46
 -10   1  -5    4.25    0.43
  10   1   5    4.08    0.31
  10   1   5    3.67    0.42
 -11  -1  -5    0.22    0.14
  11  -1   5    0.01    0.12
  11  -1   5    0.14    0.08
  11   1   5    0.21    0.10
  11   1   5    0.12    0.14
 -11   1  -5   -0.04    0.11
  12  -1   5    0.60    0.13
 -12  -1  -5    0.51    0.21
  12  -1   5    0.21    0.18
 -12   1  -5    0.45    0.17
  12   1   5    0.48    0.21
  12   1   5    0.15    0.12
  13  -1   5    0.42    0.25
 -13  -1  -5    0.43    0.22
  13  -1   5    0.61    0.14
  13   1   5    0.18    0.12
 -13   1  -5    0.85    0.25
  13   1   5    0.35    0.21
  14  -1   5    0.63    0.16
 -14  -1  -5    0.62    0.24
  14  -1   5    0.60    0.26
  14   1   5    0.71    0.28
  14   1   5    0.66    0.18
 -15  -1  -5    1.95    0.42
  15  -1   5    1.61    0.23
  15  -1   5    0.67    0.30
  15   1   5    2.20    0.31
  15   1   5    1.29    0.36
  15  -2  -5    2.46    0.22
  15  -2  -5    2.50    0.50
  15   2  -5    2.60    0.46
  15   2  -5    2.64    0.32
  14  -2  -5    0.21    0.20
  14  -2  -5    0.24    0.09
  14   2  -5    0.25    0.19
  14   2  -5    0.19    0.13
  13  -2  -5    4.74    0.27
  13  -2  -5    5.22    0.65
  13   2  -5    4.57    0.52
  13   2  -5    5.23    0.38
  12  -2  -5    4.45    0.56
  12  -2  -5    4.70    0.26
  12   2  -5    4.65    0.35
  12   2  -5    4.35    0.48
  11  -2  -5   17.80    0.95
  11  -2  -5   17.58    0.61
  11   2  -5   17.07    0.72
  11   2  -5   15.71    0.82
  10  -2  -5    4.16    0.49
  10  -2  -5    4.34    0.23
  10   2  -5    4.31    0.43
  10   2  -5    4.40    0.30
   9  -2  -5    1.32    0.26
   9  -2  -5    1.44    0.14
   9   2  -5    1.41    0.23
   9   2  -5    1.47    0.20
   8  -2  -5    0.89    0.20
  -8  -2   5    0.74    0.17
   8  -2  -5    0.81    0.10
  -8   2   5    0.99    0.10
   8   2  -5    1.09    0.16
   8   2  -5    0.86    0.18
   7  -2  -5    0.05    0.03
   7  -2  -5   -0.03    0.07
  -7  -2   5   -0.01    0.05
  -7  -2   5    0.00    0.06
   7   2  -5    0.00    0.07
   7   2  -5    0.00    0.04
  -6  -2   5   32.42    1.03
  -6  -2   5   31.41    1.11
   6  -2  -5   31.87    1.19
   6   2  -5   29.90    1.00
   6   2  -5   33.14    1.17
  -5  -2   5   71.63    2.08
  -5  -2   5   75.66    2.20
   5  -2  -5   70.97    2.31
  -5  -2   5   72.65    2.06
   5   2  -5   70.19    2.32
   5   2  -5   72.89    2.08
  -4  -2   5    8.59    0.41
  -4  -2   5    9.47    0.36
   4  -2  -5    8.89    0.39
   4  -2  -5    9.59    0.45
  -4  -2   5    9.04    0.33
   4   2  -5    9.08    0.48
   4   2  -5    9.76    0.36
  -3  -2   5    2.20    0.12
  -3  -2   5    2.67    0.19
   3  -2  -5    2.77    0.17
  -3  -2   5    2.40    0.12
   3  -2  -5    2.38    0.19
   3   2  -5    2.47    0.14
   3   2  -5    2.44    0.27
  -3   2   5    2.67    0.11
   3   2  -5    2.24    0.17
   2  -2  -5   43.18    1.42
   2  -2  -5   44.00    1.34
   2  -2  -5   44.85    1.34
  -2   2   5   47.25    1.31
   2   2  -5   45.19    1.27
   2   2  -5   43.04    1.34
   1  -2  -5    7.17    0.30
   1  -2  -5    6.80    0.29
   1  -2  -5    6.58    0.30
  -1  -2   5    6.30    0.38
   1   2  -5    6.32    0.40
   1   2  -5    6.53    0.29
  -1   2   5    6.51    0.28
  -1   2   5    6.86    0.29
   0  -2  -5    0.97    0.14
   0  -2   5    0.81    0.15
   0  -2  -5    1.15    0.09
   0  -2   5    1.15    0.14
   0  -2  -5    1.04    0.13
   0   2  -5    1.02    0.12
   0   2   5    1.03    0.12
   0   2  -5    0.99    0.18
   1  -2   5    0.88    0.13
  -1  -2  -5    0.63    0.12
  -1  -2  -5    0.65    0.11
   1  -2   5    0.94    0.17
   1   2   5    1.10    0.08
  -1   2  -5    0.78    0.11
  -2  -2  -5   22.06    0.81
   2  -2   5   22.68    0.93
  -2  -2  -5   23.54    0.85
   2   2   5   22.86    0.71
  -2   2  -5   22.88    0.79
  -2   2  -5   23.22    0.71
  -3  -2  -5   13.93    0.60
   3  -2   5   12.75    0.65
  -3   2  -5   13.57    0.47
   3   2   5   13.81    0.50
  -3   2  -5   13.17    0.55
   3   2   5   13.10    0.46
  -4  -2  -5    4.37    0.19
   4  -2   5    4.27    0.16
   4  -2   5    4.01    0.15
  -4  -2  -5    4.54    0.32
   4  -2   5    4.16    0.34
   4   2   5    3.97    0.21
  -4   2  -5    4.28    0.23
  -4   2  -5    3.79    0.25
   4   2   5    4.56    0.26
  -4   2  -5    4.43    0.29
   5  -2   5   12.47    0.67
   5  -2   5   12.76    0.41
  -5  -2  -5   12.53    0.62
  -5  -2  -5   12.64    0.46
   5  -2   5   13.07    0.41
   5   2   5   12.15    0.52
  -5   2  -5   12.70    0.59
   5   2   5   12.41    0.49
  -5   2  -5   11.79    0.52
   6  -2   5    0.03    0.03
  -6  -2  -5    0.01    0.09
  -6  -2  -5    0.01    0.05
   6  -2   5    0.02    0.03
   6  -2   5    0.01    0.09
  -6   2  -5   -0.02    0.05
   6   2   5   -0.01    0.06
   6   2   5    0.02    0.06
  -6   2  -5   -0.02    0.06
  -7  -2  -5   -0.02    0.09
   7  -2   5    0.14    0.05
   7  -2   5    0.27    0.06
   7  -2   5    0.18    0.13
  -7   2  -5    0.21    0.12
   7   2   5    0.19    0.09
  -7   2  -5    0.14    0.09
   7   2   5    0.14    0.08
  -8  -2  -5   13.50    0.72
   8  -2   5   12.84    0.47
   8  -2   5   11.76    0.73
   8   2   5   13.21    0.59
   8   2   5   13.76    0.62
  -8   2  -5   12.73    0.60
  -9  -2  -5   21.34    1.02
   9  -2   5   21.99    0.73
   9  -2   5   21.10    1.09
   9   2   5   22.13    0.88
  -9   2  -5   22.82    0.92
   9   2   5   22.87    0.94
  10  -2   5    1.59    0.34
 -10  -2  -5    1.44    0.30
  10  -2   5    1.67    0.17
  10   2   5    1.46    0.23
  10   2   5    1.71    0.28
 -10   2  -5    1.71    0.26
 -11  -2  -5    0.21    0.15
  11  -2   5    0.05    0.13
  11  -2   5    0.26    0.08
  11   2   5    0.16    0.11
 -11   2  -5    0.12    0.12
  11   2   5    0.26    0.14
 -12  -2  -5    0.39    0.21
  12  -2   5    0.07    0.17
  12  -2   5    0.18    0.08
  12   2   5    0.03    0.15
 -12   2  -5    0.16    0.14
  12   2   5    0.02    0.10
  13  -2   5    0.30    0.24
  13  -2   5    0.33    0.10
 -13  -2  -5    0.53    0.24
  13   2   5    0.25    0.15
  13   2   5    0.52    0.22
  14  -2   5   -0.03    0.06
 -14  -2  -5   -0.08    0.17
  14  -2   5   -0.21    0.15
  14   2   5   -0.06    0.15
  14   2   5   -0.04    0.12
  15  -2   5    0.18    0.09
  15  -2   5    0.16    0.26
 -15  -2  -5    0.41    0.26
  15   2   5    0.52    0.19
  15   2   5    0.35    0.23
 -15  -3   5    1.32    0.24
  15  -3  -5    0.94    0.34
  15   3  -5    1.95    0.39
  15   3  -5    1.82    0.29
 -14  -3   5    0.09    0.11
  14  -3  -5    0.07    0.19
  14   3  -5   -0.04    0.15
  14   3  -5    0.26    0.14
  13  -3  -5    0.25    0.19
 -13  -3   5   -0.03    0.08
  13   3  -5   -0.06    0.09
  13   3  -5    0.05    0.14
  12  -3  -5    0.45    0.22
 -12  -3   5    0.25    0.12
  12   3  -5    0.33    0.18
  12   3  -5    0.43    0.14
  11  -3  -5    0.01    0.14
 -11  -3   5    0.05    0.08
  11   3  -5    0.03    0.12
  11   3  -5    0.04    0.10
 -10  -3   5    5.40    0.32
  10  -3  -5    5.23    0.59
  10   3  -5    4.66    0.33
  10   3  -5    5.22    0.42
  -9  -3   5    0.41    0.11
   9  -3  -5    0.50    0.19
   9   3  -5    0.60    0.18
   9   3  -5    0.51    0.13
  -8  -3   5    3.54    0.22
   8  -3  -5    3.51    0.43
   8   3  -5    3.91    0.40
   8   3  -5    3.37    0.29
  -7  -3   5    0.25    0.06
   7  -3  -5    0.12    0.12
  -7  -3   5    0.25    0.06
   7   3  -5    0.29    0.13
   7   3  -5    0.33    0.09
   6  -3  -5   39.52    1.47
  -6  -3   5   38.22    1.30
   6   3  -5   37.35    1.41
   6   3  -5   37.82    1.19
   5  -3  -5    1.96    0.27
  -5   3   5    2.10    0.12
   5   3  -5    2.55    0.17
   5   3  -5    2.37    0.31
   4  -3  -5    0.73    0.17
  -4  -3   5    0.18    0.07
   4  -3  -5    0.44    0.09
   4   3  -5    0.61    0.17
  -4   3   5    0.53    0.08
   4   3  -5    0.55    0.09
  -3  -3   5   12.83    0.52
   3  -3  -5   13.13    0.48
   3  -3  -5   12.86    0.60
   3   3  -5   12.75    0.66
  -3   3   5   12.60    0.47
   2  -3  -5   15.95    0.68
   2  -3  -5   16.71    0.56
  -2  -3   5   16.92    0.61
   2   3  -5   15.82    0.78
   2   3  -5   16.42    0.57
  -1  -3   5    2.67    0.32
  -1  -3   5    2.35    0.17
   1  -3  -5    2.19    0.23
   1  -3  -5    2.54    0.24
   1  -3  -5    1.93    0.14
   1   3  -5    2.15    0.30
   1   3  -5    2.05    0.14
   0  -3  -5    3.91    0.22
   0  -3   5    4.21    0.24
   0  -3  -5    4.21    0.25
   0  -3   5    3.55    0.37
   0  -3  -5    4.68    0.31
   0   3  -5    3.84    0.41
   0   3   5    4.00    0.26
   0   3  -5    4.32    0.21
  -1  -3  -5    3.77    0.30
  -1  -3  -5    3.82    0.23
   1  -3   5    4.20    0.42
   1  -3   5    3.66    0.24
  -1   3  -5    3.64    0.20
   1   3   5    3.78    0.23
  -2  -3  -5    8.16    0.39
   2  -3   5    7.96    0.52
   2  -3   5    7.95    0.39
  -2  -3  -5    7.98    0.46
   2   3   5    7.97    0.35
  -2   3  -5    7.66    0.34
   3  -3   5   17.72    0.71
  -3  -3  -5   19.37    0.83
   3  -3   5   18.74    0.89
   3   3   5   17.90    0.65
  -3   3  -5   18.29    0.67
  -4  -3  -5   10.65    0.60
   4  -3   5   10.49    0.64
  -4   3  -5   10.44    0.48
   4   3   5   11.65    0.46
   4   3   5   10.20    0.43
   5  -3   5    1.34    0.27
  -5  -3  -5    1.32    0.25
   5   3   5    1.90    0.19
  -5   3  -5    1.60    0.21
  -5   3  -5    1.54    0.16
  -5   3  -5    1.80    0.23
   5   3   5    1.97    0.21
   6  -3   5    0.19    0.15
  -6  -3  -5    0.07    0.10
   6   3   5    0.28    0.09
  -6   3  -5    0.13    0.10
   6   3   5    0.19    0.09
  -6   3  -5    0.22    0.09
   7  -3   5   -0.10    0.08
  -7  -3  -5   -0.02    0.08
   7   3   5    0.05    0.07
   7   3   5    0.01    0.07
  -7   3  -5   -0.06    0.05
  -8  -3  -5    0.19    0.16
   8  -3   5    0.13    0.16
   8   3   5    0.26    0.12
  -8   3  -5    0.41    0.13
   9  -3   5    1.19    0.30
  -9  -3  -5    2.36    0.40
  -9   3  -5    2.22    0.29
   9   3   5    1.65    0.25
 -10  -3  -5    0.47    0.21
  10  -3   5    0.66    0.24
  10   3   5    0.41    0.16
 -10   3  -5    0.38    0.14
  11  -3   5    0.94    0.30
 -11  -3  -5    0.90    0.28
 -11   3  -5    0.98    0.21
  11   3   5    1.11    0.24
  12  -3   5    3.31    0.58
 -12  -3  -5    3.52    0.53
  12   3   5    3.68    0.46
 -13  -3  -5    0.45    0.24
  13  -3   5    0.41    0.28
  13   3   5    0.26    0.19
  14  -3   5    2.11    0.50
 -14  -3  -5    2.68    0.52
  14  -4  -5    0.00    0.17
  14   4  -5    0.33    0.19
  13  -4  -5    0.43    0.26
  13   4  -5    0.58    0.21
  12  -4  -5    5.12    0.68
  12   4  -5    4.82    0.53
  11  -4  -5    1.10    0.33
  11   4  -5    0.59    0.20
  10  -4  -5    3.39    0.50
  10   4  -5    2.82    0.39
   9  -4  -5   11.88    0.79
   9   4  -5   10.61    0.64
   8  -4  -5    3.65    0.49
   8   4  -5    3.30    0.39
   7  -4  -5   15.01    0.86
   7   4  -5   15.95    0.80
   6  -4  -5   17.75    0.93
   6   4  -5   19.79    0.92
  -5  -4   5    1.00    0.16
   5  -4  -5    1.13    0.24
   5   4  -5    1.03    0.23
  -4  -4   5    1.41    0.18
   4  -4  -5    1.59    0.28
   4   4  -5    1.50    0.28
  -3  -4   5   27.12    0.95
   3  -4  -5   28.63    0.88
   3  -4  -5   27.74    1.13
   3   4  -5   26.31    1.18
  -2  -4   5    1.40    0.17
   2  -4  -5    1.72    0.12
  -2  -4   5    1.65    0.29
   2  -4  -5    1.81    0.26
   2   4  -5    1.94    0.31
  -1  -4   5    1.04    0.14
   1  -4  -5    1.20    0.12
  -1  -4   5    1.57    0.28
   1  -4  -5    1.35    0.21
   1   4  -5    1.49    0.28
   0  -4   5   26.67    0.92
   0  -4   5   27.65    1.20
   0  -4  -5   27.43    0.88
   0  -4  -5   27.11    1.03
   0   4  -5   27.97    1.25
   0   4   5   30.02    1.09
  -1  -4  -5    7.64    0.36
  -1  -4  -5    8.14    0.42
   1  -4   5    7.22    0.37
   1  -4   5    8.68    0.58
  -1  -4  -5    8.00    0.51
   1   4   5    8.55    0.44
  -1   4  -5    7.65    0.57
   2  -4   5    3.02    0.42
  -2  -4  -5    3.46    0.42
   2  -4   5    3.31    0.24
  -2  -4  -5    3.66    0.24
   2   4   5    3.83    0.27
  -3  -4  -5    0.03    0.06
   3  -4   5    0.01    0.10
  -3  -4  -5    0.00    0.09
  -3   4  -5    0.10    0.05
   3   4   5    0.15    0.08
  -4  -4  -5    0.99    0.24
   4  -4   5    0.50    0.19
   4   4   5    0.70    0.14
  -4   4  -5    0.75    0.13
  -5  -4  -5    3.21    0.44
   5  -4   5    2.19    0.38
   5   4   5    2.78    0.26
  -6  -4  -5    8.20    0.61
   6  -4   5    8.27    0.66
  -6   4  -5   10.49    0.51
   6   4   5    9.71    0.47
  -7  -4  -5    0.62    0.24
   7  -4   5    0.47    0.20
   7   4   5    0.50    0.13
  -7   4  -5    0.35    0.12
  -8  -4  -5    5.73    0.64
   8  -4   5    4.51    0.60
   8   4   5    4.02    0.32
  -8   4  -5    4.19    0.33
  -9  -4  -5    0.49    0.22
   9  -4   5    0.72    0.28
   9   4   5    0.25    0.13
  -9   4  -5    0.28    0.12
 -10  -4  -5    0.09    0.16
  10  -4   5   -0.07    0.14
  10   4   5   -0.05    0.10
 -10   4  -5    0.09    0.12
 -11  -4  -5    2.39    0.46
  11  -4   5    2.28    0.49
 -12  -4  -5    0.34    0.21
  12  -4   5    0.32    0.24
  13  -4   5   -0.08    0.16
  13  -5  -5    1.51    0.45
  13   5  -5    1.31    0.31
  12  -5  -5    1.01    0.36
  12   5  -5    0.83    0.26
  11  -5  -5    1.85    0.46
  11   5  -5    1.95    0.36
  10  -5  -5    0.40    0.23
  10   5  -5    0.29    0.18
   9  -5  -5    0.78    0.30
   9   5  -5    0.56    0.21
   8  -5  -5    4.62    0.61
   8   5  -5    5.51    0.57
   7  -5  -5    0.10    0.15
   7   5  -5    0.25    0.17
   6  -5  -5    3.70    0.50
   6   5  -5    3.86    0.47
   5  -5  -5    2.49    0.39
   5   5  -5    1.57    0.33
   4  -5  -5    1.46    0.31
   4   5  -5    1.80    0.35
  -3  -5   5   40.39    1.32
   3  -5  -5   40.41    1.60
   3   5  -5   40.49    1.67
   2  -5  -5    6.32    0.26
  -2  -5   5    5.76    0.33
   2  -5  -5    6.24    0.46
   2   5  -5    6.21    0.64
  -1  -5   5    1.96    0.34
   1  -5  -5    1.76    0.12
  -1  -5   5    1.96    0.20
   1  -5  -5    1.49    0.25
   1   5  -5    1.57    0.34
  -1   5   5    1.80    0.30
   0  -5   5   17.40    0.69
   0  -5  -5   19.45    0.85
   0  -5   5   19.81    1.00
   0  -5  -5   19.42    0.63
   0   5   5   19.65    0.89
   0   5  -5   18.91    1.04
   1  -5   5    0.64    0.13
   1  -5   5    0.60    0.23
  -1  -5  -5    1.26    0.14
  -1  -5  -5    1.06    0.20
   1   5   5    1.36    0.24
  -1   5  -5    0.65    0.26
  -2  -5  -5    6.41    0.35
   2  -5   5    6.31    0.35
   2  -5   5    7.47    0.72
   2   5   5    6.29    0.41
  -3  -5  -5    0.21    0.09
   3  -5   5    0.07    0.12
   3   5   5    0.48    0.14
  -4  -5  -5    1.97    0.37
   4  -5   5    2.18    0.41
  -4  -5  -5    2.11    0.26
   4   5   5    2.60    0.28
   5  -5   5    2.19    0.44
  -5  -5  -5    3.09    0.48
   5   5   5    2.95    0.30
   6  -5   5    0.03    0.15
  -6  -5  -5    0.23    0.17
   6   5   5    0.10    0.09
  -7  -5  -5    1.84    0.40
   7  -5   5    2.42    0.47
  -7   5  -5    1.68    0.25
   8  -5   5    0.50    0.25
  -8  -5  -5    0.20    0.20
  -8   5  -5    0.58    0.17
  -9  -5  -5    0.09    0.20
   9  -5   5    0.43    0.26
  10  -5   5    1.38    0.39
 -10  -5  -5    1.42    0.40
  11  -5   5    0.73    0.33
 -11  -5  -5    0.52    0.30
  12  -5   5    0.31    0.24
  11  -6  -5    0.72    0.31
  11   6  -5    1.38    0.32
  10  -6  -5    0.37    0.26
  10   6  -5    0.17    0.17
   9  -6  -5    4.23    0.67
   9   6  -5    3.37    0.46
   8  -6  -5    0.81    0.29
   8   6  -5    0.17    0.17
   7  -6  -5    1.33    0.34
   7   6  -5    1.40    0.32
   6  -6  -5    7.26    0.77
   6   6  -5    6.65    0.68
   5  -6  -5    0.87    0.29
   5   6  -5    0.71    0.24
   4  -6  -5    9.54    0.70
   4   6  -5   10.53    0.74
   3  -6  -5    8.68    0.63
   3   6  -5    8.75    0.68
   2  -6  -5   16.64    0.90
   2   6  -5   17.83    1.03
  -1  -6   5    5.19    0.31
  -1  -6   5    5.37    0.62
   1  -6  -5    5.22    0.52
   1   6  -5    7.51    0.77
  -1   6   5    6.22    0.62
   0  -6   5    3.07    0.23
   0  -6  -5    3.26    0.16
   0  -6  -5    3.16    0.40
   0  -6   5    3.12    0.48
   0   6  -5    2.94    0.50
   0   6   5    3.51    0.44
  -1  -6  -5    0.48    0.09
   1  -6   5    0.26    0.19
   1  -6   5    0.46    0.11
  -1   6  -5    0.10    0.18
   1   6   5    0.85    0.23
  -2  -6  -5    6.23    0.33
   2  -6   5    5.77    0.68
  -2   6  -5    6.80    0.79
   2   6   5    6.26    0.47
   3  -6   5    1.54    0.38
  -3  -6  -5    1.35    0.20
  -4  -6  -5   39.56    1.36
   4  -6   5   37.52    1.78
   5  -6   5    0.88    0.32
  -5  -6  -5    0.52    0.16
   6  -6   5    0.16    0.18
   7  -6   5    0.48    0.25
  -7   6  -5    0.84    0.19
   8  -6   5    0.21    0.22
   9  -6   5    0.37    0.25
  10  -6   5    0.49    0.30
  11  -6   5    0.73    0.35
   9  -7  -5    0.72    0.35
   9   7  -5    0.53    0.25
   8  -7  -5    1.40    0.41
   8   7  -5    1.71    0.37
   7  -7  -5    3.89    0.64
   7   7  -5    2.34    0.42
   6  -7  -5    3.03    0.52
   6   7  -5    1.91    0.41
   5  -7  -5    0.05    0.17
   5   7  -5    0.11    0.18
   4  -7  -5    0.10    0.16
   4   7  -5    0.04    0.16
   3  -7  -5    0.04    0.15
   3   7  -5    0.02    0.17
  -3   7   5    0.09    0.17
   2  -7  -5    1.79    0.34
   2   7  -5    1.27    0.37
  -1  -7   5    1.43    0.37
   1   7  -5    1.57    0.42
   0  -7   5    2.71    0.49
   0   7  -5    2.31    0.50
   1  -7   5    3.52    0.57
  -1   7  -5    4.36    0.66
   2  -7   5    0.08    0.16
  -2  -7  -5    0.20    0.07
  -2   7  -5    0.05    0.20
  -3  -7  -5    0.47    0.12
   3  -7   5    0.47    0.29
  -3   7  -5    0.46    0.30
   4  -7   5    0.15    0.21
   5  -7   5    0.29    0.25
   6  -7   5    1.06    0.35
   7  -7   5    0.17    0.27
   8  -7   5    0.31    0.27
   6   8  -5    0.06    0.19
   5   8  -5    0.26    0.23
   4   8  -5    0.53    0.29
   3   8  -5   -0.19    0.12
   2   8  -5    0.96    0.35
   1   8  -5    0.70    0.31
   0  -8   5    1.26    0.38
   0   8  -5    1.56    0.43
   1  -8   5    0.42    0.25
  -1   8  -5    0.15    0.25
   2  -8   5    0.10    0.21
  -2   8  -5    0.16    0.26
   3  -8   5    1.80    0.46
  -3   8  -5    1.86    0.50
   4  -8   5    2.66    0.53
  -4   8  -5    1.94    0.53
   5  -8   5   -0.05    0.21
  -5   8  -5   -0.01    0.26
  16   0  -6    1.98    0.43
  16   0  -6    2.74    0.32
  15   0  -6   -0.23    0.14
  15   0  -6    0.10    0.10
  14   0  -6    0.22    0.11
  14   0  -6    0.20    0.19
  13   0  -6    0.29    0.18
  13   0  -6   -0.05    0.06
  12   0  -6   13.55    0.78
  12   0  -6   12.38    0.58
  11   0  -6    0.06    0.07
  11   0  -6   -0.06    0.11
  10   0  -6    1.69    0.20
  10   0  -6    2.26    0.32
   9   0  -6    0.08    0.09
   9   0  -6    0.00    0.05
   8   0  -6    7.02    0.42
   8   0  -6    6.84    0.34
   7   0  -6   -0.07    0.04
   7   0  -6    0.11    0.06
   6   0  -6    8.79    0.39
   6   0  -6   10.30    0.47
  -6   0   6   10.20    0.48
   5   0  -6   -0.03    0.04
   5   0  -6   -0.05    0.04
   5   0  -6   -0.03    0.03
   5   0  -6    0.00    0.04
  -5   0   6   -0.09    0.03
   4   0  -6    0.33    0.09
   4   0  -6    0.23    0.05
  -4   0   6    0.41    0.10
   4   0  -6    0.32    0.08
   3   0  -6   -0.09    0.04
   3   0  -6   -0.12    0.04
   3   0  -6   -0.11    0.02
  -3   0   6   -0.13    0.03
   2   0  -6   50.67    1.55
  -2   0   6   51.93    1.51
   2   0  -6   50.80    1.47
  -2   0   6   52.30    1.57
   2   0  -6   50.88    1.58
   1   0  -6   -0.03    0.02
   1   0  -6    0.04    0.04
  -1   0   6   -0.03    0.03
   1   0  -6   -0.02    0.03
  -1   0   6    0.10    0.05
   0   0   6   74.90    2.21
   0   0   6   72.30    2.10
   0   0  -6   74.95    2.07
   0   0  -6   72.38    2.21
   0   0   6   74.70    2.18
   0   0  -6   73.94    2.17
   0   0  -6   72.96    2.14
  -1   0  -6   -0.04    0.02
   1   0   6   -0.01    0.04
   1   0   6   -0.05    0.03
   1   0   6    0.01    0.04
  -1   0  -6   -0.01    0.04
  -1   0  -6    0.02    0.03
   2   0   6  146.15    4.29
  -2   0  -6  143.02    4.16
   2   0   6  145.66    4.04
  -2   0  -6  145.37    4.17
   2   0   6  147.69    4.17
   3   0   6   -0.02    0.04
  -3   0  -6   -0.05    0.04
  -3   0  -6    0.13    0.06
   3   0   6    0.00    0.05
  -4   0  -6    3.02    0.22
   4   0   6    3.15    0.21
   4   0   6    2.85    0.22
  -4   0  -6    2.38    0.27
   5   0   6    0.04    0.06
   5   0   6   -0.05    0.04
  -5   0  -6   -0.06    0.07
  -5   0  -6   -0.03    0.05
   6   0   6  174.18    5.33
   6   0   6  182.90    4.95
  -6   0  -6  175.49    5.17
   7   0   6   -0.01    0.07
   7   0   6    0.01    0.06
  -7   0  -6    0.00    0.08
   8   0   6   22.38    0.85
   8   0   6   23.90    1.00
  -8   0  -6   23.51    0.96
   9   0   6   -0.08    0.07
   9   0   6    0.01    0.06
  -9   0  -6    0.00    0.09
  10   0   6   16.46    0.86
 -10   0  -6   15.74    0.78
  10   0   6   15.01    0.66
  11   0   6   -0.11    0.06
  11   0   6    0.11    0.14
 -11   0  -6   -0.04    0.10
 -12   0  -6    0.85    0.22
  12   0   6    0.80    0.24
  13   0   6    0.03    0.08
  13   0   6    0.26    0.18
 -13   0  -6   -0.03    0.10
 -14   0  -6    0.39    0.20
  14   0   6    0.34    0.14
  14   0   6   -0.03    0.18
  15   0   6    0.01    0.18
  15   0   6   -0.04    0.09
  15  -1  -6    1.89    0.41
  15  -1  -6    2.12    0.25
  15   1  -6    2.14    0.42
  15   1  -6    2.22    0.29
  14  -1  -6    0.67    0.25
  14  -1  -6    0.50    0.12
  14   1  -6    0.56    0.15
  14   1  -6    0.52    0.23
  13  -1  -6    1.06    0.17
  13  -1  -6    0.79    0.25
  13   1  -6    1.28    0.29
  13   1  -6    0.72    0.17
  12  -1  -6    2.28    0.39
  12  -1  -6    2.53    0.25
  12   1  -6    3.43    0.34
  12   1  -6    2.88    0.41
  11  -1  -6    7.76    0.39
  11  -1  -6    7.52    0.55
  11   1  -6    7.70    0.53
  11   1  -6    7.44    0.42
  10  -1  -6    6.64    0.49
  10  -1  -6    8.63    0.39
  10   1  -6    6.11    0.45
  10   1  -6    7.49    0.40
   9  -1  -6    7.40    0.36
   9  -1  -6    7.05    0.47
   9   1  -6    6.71    0.45
   9   1  -6    7.95    0.39
   8  -1  -6    3.20    0.34
  -8  -1   6    3.54    0.35
   8  -1  -6    2.97    0.20
   8  -1  -6    3.08    0.16
   8   1  -6    3.30    0.33
   8   1  -6    3.29    0.23
   7  -1  -6   21.47    0.73
  -7  -1   6   22.16    0.86
   7  -1  -6   22.59    0.88
   7  -1  -6   21.35    0.67
   7   1  -6   21.51    0.76
   7   1  -6   22.53    0.87
   6  -1  -6   29.34    1.03
   6  -1  -6   27.41    0.88
   6  -1  -6   27.13    0.81
  -6  -1   6   28.54    1.01
   6   1  -6   28.92    1.04
   6   1  -6   26.81    0.90
   5  -1  -6   25.46    0.90
  -5  -1   6   26.39    0.93
   5  -1  -6   25.15    0.92
   5  -1  -6   26.01    0.81
   5   1  -6   27.76    0.96
   5   1  -6   25.03    0.83
  -4  -1   6   18.82    0.68
  -4  -1   6   16.62    0.64
   4  -1  -6   18.20    0.58
   4  -1  -6   18.08    0.65
   4  -1  -6   18.28    0.66
   4   1  -6   17.14    0.60
   4   1  -6   18.36    0.70
  -4   1   6   18.16    0.67
   4   1  -6   17.09    0.66
   3  -1  -6    3.65    0.17
  -3  -1   6    3.17    0.22
   3  -1  -6    3.38    0.19
   3  -1  -6    3.33    0.21
  -3  -1   6    3.47    0.21
   3  -1  -6    3.61    0.13
   3   1  -6    3.45    0.22
  -3   1   6    3.61    0.22
   3   1  -6    2.98    0.23
   3   1  -6    3.12    0.17
   2  -1  -6  177.16    4.86
  -2  -1   6  163.16    4.71
   2  -1  -6  177.40    4.69
   2  -1  -6  168.06    4.70
   2  -1  -6  168.65    4.55
  -2  -1   6  164.20    4.61
   2   1  -6  162.69    4.97
   2   1  -6  165.82    4.69
   2   1  -6  165.78    4.57
  -2   1   6  165.21    4.70
   1  -1  -6   37.48    1.16
  -1  -1   6   36.06    1.11
   1  -1  -6   36.05    1.10
   1  -1  -6   39.36    1.11
  -1  -1   6   35.88    1.17
  -1   1   6   36.38    1.16
  -1   1   6   38.49    1.10
   1   1  -6   37.49    1.08
   1   1  -6   36.03    1.15
   1   1  -6   36.12    1.26
   0  -1   6   36.54    1.21
   0  -1  -6   39.66    1.21
   0  -1  -6   39.00    1.17
   0  -1   6   37.36    1.28
   0  -1   6   37.31    1.13
   0   1   6   39.75    1.14
   0   1   6   37.34    1.15
   0   1   6   38.75    1.21
   0   1  -6   37.77    1.11
   0   1  -6   37.53    1.30
   0   1  -6   38.94    1.20
  -1  -1  -6   11.51    0.47
   1  -1   6   10.98    0.47
   1  -1   6   10.08    0.39
  -1  -1  -6   11.04    0.43
   1   1   6   11.03    0.46
  -1   1  -6   10.38    0.45
   1   1   6   11.16    0.41
  -1   1  -6   10.99    0.39
   2  -1   6   15.69    0.65
  -2  -1  -6   13.75    0.56
   2  -1   6   15.20    0.51
  -2  -1  -6   15.13    0.61
   2  -1   6   14.90    0.61
  -2   1  -6   14.99    0.56
  -2   1  -6   15.47    0.52
   2   1   6   14.66    0.54
   2   1   6   15.37    0.49
  -2   1  -6   14.83    0.60
   3  -1   6   24.33    0.94
   3  -1   6   25.33    0.91
  -3  -1  -6   24.68    0.87
   3  -1   6   24.31    0.78
  -3  -1  -6   23.75    0.90
  -3   1  -6   24.35    0.80
   3   1   6   24.18    0.80
  -3   1  -6   25.47    0.86
   3   1   6   25.44    0.83
  -3   1  -6   23.76    0.89
   4  -1   6    0.04    0.07
  -4  -1  -6    0.01    0.05
   4  -1   6    0.02    0.03
  -4  -1  -6    0.01    0.05
  -4   1  -6    0.00    0.05
  -4   1  -6   -0.02    0.06
   4   1   6   -0.03    0.03
   4   1   6    0.00    0.04
   5  -1   6   60.79    1.76
   5  -1   6   59.33    2.02
  -5  -1  -6   56.33    1.91
   5   1   6   62.44    1.83
  -5   1  -6   61.38    1.89
  -5   1  -6   61.01    1.95
   5   1   6   57.64    1.87
   6  -1   6   47.76    1.72
  -6  -1  -6   46.91    1.63
   6  -1   6   48.84    1.47
   6   1   6   48.98    1.54
   6   1   6   47.17    1.59
  -6   1  -6   49.10    1.68
  -6   1  -6   50.06    1.60
  -7  -1  -6    3.02    0.34
   7  -1   6    2.26    0.31
   7  -1   6    2.15    0.20
   7   1   6    3.38    0.30
  -7   1  -6    2.22    0.30
  -7   1  -6    2.35    0.28
   7   1   6    3.33    0.32
   8  -1   6    2.39    0.23
   8  -1   6    2.41    0.34
  -8  -1  -6    1.76    0.27
  -8   1  -6    2.30    0.28
   8   1   6    2.01    0.27
  -8   1  -6    1.89    0.30
   8   1   6    2.15    0.25
   9  -1   6    1.87    0.33
  -9  -1  -6    2.18    0.33
   9  -1   6    2.36    0.23
  -9   1  -6    2.36    0.31
   9   1   6    2.71    0.34
   9   1   6    2.40    0.26
  10  -1   6    0.10    0.14
 -10  -1  -6    0.19    0.14
  10  -1   6    0.11    0.07
  10   1   6    0.01    0.08
 -10   1  -6    0.13    0.13
  10   1   6   -0.06    0.09
 -11  -1  -6    1.05    0.27
  11  -1   6    0.98    0.16
  11  -1   6    1.13    0.30
 -11   1  -6    1.37    0.26
  11   1   6    1.72    0.32
  11   1   6    0.83    0.18
 -12  -1  -6    0.38    0.19
  12  -1   6    0.44    0.22
  12  -1   6    0.43    0.12
 -12   1  -6    0.24    0.16
  12   1   6    0.31    0.13
  12   1   6    0.56    0.21
 -13  -1  -6    1.08    0.28
  13  -1   6    1.30    0.35
  13  -1   6    0.92    0.17
  13   1   6    0.71    0.25
  13   1   6    0.95    0.21
 -13   1  -6    0.93    0.25
  14  -1   6   -0.12    0.07
 -14  -1  -6    0.10    0.17
  14  -1   6   -0.17    0.14
  14   1   6   -0.06    0.09
  14   1   6   -0.10    0.12
  15  -1   6    0.91    0.34
  15  -1   6    0.72    0.17
 -15  -1  -6    0.99    0.32
  15   1   6    0.57    0.28
  15   1   6    0.78    0.21
  15  -2  -6    0.45    0.26
  15  -2  -6    0.41    0.10
  15   2  -6    0.61    0.17
  15   2  -6    0.30    0.23
  14  -2  -6    1.03    0.31
  14  -2  -6    1.60    0.18
  14   2  -6    1.75    0.35
  14   2  -6    1.02    0.20
  13  -2  -6   -0.04    0.11
  13  -2  -6    0.00    0.06
  13   2  -6   -0.03    0.08
  13   2  -6    0.02    0.13
  12  -2  -6    3.23    0.21
  12  -2  -6    2.44    0.41
  12   2  -6    2.99    0.39
  12   2  -6    3.32    0.34
  11  -2  -6    2.87    0.41
  11  -2  -6    2.78    0.19
  11   2  -6    2.76    0.29
  11   2  -6    2.46    0.35
  10  -2  -6    1.66    0.31
  10  -2  -6    1.86    0.17
  10   2  -6    2.32    0.25
  10   2  -6    2.15    0.31
   9  -2  -6   -0.07    0.07
   9  -2  -6    0.08    0.05
   9   2  -6    0.00    0.08
   9   2  -6   -0.06    0.05
  -8  -2   6    6.27    0.41
   8  -2  -6    6.19    0.26
  -8  -2   6    6.86    0.39
   8  -2  -6    6.03    0.43
   8   2  -6    6.81    0.35
   8   2  -6    6.37    0.42
  -7  -2   6    6.46    0.40
   7  -2  -6    6.61    0.26
   7  -2  -6    6.89    0.43
  -7  -2   6    6.99    0.37
   7   2  -6    7.00    0.43
   7   2  -6    6.93    0.34
  -6  -2   6    0.93    0.14
   6  -2  -6    1.07    0.07
   6  -2  -6    1.15    0.20
  -6  -2   6    0.94    0.17
   6   2  -6    1.08    0.13
   6   2  -6    0.91    0.18
   5  -2  -6    2.88    0.29
  -5  -2   6    2.91    0.27
  -5  -2   6    2.53    0.16
   5  -2  -6    2.56    0.23
  -5  -2   6    2.30    0.18
   5   2  -6    2.34    0.27
   5   2  -6    2.32    0.17
   4  -2  -6   87.02    2.67
  -4  -2   6   85.23    2.55
  -4  -2   6   86.84    2.40
   4  -2  -6   89.06    2.52
  -4  -2   6   85.12    2.43
   4   2  -6   84.34    2.74
   4   2  -6   86.65    2.53
   4   2  -6   84.81    2.43
  -3  -2   6  121.20    3.29
   3  -2  -6  119.18    3.40
  -3  -2   6  114.51    3.43
   3  -2  -6  119.30    3.58
  -3  -2   6  117.03    3.26
   3   2  -6  118.39    3.30
   3   2  -6  120.35    3.41
   3   2  -6  118.13    3.70
  -3   2   6  126.80    3.34
   2  -2  -6    0.43    0.09
   2  -2  -6    0.47    0.08
   2  -2  -6    0.57    0.10
  -2  -2   6    0.50    0.06
  -2  -2   6    0.45    0.05
  -2  -2   6    0.39    0.09
  -2   2   6    0.54    0.07
   2   2  -6    0.45    0.07
   2   2  -6    0.48    0.09
   2   2  -6    0.37    0.12
  -1  -2   6    0.16    0.09
   1  -2  -6    0.15    0.06
   1  -2  -6    0.22    0.07
   1  -2  -6    0.21    0.06
   1   2  -6    0.42    0.06
  -1   2   6    0.24    0.06
   1   2  -6    0.28    0.07
   1   2  -6    0.07    0.08
   0  -2  -6    0.35    0.08
   0  -2   6    0.28    0.11
   0  -2  -6    0.37    0.06
   0  -2  -6    0.38    0.09
   0   2  -6    0.37    0.06
   0   2  -6    0.50    0.09
   0   2  -6    0.28    0.12
  -1  -2  -6    0.42    0.11
  -1  -2  -6    0.62    0.12
   1  -2   6    0.40    0.13
  -1   2  -6    0.28    0.08
   1   2   6    0.45    0.04
  -1   2  -6    0.50    0.07
   2  -2   6    7.72    0.45
  -2  -2  -6    6.59    0.37
  -2  -2  -6    7.03    0.37
  -2   2  -6    6.92    0.35
   2   2   6    6.81    0.24
  -2   2  -6    6.88    0.28
   2   2   6    6.40    0.29
   3  -2   6    9.72    0.31
   3  -2   6    9.88    0.31
  -3  -2  -6   10.16    0.49
  -3  -2  -6   10.18    0.49
   3  -2   6    9.68    0.48
   3  -2   6    9.96    0.55
   3   2   6   10.35    0.42
  -3   2  -6   10.11    0.47
  -3   2  -6    9.86    0.39
   3   2   6    9.56    0.35
   4  -2   6    8.50    0.28
  -4  -2  -6    8.10    0.31
   4  -2   6    8.23    0.28
  -4  -2  -6    7.60    0.44
   4  -2   6    8.01    0.50
  -4  -2  -6    8.07    0.45
   4   2   6    7.74    0.38
  -4   2  -6    8.57    0.41
   4   2   6    7.79    0.33
  -4   2  -6    7.96    0.43
  -4   2  -6    8.16    0.36
   5  -2   6    3.99    0.19
  -5  -2  -6    4.10    0.23
  -5  -2  -6    4.41    0.34
   5  -2   6    3.81    0.18
   5  -2   6    4.26    0.44
   5   2   6    3.73    0.23
   5   2   6    4.27    0.28
  -5   2  -6    4.50    0.29
  -5   2  -6    4.44    0.40
   6  -2   6   10.65    0.64
  -6  -2  -6   10.92    0.45
  -6  -2  -6   10.58    0.59
   6  -2   6   10.84    0.39
   6  -2   6   10.79    0.40
  -6   2  -6   11.05    0.52
   6   2   6   10.41    0.47
   6   2   6   11.56    0.51
  -6   2  -6   10.31    0.56
   7  -2   6    0.02    0.03
  -7  -2  -6   -0.01    0.07
   7  -2   6    0.11    0.11
   7   2   6   -0.01    0.06
  -7   2  -6   -0.01    0.05
   7   2   6    0.03    0.07
  -7   2  -6    0.01    0.08
   8  -2   6   22.70    0.75
   8  -2   6   22.19    1.09
  -8  -2  -6   22.57    1.03
   8   2   6   23.37    0.93
  -8   2  -6   22.92    0.91
   8   2   6   22.48    0.89
  -9  -2  -6    2.37    0.36
   9  -2   6    2.70    0.42
   9  -2   6    2.88    0.19
  -9   2  -6    2.81    0.33
   9   2   6    3.39    0.35
   9   2   6    2.70    0.32
 -10  -2  -6    0.36    0.17
  10  -2   6    0.13    0.17
  10  -2   6    0.24    0.08
  10   2   6    0.33    0.12
 -10   2  -6    0.17    0.13
  10   2   6    0.29    0.14
 -11  -2  -6    0.27    0.17
  11  -2   6    0.03    0.16
  11  -2   6    0.01    0.05
 -11   2  -6    0.04    0.10
  11   2   6   -0.01    0.10
  11   2   6    0.13    0.13
  12  -2   6    4.18    0.27
  12  -2   6    4.76    0.65
 -12  -2  -6    3.89    0.54
  12   2   6    4.39    0.42
 -12   2  -6    4.26    0.46
  12   2   6    4.84    0.53
  13  -2   6    1.63    0.41
  13  -2   6    1.82    0.20
 -13  -2  -6    2.10    0.42
  13   2   6    1.88    0.29
  13   2   6    2.44    0.42
  14  -2   6    0.45    0.11
 -14  -2  -6    0.37    0.25
  14  -2   6    0.47    0.27
  14   2   6    0.89    0.29
  14   2   6    0.57    0.19
  15  -3  -6    2.61    0.53
 -15  -3   6    2.46    0.32
  15   3  -6    2.56    0.35
  15   3  -6    2.10    0.40
 -14  -3   6    0.96    0.21
  14  -3  -6    0.39    0.23
  14   3  -6    0.49    0.22
  14   3  -6    0.54    0.17
 -13  -3   6    0.02    0.09
  13  -3  -6    0.00    0.17
  13   3  -6    0.11    0.14
  13   3  -6    0.01    0.10
  12  -3  -6    1.35    0.33
 -12  -3   6    1.30    0.21
  12   3  -6    1.22    0.21
  12   3  -6    1.22    0.27
 -11  -3   6    0.02    0.08
  11  -3  -6    0.17    0.15
  11   3  -6    0.09    0.12
  11   3  -6    0.05    0.08
 -10  -3   6    0.03    0.07
  10  -3  -6    0.16    0.14
  10   3  -6    0.10    0.08
  10   3  -6   -0.07    0.09
   9  -3  -6    1.92    0.33
  -9  -3   6    2.19    0.22
   9   3  -6    2.76    0.35
   9   3  -6    2.75    0.27
   8  -3  -6    0.21    0.13
  -8  -3   6    0.17    0.07
   8   3  -6    0.23    0.09
   8   3  -6    0.32    0.14
   7  -3  -6   15.35    0.78
  -7  -3   6   15.73    0.53
  -7  -3   6   14.68    0.51
   7   3  -6   14.03    0.72
   7   3  -6   15.46    0.59
  -6  -3   6    0.51    0.13
   6  -3  -6    0.60    0.16
   6   3  -6    0.38    0.09
   6   3  -6    0.29    0.12
  -5  -3   6    2.69    0.27
   5  -3  -6    1.86    0.20
   5  -3  -6    2.56    0.32
   5   3  -6    1.68    0.26
   5   3  -6    2.12    0.18
   4  -3  -6   18.43    0.67
   4  -3  -6   19.30    0.80
   4   3  -6   17.42    0.83
  -4   3   6   18.64    0.58
   4   3  -6   17.91    0.61
  -3  -3   6   47.63    1.53
   3  -3  -6   50.77    1.67
   3  -3  -6   48.67    1.48
   3   3  -6   46.87    1.75
   3   3  -6   49.74    1.42
  -3   3   6   49.85    1.46
  -2  -3   6    9.30    0.43
   2  -3  -6   10.03    0.40
   2  -3  -6    8.92    0.46
   2   3  -6   10.31    0.40
   2   3  -6    9.36    0.57
   1  -3  -6    0.52    0.12
   1  -3  -6    0.30    0.09
  -1  -3   6    0.37    0.14
   1  -3  -6    0.44    0.09
  -1  -3   6    0.25    0.08
   1   3  -6    0.32    0.14
   1   3  -6    0.52    0.09
   0  -3  -6   12.55    0.58
   0  -3   6   13.76    0.69
   0  -3  -6   13.65    0.51
   0  -3  -6   13.50    0.51
   0  -3   6   12.99    0.53
   0   3  -6   12.47    0.70
   0   3  -6   12.09    0.47
   0   3   6   12.76    0.52
  -1  -3  -6    1.19    0.16
   1  -3   6    1.22    0.24
   1  -3   6    0.93    0.15
  -1  -3  -6    1.13    0.19
  -1   3  -6    1.08    0.13
   1   3   6    1.10    0.13
   2  -3   6   19.91    0.78
   2  -3   6   21.59    0.97
  -2  -3  -6   19.46    0.77
  -2  -3  -6   21.82    0.88
  -2   3  -6   21.13    0.74
   2   3   6   20.78    0.70
  -3  -3  -6    2.73    0.27
   3  -3   6    3.27    0.40
  -3  -3  -6    3.01    0.35
   3  -3   6    2.19    0.24
   3   3   6    2.55    0.16
  -3   3  -6    3.01    0.22
  -4  -3  -6    1.51    0.25
   4  -3   6    1.35    0.28
  -4  -3  -6    1.19    0.20
   4   3   6    1.56    0.15
  -4   3  -6    1.23    0.14
  -4   3  -6    1.36    0.19
   4   3   6    1.50    0.18
  -5  -3  -6    0.04    0.08
   5  -3   6    0.11    0.11
  -5   3  -6   -0.02    0.06
   5   3   6    0.16    0.08
  -5   3  -6    0.02    0.07
  -5   3  -6    0.03    0.05
   5   3   6    0.05    0.05
   6  -3   6    1.37    0.28
  -6  -3  -6    1.18    0.25
   6   3   6    1.31    0.19
  -6   3  -6    1.39    0.20
   6   3   6    1.48    0.18
  -7  -3  -6    0.23    0.15
   7  -3   6    0.12    0.14
  -7   3  -6    0.12    0.09
   7   3   6    0.30    0.10
   8  -3   6    6.91    0.70
  -8  -3  -6    7.39    0.70
   8   3   6    7.52    0.43
  -8   3  -6    7.57    0.45
  -9  -3  -6    2.42    0.41
   9  -3   6    2.79    0.47
   9   3   6    2.30    0.29
  -9   3  -6    2.11    0.28
  10  -3   6    0.66    0.27
 -10  -3  -6    1.01    0.30
 -10   3  -6    0.91    0.20
  10   3   6    1.45    0.26
  11  -3   6    3.35    0.57
 -11  -3  -6    2.98    0.49
  11   3   6    3.00    0.39
 -11   3  -6    4.02    0.42
 -12  -3  -6    2.60    0.48
  12  -3   6    2.24    0.49
  12   3   6    2.61    0.39
 -13  -3  -6    1.25    0.37
  13  -3   6    0.19    0.24
  14  -3   6    0.15    0.23
  14  -4  -6    0.79    0.32
  14   4  -6    0.46    0.21
  13  -4  -6    0.06    0.19
  13   4  -6    0.15    0.18
  12  -4  -6    0.30    0.22
  12   4  -6    0.11    0.14
  11  -4  -6    0.10    0.17
  11   4  -6    0.09    0.15
  10  -4  -6   12.14    0.82
  10   4  -6   11.37    0.69
   9  -4  -6    2.26    0.40
   9   4  -6    1.87    0.31
   8  -4  -6    0.42    0.18
   8   4  -6    0.35    0.16
   7  -4  -6    0.87    0.24
   7   4  -6    0.32    0.17
   6  -4  -6    5.26    0.53
   6   4  -6    4.28    0.47
   5  -4  -6    5.08    0.51
  -5  -4   6    3.97    0.30
   5   4  -6    4.05    0.45
  -4  -4   6   16.54    0.66
   4  -4  -6   16.36    0.79
   4  -4  -6   15.50    0.59
   4   4  -6   14.54    0.81
  -3  -4   6   49.88    1.57
   3  -4  -6   49.69    1.49
   3  -4  -6   48.96    1.76
   3   4  -6   49.20    1.87
  -2  -4   6    1.07    0.16
   2  -4  -6    1.08    0.20
   2  -4  -6    1.40    0.14
   2   4  -6    1.93    0.34
  -1  -4   6    0.83    0.14
  -1  -4   6    0.62    0.19
   1  -4  -6    0.80    0.11
   1  -4  -6    0.78    0.16
   1   4  -6    1.03    0.12
   1   4  -6    0.64    0.23
   0  -4  -6    4.49    0.25
   0  -4   6    3.60    0.44
   0  -4  -6    4.08    0.29
   0  -4  -6    4.81    0.37
   0  -4   6    4.56    0.28
   0   4  -6    4.65    0.52
   0   4  -6    4.81    0.22
   0   4   6    4.76    0.32
   1  -4   6    1.89    0.33
  -1  -4  -6    2.13    0.31
  -1  -4  -6    1.81    0.20
   1  -4   6    1.94    0.21
  -1   4  -6    1.99    0.14
  -1   4  -6    2.00    0.36
   1   4   6    2.39    0.25
  -2  -4  -6    1.16    0.24
  -2  -4  -6    0.97    0.16
   2  -4   6    0.58    0.20
   2  -4   6    0.67    0.14
  -2   4  -6    0.88    0.11
   2   4   6    0.92    0.15
  -3  -4  -6    4.13    0.46
   3  -4   6    3.40    0.45
  -3  -4  -6    4.01    0.29
   3  -4   6    3.71    0.28
   3   4   6    3.73    0.24
  -3   4  -6    3.70    0.23
  -4  -4  -6    5.41    0.36
   4  -4   6    4.39    0.54
  -4  -4  -6    4.63    0.49
   4   4   6    4.97    0.28
  -5  -4  -6    2.77    0.40
   5  -4   6    3.69    0.51
   5   4   6    2.75    0.21
  -6  -4  -6    0.08    0.12
   6  -4   6    0.07    0.14
   6   4   6   -0.02    0.07
  -6   4  -6   -0.06    0.06
   7  -4   6    0.86    0.28
  -7  -4  -6    1.67    0.33
   7   4   6    1.38    0.20
  -7   4  -6    1.37    0.23
  -8  -4  -6   -0.01    0.13
   8  -4   6    0.09    0.15
   8   4   6    0.19    0.10
  -8   4  -6    0.23    0.12
  -9  -4  -6    0.63    0.25
   9  -4   6    0.26    0.21
  -9   4  -6    0.47    0.15
  10  -4   6    1.06    0.33
 -10  -4  -6    0.66    0.26
 -10   4  -6    1.21    0.24
  11  -4   6    1.43    0.40
 -11  -4  -6    1.59    0.39
 -12  -4  -6    1.55    0.39
  12  -4   6    2.07    0.50
  13  -4   6    0.06    0.23
  13  -5  -6    2.34    0.52
  13   5  -6    2.27    0.39
  12  -5  -6    1.44    0.41
  12   5  -6    1.11    0.30
  11  -5  -6    0.15    0.23
  11   5  -6    0.23    0.18
  10  -5  -6    4.74    0.64
  10   5  -6    4.12    0.49
   9  -5  -6    4.73    0.63
   9   5  -6    4.91    0.54
   8  -5  -6    0.98    0.31
   8   5  -6    0.84    0.25
   7  -5  -6   15.09    0.95
   7   5  -6   19.06    0.95
   6  -5  -6   20.10    1.06
   6   5  -6   19.46    1.00
   5  -5  -6    0.95    0.25
   5   5  -6    1.07    0.27
   4  -5  -6    5.17    0.54
   4   5  -6    4.40    0.52
   3  -5  -6    0.51    0.18
   3  -5  -6    0.31    0.08
  -3  -5   6    0.46    0.12
   3   5  -6    0.43    0.20
   2  -5  -6    4.81    0.40
  -2  -5   6    5.47    0.33
   2  -5  -6    5.54    0.25
   2   5  -6    5.39    0.59
  -1  -5   6    1.04    0.27
   1  -5  -6    1.56    0.26
   1  -5  -6    1.29    0.13
  -1  -5   6    1.05    0.16
   1   5  -6    1.31    0.31
  -1   5   6    1.34    0.26
   0  -5  -6    1.07    0.13
   0  -5   6    0.75    0.26
   0  -5  -6    1.40    0.23
   0  -5   6    1.36    0.18
   0   5  -6    0.97    0.28
   0   5   6    1.54    0.26
   1  -5   6    1.09    0.17
   1  -5   6    1.15    0.28
  -1  -5  -6    1.41    0.17
  -1   5  -6    1.16    0.31
   1   5   6    1.23    0.22
  -2  -5  -6    0.28    0.09
   2  -5   6    0.25    0.10
   2  -5   6    0.48    0.20
   2   5   6    0.32    0.13
  -3  -5  -6   -0.18    0.09
   3  -5   6   -0.05    0.10
  -3  -5  -6   -0.04    0.06
   3   5   6    0.06    0.08
  -4  -5  -6    0.07    0.09
   4  -5   6    0.23    0.17
  -4  -5  -6    0.02    0.14
  -5  -5  -6    2.18    0.41
   5  -5   6    1.56    0.36
  -5  -5  -6    1.60    0.25
  -6  -5  -6    1.28    0.34
   6  -5   6    0.37    0.23
  -6   5  -6    0.34    0.14
  -7  -5  -6    3.96    0.57
   7  -5   6    3.95    0.59
  -7   5  -6    3.49    0.37
   8  -5   6   -0.07    0.14
  -8  -5  -6    0.06    0.15
  -8   5  -6    0.24    0.13
  -9  -5  -6    0.24    0.20
   9  -5   6    0.78    0.30
  10  -5   6    1.06    0.37
 -10  -5  -6    1.13    0.38
 -11  -5  -6    1.07    0.37
  11  -5   6    1.55    0.45
  12  -5   6    0.28    0.27
  11  -6  -6    0.10    0.23
  11   6  -6    0.11    0.18
  10  -6  -6    2.62    0.51
  10   6  -6    3.96    0.52
   9  -6  -6    1.72    0.42
   9   6  -6    1.78    0.36
   8  -6  -6    0.08    0.18
   8   6  -6   -0.09    0.16
   7  -6  -6    2.03    0.42
   7   6  -6    1.44    0.33
   6  -6  -6   -0.14    0.14
   6   6  -6   -0.10    0.15
   5  -6  -6    8.88    0.69
   5   6  -6    9.60    0.72
   4  -6  -6    0.26    0.17
   4   6  -6    0.12    0.17
   3  -6  -6   23.29    1.12
   3   6  -6   22.84    1.21
   2  -6  -6    4.32    0.50
   2   6  -6    4.04    0.58
   1  -6  -6    0.09    0.05
   1  -6  -6    0.14    0.12
  -1  -6   6    0.06    0.15
   1   6  -6   -0.08    0.14
  -1   6   6    0.24    0.16
   0  -6   6   17.85    1.03
   0  -6  -6   17.93    0.85
   0  -6  -6   17.40    0.59
   0   6  -6   16.51    1.04
   1  -6   6    2.50    0.45
  -1  -6  -6    2.38    0.18
  -1   6  -6    3.04    0.53
   2  -6   6    4.98    0.64
  -2  -6  -6    7.25    0.37
  -2   6  -6    6.08    0.74
   3  -6   6    0.38    0.22
  -3  -6  -6    0.56    0.13
   4  -6   6    4.82    0.64
  -4  -6  -6    4.18    0.39
   5  -6   6    0.10    0.19
  -5  -6  -6    0.06    0.10
   6  -6   6    0.71    0.28
  -6  -6  -6    0.54    0.18
   7  -6   6    0.01    0.17
  -7  -6  -6    0.08    0.19
  -7   6  -6    0.01    0.10
   8  -6   6   -0.15    0.17
  -8  -6  -6    0.00    0.18
   9  -6   6    0.28    0.25
  -9  -6  -6    0.25    0.24
  10  -6   6    0.11    0.25
   9  -7  -6    1.34    0.42
   9   7  -6    0.96    0.30
   8  -7  -6    0.18    0.23
   8   7  -6    0.19    0.20
   7  -7  -6    3.13    0.54
   7   7  -6    2.55    0.45
   6  -7  -6    0.59    0.28
   6   7  -6    0.12    0.21
   5  -7  -6    1.39    0.36
   5   7  -6    1.26    0.34
   4  -7  -6    0.05    0.14
   4   7  -6    0.00    0.18
   3   7  -6    0.21    0.20
   2   7  -6    0.12    0.21
  -1  -7   6    0.38    0.22
   1   7  -6    0.08    0.19
   0  -7   6    0.38    0.23
   0   7  -6    0.49    0.27
   1  -7   6    2.87    0.52
  -1  -7  -6    2.43    0.15
  -1   7  -6    2.41    0.53
  -2  -7  -6    0.00    0.06
   2  -7   6   -0.20    0.14
  -2   7  -6    0.01    0.21
  -3  -7  -6    0.10    0.08
   3  -7   6    0.08    0.20
  -3   7  -6    0.13    0.21
   4  -7   6    0.96    0.34
  -4   7  -6    0.92    0.35
   5  -7   6    0.07    0.20
   6  -7   6    0.10    0.18
   7  -7   6    1.34    0.41
   8  -7   6    0.56    0.34
   5   8  -6    1.35    0.42
   4   8  -6    0.33    0.27
   3   8  -6    0.13    0.21
   2   8  -6    0.29    0.24
   1   8  -6    1.16    0.37
   0  -8   6    0.37    0.24
   0   8  -6    0.35    0.25
   1  -8   6    0.02    0.19
  -1   8  -6    0.08    0.23
   2  -8   6    0.14    0.20
  -2   8  -6    0.25    0.29
   3  -8   6    0.43    0.26
  -3   8  -6    1.06    0.41
   4  -8   6    0.32    0.27
  -4   8  -6    0.59    0.36
   5  -8   6    1.10    0.40
  -5   8  -6    1.09    0.47
  15   0  -7    0.32    0.13
  15   0  -7    0.65    0.26
  14   0  -7    0.81    0.17
  14   0  -7    0.86    0.26
  13   0  -7    3.35    0.32
  13   0  -7    3.98    0.51
  12   0  -7    0.12    0.08
  12   0  -7   -0.12    0.09
  11   0  -7   17.99    0.72
  11   0  -7   18.55    0.90
  10   0  -7    0.13    0.11
  10   0  -7   -0.07    0.06
   9   0  -7    6.49    0.35
   9   0  -7    6.20    0.42
   8   0  -7   -0.01    0.04
   8   0  -7   -0.12    0.05
   7   0  -7   32.99    1.08
   7   0  -7   34.67    1.22
   6   0  -7   -0.10    0.03
  -6   0   7   -0.05    0.05
   6   0  -7    0.15    0.06
  -5   0   7   15.95    0.65
   5   0  -7   15.67    0.57
   5   0  -7   16.63    0.65
   5   0  -7   15.04    0.59
   5   0  -7   16.84    0.64
   4   0  -7    0.00    0.04
   4   0  -7   -0.05    0.03
  -4   0   7   -0.02    0.03
   4   0  -7    0.02    0.03
   3   0  -7    0.71    0.13
   3   0  -7    0.48    0.10
  -3   0   7    0.53    0.12
   3   0  -7    0.60    0.10
  -2   0   7   -0.05    0.03
   2   0  -7    0.09    0.05
   2   0  -7    0.03    0.03
  -2   0   7   -0.02    0.04
   2   0  -7    0.05    0.04
   1   0  -7   11.00    0.41
   1   0  -7   11.55    0.42
   1   0  -7   11.15    0.44
  -1   0   7   11.42    0.44
  -1   0   7   11.22    0.48
   1   0  -7   11.40    0.47
   0   0   7    0.07    0.04
   0   0  -7    0.16    0.05
   0   0  -7    0.08    0.04
   0   0   7    0.12    0.05
   0   0  -7    0.13    0.06
   0   0   7    0.09    0.05
   0   0  -7    0.09    0.04
   1   0   7  187.59    5.35
   1   0   7  184.01    5.19
  -1   0  -7  185.65    5.02
   1   0   7  183.19    5.04
  -1   0  -7  184.42    5.18
  -1   0  -7  174.79    5.20
  -2   0  -7    0.05    0.07
   2   0   7    0.02    0.04
  -2   0  -7    0.02    0.05
   2   0   7    0.01    0.05
   2   0   7   -0.01    0.05
  -3   0  -7   95.10    2.91
   3   0   7  100.01    2.81
   3   0   7  100.40    2.99
  -3   0  -7   97.87    2.95
  -4   0  -7    0.02    0.05
   4   0   7    0.03    0.06
  -4   0  -7   -0.01    0.06
   4   0   7    0.00    0.05
   5   0   7   11.73    0.54
  -5   0  -7   10.67    0.53
  -5   0  -7   11.93    0.61
   5   0   7   11.63    0.50
  -6   0  -7   -0.04    0.08
   6   0   7    0.10    0.10
   6   0   7    0.03    0.07
  -6   0  -7    0.03    0.07
  -7   0  -7   77.20    2.41
   7   0   7   73.73    2.48
   7   0   7   73.91    2.25
  -7   0  -7   76.12    2.49
  -8   0  -7   -0.09    0.08
   8   0   7    0.01    0.09
   8   0   7    0.00    0.06
  -8   0  -7   -0.04    0.09
   9   0   7    4.10    0.30
  -9   0  -7    3.26    0.38
   9   0   7    3.33    0.41
 -10   0  -7    0.01    0.11
  10   0   7   -0.01    0.08
  10   0   7    0.12    0.13
 -11   0  -7    5.65    0.55
  11   0   7    5.52    0.59
  11   0   7    6.14    0.39
  12   0   7   -0.02    0.14
  12   0   7    0.12    0.10
 -12   0  -7   -0.08    0.11
  13   0   7    2.41    0.45
 -13   0  -7    2.57    0.42
  13   0   7    1.69    0.24
  14   0   7    0.72    0.27
  14   0   7    0.30    0.12
 -14   0  -7    0.41    0.20
  15   0   7    1.58    0.43
 -15   0  -7    1.15    0.32
  15   0   7    1.86    0.28
  15  -1  -7    8.67    0.47
  15  -1  -7    8.25    0.84
  15   1  -7    7.37    0.75
  15   1  -7    8.96    0.52
  14  -1  -7    3.55    0.52
  14  -1  -7    4.05    0.30
  14   1  -7    3.37    0.48
  14   1  -7    3.29    0.34
  13  -1  -7   -0.05    0.12
  13  -1  -7    0.17    0.09
  13   1  -7    0.30    0.17
  13   1  -7    0.15    0.10
  12  -1  -7    0.24    0.16
  12  -1  -7   -0.01    0.05
  12   1  -7    0.01    0.08
  12   1  -7    0.16    0.14
  11  -1  -7   12.61    0.52
  11  -1  -7   10.08    0.66
  11   1  -7   11.78    0.66
  11   1  -7   10.49    0.53
  10  -1  -7    1.37    0.26
  10  -1  -7    1.48    0.18
  10   1  -7    1.67    0.22
  10   1  -7    1.60    0.27
   9  -1  -7   41.00    1.55
   9  -1  -7   42.39    1.32
   9   1  -7   41.35    1.35
   9   1  -7   42.65    1.53
   8  -1  -7   27.27    0.90
   8  -1  -7   28.48    1.08
   8   1  -7   27.01    0.93
   8   1  -7   25.55    1.04
   7  -1  -7   24.02    0.95
   7  -1  -7   23.99    0.73
  -7  -1   7   25.11    0.96
   7  -1  -7   24.85    0.82
   7   1  -7   25.00    0.85
   7   1  -7   24.87    0.97
   6  -1  -7    0.07    0.02
  -6  -1   7    0.01    0.06
   6  -1  -7   -0.03    0.04
   6  -1  -7    0.02    0.05
   6  -1  -7    0.07    0.05
   6   1  -7    0.08    0.07
   6   1  -7    0.10    0.05
   5  -1  -7    5.81    0.31
   5  -1  -7    5.41    0.19
  -5  -1   7    5.08    0.31
   5  -1  -7    5.15    0.25
  -5  -1   7    5.74    0.33
   5  -1  -7    5.05    0.31
   5   1  -7    5.31    0.33
   5   1  -7    5.82    0.33
   5   1  -7    5.41    0.27
   4  -1  -7  121.63    3.35
  -4  -1   7  117.90    3.41
   4  -1  -7  121.69    3.33
   4  -1  -7  118.21    3.46
  -4  -1   7  120.90    3.49
   4  -1  -7  121.41    3.58
   4   1  -7  121.34    3.65
   4   1  -7  120.00    3.47
   4   1  -7  120.76    3.35
   3  -1  -7    7.82    0.30
  -3  -1   7    7.53    0.38
   3  -1  -7    8.38    0.33
   3  -1  -7    8.08    0.27
   3  -1  -7    7.27    0.36
  -3  -1   7    7.58    0.35
   3   1  -7    7.87    0.37
   3   1  -7    7.43    0.39
  -3   1   7    7.81    0.38
   3   1  -7    7.57    0.32
  -2  -1   7    0.61    0.11
   2  -1  -7    0.55    0.07
   2  -1  -7    0.50    0.07
  -2  -1   7    0.42    0.10
   2  -1  -7    0.51    0.07
   2  -1  -7    0.53    0.10
   2   1  -7    0.49    0.10
   2   1  -7    0.48    0.08
   2   1  -7    0.61    0.13
  -2   1   7    0.70    0.12
   1  -1  -7   47.20    1.39
  -1  -1   7   45.25    1.46
   1  -1  -7   45.73    1.38
   1  -1  -7   46.42    1.45
  -1  -1   7   46.83    1.40
  -1   1   7   47.37    1.39
   1   1  -7   46.89    1.36
   1   1  -7   47.25    1.45
  -1   1   7   46.51    1.46
  -1   1   7   48.34    1.39
   1   1  -7   46.78    1.56
   0  -1   7   -0.01    0.05
   0  -1  -7    0.01    0.01
   0  -1   7    0.04    0.04
   0  -1   7   -0.03    0.04
   0  -1  -7    0.06    0.05
   0  -1  -7   -0.02    0.03
   0   1  -7    0.00    0.02
   0   1   7   -0.01    0.04
   0   1  -7    0.00    0.04
   0   1   7   -0.04    0.04
   0   1  -7    0.00    0.05
   1  -1   7   25.17    0.81
   1  -1   7   25.52    0.91
  -1  -1  -7   24.78    0.85
  -1  -1  -7   24.01    0.89
   1  -1   7   25.48    0.94
  -1   1  -7   25.39    0.89
   1   1   7   25.77    0.83
  -1   1  -7   25.55    0.80
   1   1   7   25.81    0.90
   2  -1   7    4.69    0.24
  -2  -1  -7    5.03    0.31
  -2  -1  -7    4.66    0.27
   2  -1   7    4.65    0.31
   2  -1   7    4.94    0.32
  -2   1  -7    4.98    0.28
   2   1   7    4.69    0.26
   2   1   7    5.18    0.21
  -2   1  -7    4.89    0.25
  -2   1  -7    5.27    0.31
   2   1   7    4.68    0.30
   3  -1   7    1.84    0.23
  -3  -1  -7    2.28    0.23
   3  -1   7    2.41    0.17
   3  -1   7    1.61    0.22
  -3  -1  -7    2.49    0.28
  -3   1  -7    2.03    0.24
  -3   1  -7    2.49    0.18
   3   1   7    2.29    0.15
  -3   1  -7    2.49    0.23
  -4  -1  -7    2.12    0.27
   4  -1   7    2.45    0.18
  -4  -1  -7    2.37    0.25
   4  -1   7    2.94    0.30
   4   1   7    2.70    0.18
  -4   1  -7    2.35    0.23
  -4   1  -7    2.18    0.27
   4   1   7    2.39    0.23
  -5  -1  -7   11.64    0.63
   5  -1   7   12.23    0.64
   5  -1   7   13.56    0.52
  -5  -1  -7   13.69    0.62
  -5   1  -7   13.90    0.59
   5   1   7   13.50    0.55
   5   1   7   13.52    0.57
  -5   1  -7   13.55    0.65
  -6  -1  -7   10.70    0.60
   6  -1   7   10.68    0.59
   6  -1   7    9.94    0.43
  -6  -1  -7    9.45    0.53
   6   1   7   10.71    0.49
  -6   1  -7   10.41    0.58
   6   1   7   10.20    0.49
  -6   1  -7   10.32    0.51
   7  -1   7    0.91    0.14
   7  -1   7    0.84    0.20
  -7  -1  -7    1.12    0.22
  -7   1  -7    0.98    0.19
   7   1   7    0.96    0.18
  -7   1  -7    1.06    0.23
   7   1   7    0.88    0.16
  -8  -1  -7    3.23    0.38
   8  -1   7    3.11    0.23
   8  -1   7    2.52    0.37
  -8   1  -7    2.54    0.36
  -8   1  -7    3.14    0.35
   8   1   7    2.94    0.33
   8   1   7    3.57    0.33
   9  -1   7   11.76    0.70
   9  -1   7   10.20    0.48
  -9  -1  -7   11.09    0.65
   9   1   7   10.67    0.54
  -9   1  -7    9.80    0.57
   9   1   7   10.16    0.59
  10  -1   7    0.35    0.11
 -10  -1  -7    0.64    0.20
  10  -1   7    0.65    0.23
  10   1   7    0.23    0.11
 -10   1  -7    0.62    0.18
  10   1   7    0.44    0.18
 -11  -1  -7    0.47    0.19
  11  -1   7    0.70    0.14
  11  -1   7    0.39    0.21
  11   1   7    0.73    0.18
 -11   1  -7    0.94    0.25
  11   1   7    0.52    0.20
  12  -1   7    0.25    0.10
 -12  -1  -7    0.26    0.18
  12  -1   7    0.43    0.24
  12   1   7    0.38    0.14
 -12   1  -7    0.16    0.16
  12   1   7    0.62    0.22
 -13  -1  -7    0.31    0.18
  13  -1   7    0.04    0.20
  13  -1   7    0.14    0.10
  13   1   7    0.17    0.12
 -13   1  -7   -0.02    0.12
  13   1   7   -0.03    0.15
  14  -1   7    2.33    0.27
 -14  -1  -7    1.90    0.38
  14  -1   7    2.41    0.48
  14   1   7    1.83    0.40
  14   1   7    2.12    0.31
 -14   1  -7    2.20    0.39
 -15  -1  -7    1.06    0.32
  15  -1   7    0.77    0.17
  15  -1   7    0.61    0.30
  15   1   7    0.89    0.21
  15   1   7    1.02    0.34
  15  -2  -7    8.53    0.39
  15  -2  -7    8.70    0.88
  15   2  -7    8.62    0.70
  15   2  -7    9.08    0.55
  14  -2  -7    0.56    0.25
  14  -2  -7    0.54    0.11
  14   2  -7    0.54    0.23
  14   2  -7    0.72    0.18
  13  -2  -7   -0.07    0.11
  13  -2  -7   -0.02    0.05
  13   2  -7    0.07    0.12
  13   2  -7   -0.09    0.07
  12  -2  -7    0.42    0.21
  12  -2  -7    0.20    0.07
  12   2  -7    0.27    0.16
  12   2  -7    0.36    0.14
  11  -2  -7    2.34    0.17
  11  -2  -7    2.05    0.36
  11   2  -7    1.97    0.24
  11   2  -7    2.00    0.31
  10  -2  -7    6.92    0.31
  10  -2  -7    7.28    0.53
  10   2  -7    6.29    0.38
  10   2  -7    6.81    0.47
  -9  -2   7    1.58    0.24
   9  -2  -7    2.06    0.31
   9  -2  -7    1.77    0.15
   9   2  -7    1.36    0.18
   9   2  -7    1.26    0.23
   8  -2  -7   -0.04    0.03
  -8  -2   7    0.00    0.07
   8  -2  -7    0.10    0.09
   8   2  -7   -0.02    0.09
   8   2  -7   -0.05    0.04
  -7  -2   7    6.59    0.36
   7  -2  -7    5.74    0.40
   7  -2  -7    5.69    0.24
  -7  -2   7    6.54    0.40
   7   2  -7    6.33    0.32
   7   2  -7    4.93    0.37
  -6  -2   7    5.48    0.30
   6  -2  -7    4.61    0.33
  -6  -2   7    4.68    0.32
   6  -2  -7    4.94    0.32
   6  -2  -7    5.12    0.19
   6   2  -7    4.94    0.36
   6   2  -7    5.24    0.28
   5  -2  -7    5.81    0.33
  -5  -2   7    5.91    0.30
  -5  -2   7    5.64    0.34
   5  -2  -7    6.05    0.35
   5   2  -7    5.72    0.28
   5   2  -7    4.72    0.35
   4  -2  -7    0.21    0.08
  -4  -2   7    0.26    0.07
  -4  -2   7    0.38    0.11
   4  -2  -7    0.35    0.09
  -4  -2   7    0.37    0.07
   4   2  -7    0.34    0.07
   4   2  -7    0.39    0.10
   4   2  -7    0.26    0.12
   3  -2  -7    1.65    0.18
  -3  -2   7    1.83    0.12
   3  -2  -7    1.89    0.19
  -3  -2   7    2.20    0.23
  -3  -2   7    1.86    0.14
   3  -2  -7    1.91    0.12
  -3   2   7    1.72    0.09
   3   2  -7    1.63    0.19
   3   2  -7    1.90    0.14
   3   2  -7    2.02    0.26
   2  -2  -7   24.96    0.84
   2  -2  -7   24.94    0.85
  -2  -2   7   23.98    0.76
   2  -2  -7   25.02    0.81
  -2  -2   7   25.33    0.88
  -2  -2   7   24.47    0.73
   2   2  -7   23.71    0.77
   2   2  -7   25.26    1.00
  -2   2   7   26.51    0.77
   2   2  -7   24.73    0.85
  -1  -2   7    9.43    0.52
   1  -2  -7   10.55    0.42
  -1  -2   7   10.23    0.33
  -1  -2   7   10.08    0.34
   1  -2  -7   10.18    0.39
   1  -2  -7   10.50    0.44
  -1  -2   7   10.67    0.47
   1   2  -7   10.26    0.43
   1   2  -7    9.52    0.54
   1   2  -7   11.16    0.38
   0  -2   7   79.65    2.13
   0  -2  -7   75.95    2.34
   0  -2   7   77.86    2.15
   0  -2   7   78.92    2.35
   0  -2   7   81.84    2.56
   0  -2  -7   79.80    2.33
   0   2  -7   78.10    2.58
   0   2  -7   76.23    2.31
   0   2  -7   79.21    2.20
   1  -2   7    3.94    0.27
   1  -2   7    3.48    0.14
   1  -2   7    3.99    0.14
  -1  -2  -7    3.05    0.24
   1  -2   7    3.88    0.31
  -1  -2  -7    3.44    0.24
  -1   2  -7    3.80    0.24
   1   2   7    3.46    0.20
  -1   2  -7    3.84    0.19
   2  -2   7    0.36    0.05
  -2  -2  -7    0.06    0.07
   2  -2   7    0.18    0.09
   2  -2   7    0.52    0.15
  -2  -2  -7    0.31    0.10
   2  -2   7    0.32    0.04
  -2   2  -7    0.22    0.08
  -2   2  -7    0.36    0.07
   2   2   7    0.36    0.09
   2   2   7    0.38    0.04
  -3  -2  -7    2.51    0.28
   3  -2   7    2.43    0.12
   3  -2   7    2.36    0.12
   3  -2   7    2.46    0.31
   3  -2   7    2.00    0.25
  -3  -2  -7    1.76    0.23
  -3   2  -7    2.25    0.16
   3   2   7    2.46    0.23
   3   2   7    2.11    0.12
  -3   2  -7    2.59    0.27
  -3   2  -7    2.53    0.25
  -4  -2  -7    1.10    0.19
   4  -2   7    1.17    0.23
  -4  -2  -7    1.43    0.13
   4  -2   7    1.18    0.11
   4  -2   7    0.85    0.09
  -4  -2  -7    1.58    0.24
  -4   2  -7    1.46    0.16
   4   2   7    1.23    0.12
   4   2   7    1.57    0.20
  -4   2  -7    1.11    0.17
  -4   2  -7    1.03    0.18
  -5  -2  -7   34.23    1.06
  -5  -2  -7   34.25    1.26
   5  -2   7   33.57    1.36
   5  -2   7   34.88    1.01
   5  -2   7   34.96    1.01
  -5  -2  -7   33.46    1.26
  -5   2  -7   31.78    1.16
   5   2   7   32.63    1.11
   5   2   7   33.86    1.14
  -5   2  -7   33.38    1.23
   6  -2   7    5.02    0.23
   6  -2   7    5.12    0.24
  -6  -2  -7    4.95    0.38
   6  -2   7    4.67    0.49
   6   2   7    5.07    0.30
   6   2   7    5.29    0.34
  -6   2  -7    4.63    0.32
  -6   2  -7    4.87    0.46
   7  -2   7    0.96    0.12
   7  -2   7    0.60    0.20
  -7  -2  -7    1.07    0.24
   7   2   7    1.13    0.18
  -7   2  -7    0.93    0.18
   7   2   7    1.01    0.18
  -8  -2  -7   28.37    1.22
   8  -2   7   28.55    0.92
   8  -2   7   28.59    1.31
   8   2   7   29.61    1.08
   8   2   7   30.44    1.12
  -8   2  -7   27.91    1.10
   9  -2   7    0.08    0.05
   9  -2   7   -0.04    0.12
  -9  -2  -7    0.09    0.12
   9   2   7    0.12    0.10
  -9   2  -7    0.17    0.12
   9   2   7    0.00    0.10
 -10  -2  -7    2.55    0.41
  10  -2   7    2.10    0.20
  10  -2   7    2.65    0.44
  10   2   7    2.30    0.33
 -10   2  -7    1.92    0.29
  10   2   7    2.11    0.28
  11  -2   7    0.06    0.16
 -11  -2  -7    0.03    0.13
  11  -2   7    0.03    0.06
  11   2   7    0.14    0.11
 -11   2  -7    0.37    0.16
  11   2   7    0.05    0.12
  12  -2   7    6.70    0.80
  12  -2   7    6.41    0.34
 -12  -2  -7    5.60    0.65
 -12   2  -7    6.55    0.51
  12   2   7    7.44    0.57
  12   2   7    7.57    0.49
  13  -2   7    0.84    0.34
  13  -2   7    0.44    0.11
 -13  -2  -7    0.40    0.22
  13   2   7    0.40    0.16
 -13   2  -7    0.59    0.23
  13   2   7    0.18    0.17
  14  -2   7   -0.19    0.15
  14  -2   7    0.03    0.08
 -14  -2  -7   -0.01    0.14
  14   2   7    0.06    0.12
  14  -3  -7    4.22    0.62
 -14  -3   7    5.26    0.40
  14   3  -7    3.71    0.50
  14   3  -7    5.13    0.48
  13  -3  -7   -0.05    0.15
 -13  -3   7    0.03    0.10
  13   3  -7   -0.12    0.08
  13   3  -7    0.06    0.14
  12  -3  -7    1.89    0.40
 -12  -3   7    1.79    0.25
  12   3  -7    2.52    0.38
  12   3  -7    1.53    0.23
  11  -3  -7   12.07    0.78
 -11  -3   7   11.34    0.54
  11   3  -7   10.87    0.67
  11   3  -7   11.55    0.57
  10  -3  -7    2.10    0.37
 -10  -3   7    2.71    0.27
  10   3  -7    2.64    0.37
  10   3  -7    2.81    0.28
  -9  -3   7   12.93    0.54
   9  -3  -7   12.27    0.74
   9   3  -7   12.93    0.70
   9   3  -7   13.49    0.58
  -8  -3   7    2.12    0.20
   8  -3  -7    1.98    0.33
   8   3  -7    1.84    0.29
   8   3  -7    2.07    0.22
  -7  -3   7    0.94    0.12
   7  -3  -7    0.89    0.21
   7   3  -7    1.05    0.21
   7   3  -7    1.08    0.15
  -6  -3   7    0.06    0.03
   6  -3  -7    0.08    0.09
  -6  -3   7    0.05    0.04
  -6  -3   7   -0.02    0.06
   6   3  -7   -0.14    0.08
   6   3  -7    0.07    0.05
   5  -3  -7   13.13    0.56
  -5  -3   7   13.74    0.60
   5  -3  -7   13.57    0.66
   5   3  -7   12.93    0.50
   5   3  -7   13.43    0.69
   4  -3  -7    4.69    0.27
   4  -3  -7    4.53    0.33
  -4   3   7    4.93    0.19
   4   3  -7    4.31    0.23
   4   3  -7    4.36    0.45
   3  -3  -7    1.68    0.17
   3  -3  -7    1.53    0.22
  -3   3   7    1.73    0.12
   3   3  -7    1.54    0.28
   3   3  -7    1.50    0.17
   3   3  -7    1.78    0.15
   2  -3  -7    8.08    0.41
   2  -3  -7    8.92    0.44
  -2  -3   7    8.76    0.43
   2  -3  -7    9.12    0.39
   2   3  -7    8.43    0.55
   2   3  -7    8.92    0.35
   2   3  -7    9.98    0.40
   1  -3  -7    3.68    0.23
  -1  -3   7    3.59    0.25
   1  -3  -7    3.24    0.22
   1  -3  -7    4.21    0.28
  -1  -3   7    2.97    0.36
   1   3  -7    3.94    0.22
   1   3  -7    3.61    0.41
   0  -3  -7    4.06    0.22
   0  -3   7    3.96    0.27
   0  -3  -7    3.93    0.25
   0  -3  -7    4.52    0.31
   0  -3   7    3.84    0.41
   0   3  -7    4.44    0.46
   0   3  -7    4.55    0.25
   0   3   7    4.31    0.24
   1  -3   7    8.02    0.43
  -1  -3  -7    8.92    0.48
   1  -3   7    9.31    0.57
  -1  -3  -7    9.24    0.43
  -1   3  -7    8.49    0.39
   1   3   7    8.63    0.34
  -2  -3  -7   44.09    1.55
   2  -3   7   44.12    1.47
  -2  -3  -7   44.19    1.45
   2  -3   7   43.37    1.68
   2   3   7   44.78    1.34
  -2   3  -7   44.35    1.41
   3  -3   7    6.20    0.39
  -3  -3  -7    7.27    0.41
  -3  -3  -7    6.59    0.43
   3  -3   7    6.59    0.49
  -3   3  -7    6.99    0.37
  -3   3  -7    6.66    0.30
   3   3   7    6.37    0.27
  -4  -3  -7    7.52    0.50
  -4  -3  -7    8.91    0.50
   4  -3   7    7.86    0.57
  -4   3  -7    9.00    0.46
   4   3   7    8.75    0.35
   4   3   7    9.02    0.42
  -4   3  -7    8.55    0.38
   5  -3   7    0.69    0.21
  -5  -3  -7    1.43    0.26
  -5  -3  -7    1.11    0.22
   5   3   7    1.72    0.22
   5   3   7    1.03    0.14
  -5   3  -7    1.22    0.19
  -6  -3  -7    0.03    0.10
   6  -3   7    0.38    0.19
   6   3   7    0.15    0.07
  -6   3  -7    0.26    0.11
   7  -3   7    3.57    0.48
  -7  -3  -7    4.72    0.51
  -7   3  -7    4.13    0.32
   7   3   7    3.81    0.27
  -8  -3  -7    6.40    0.63
   8  -3   7    6.39    0.68
   8   3   7    6.29    0.39
  -8   3  -7    6.70    0.43
   9  -3   7    0.33    0.21
  -9  -3  -7    0.41    0.19
  -9   3  -7    0.64    0.18
   9   3   7    0.57    0.16
  10  -3   7    0.24    0.20
 -10  -3  -7    0.51    0.23
  10   3   7    0.33    0.16
 -10   3  -7    0.47    0.17
 -11  -3  -7    0.07    0.15
  11  -3   7   -0.12    0.16
 -11   3  -7   -0.14    0.09
  12  -3   7    0.12    0.18
 -12  -3  -7   -0.04    0.16
 -13  -3  -7    2.44    0.48
  13  -3   7    2.23    0.50
  14  -3   7    0.54    0.31
  14  -4  -7   -0.14    0.16
  14   4  -7    0.08    0.15
  13  -4  -7    3.41    0.56
  13   4  -7    3.28    0.47
  12  -4  -7    3.51    0.56
  12   4  -7    2.83    0.41
  11  -4  -7    0.23    0.17
  11   4  -7   -0.05    0.11
  10  -4  -7    0.88    0.26
  10   4  -7    0.82    0.23
   9  -4  -7    0.26    0.17
   9   4  -7    0.62    0.19
   8  -4  -7    2.93    0.43
   8   4  -7    3.63    0.43
   7  -4  -7    9.36    0.64
   7   4  -7    9.63    0.61
   6  -4  -7    1.51    0.29
   6   4  -7    2.03    0.33
   5  -4  -7   -0.06    0.09
   5  -4  -7   -0.03    0.05
   5   4  -7    0.23    0.15
  -4  -4   7   11.15    0.55
   4  -4  -7   12.48    0.50
   4  -4  -7   12.38    0.66
   4   4  -7   11.46    0.70
   3  -4  -7    5.50    0.29
   3  -4  -7    5.44    0.40
  -3  -4   7    5.44    0.34
   3   4  -7    6.88    0.51
   2  -4  -7   10.79    0.43
  -2  -4   7    9.40    0.47
   2  -4  -7   10.17    0.53
   2   4  -7   10.75    0.68
  -1  -4   7    5.57    0.34
   1  -4  -7    6.43    0.37
  -1  -4   7    6.32    0.49
   1  -4  -7    6.10    0.31
   1   4  -7    6.17    0.29
   1   4  -7    6.40    0.51
   0  -4   7    4.89    0.31
   0  -4  -7    5.09    0.30
   0  -4  -7    4.65    0.28
   0  -4  -7    4.75    0.45
   0  -4   7    4.85    0.52
   0   4   7    4.38    0.30
   0   4  -7    5.05    0.57
   0   4  -7    4.85    0.25
   1  -4   7    2.94    0.29
   1  -4   7    2.79    0.39
  -1  -4  -7    2.81    0.34
  -1  -4  -7    2.59    0.25
   1   4   7    2.86    0.22
  -1   4  -7    2.61    0.41
  -1   4  -7    2.85    0.18
  -2  -4  -7    7.01    0.39
  -2  -4  -7    6.82    0.48
   2  -4   7    6.40    0.63
   2  -4   7    7.23    0.41
  -2   4  -7    6.94    0.33
   2   4   7    7.35    0.35
   3  -4   7    5.25    0.35
  -3  -4  -7    5.18    0.52
   3  -4   7    4.97    0.54
  -3  -4  -7    4.35    0.32
   3   4   7    4.24    0.25
  -3   4  -7    4.79    0.28
  -4  -4  -7    0.47    0.17
   4  -4   7    0.35    0.17
  -4  -4  -7    0.27    0.12
   4   4   7    0.33    0.09
  -5  -4  -7   -0.10    0.07
   5  -4   7    0.24    0.16
  -5  -4  -7    0.04    0.08
   5   4   7    0.09    0.07
  -6  -4  -7   -0.05    0.07
  -6  -4  -7   -0.17    0.08
   6  -4   7    0.25    0.16
  -6   4  -7   -0.02    0.08
  -7  -4  -7    0.33    0.19
   7  -4   7    0.12    0.18
  -7   4  -7    0.19    0.11
   8  -4   7    2.90    0.49
  -8  -4  -7    2.91    0.48
  -8   4  -7    2.52    0.32
  -9  -4  -7    1.91    0.40
   9  -4   7    1.04    0.33
  -9   4  -7    1.55    0.25
 -10  -4  -7    0.52    0.23
  10  -4   7    0.85    0.32
 -10   4  -7    0.68    0.20
  11  -4   7    0.91    0.33
 -11  -4  -7    0.33    0.24
 -12  -4  -7    0.42    0.24
  12  -4   7    0.19    0.23
  13  -4   7    0.66    0.34
  12  -5  -7    1.56    0.40
  12   5  -7    1.29    0.32
  11  -5  -7    1.14    0.35
  11   5  -7    2.18    0.38
  10  -5  -7    0.11    0.19
  10   5  -7    0.10    0.16
   9  -5  -7    1.79    0.41
   9   5  -7    1.45    0.30
   8  -5  -7    7.99    0.77
   8   5  -7    5.83    0.61
   7  -5  -7    0.36    0.18
   7   5  -7    0.60    0.23
   6  -5  -7    8.95    0.65
   6   5  -7    8.38    0.62
   5  -5  -7    0.82    0.23
   5   5  -7    0.59    0.23
   4  -5  -7   10.73    0.46
   4  -5  -7    9.62    0.64
   4   5  -7   11.40    0.73
   3  -5  -7    4.85    0.27
   3  -5  -7    5.63    0.44
   3   5  -7    6.73    0.67
   2  -5  -7    3.75    0.22
   2  -5  -7    3.73    0.40
  -2  -5   7    3.81    0.29
   2   5  -7    3.69    0.52
  -1  -5   7    1.18    0.19
   1  -5  -7    1.70    0.17
  -1  -5   7    2.27    0.38
   1  -5  -7    1.91    0.27
   1   5  -7    1.97    0.38
  -1   5   7    2.05    0.30
   0  -5  -7   39.60    1.44
   0  -5   7   39.30    1.69
   0  -5   7   41.43    1.37
   0  -5  -7   41.36    1.29
   0   5  -7   39.51    1.76
   0   5   7   43.49    1.51
   1  -5   7   14.27    0.87
  -1  -5  -7   13.76    0.57
   1  -5   7   13.99    0.62
   1   5   7   14.52    0.66
  -1   5  -7   12.56    0.87
  -2  -5  -7    0.35    0.17
   2  -5   7    0.22    0.15
  -2  -5  -7    0.51    0.12
   2  -5   7    0.21    0.10
  -2   5  -7    0.11    0.16
   3  -5   7    2.07    0.39
  -3  -5  -7    2.67    0.29
  -3  -5  -7    3.65    0.49
   4  -5   7    3.44    0.54
  -4  -5  -7    2.56    0.42
  -4  -5  -7    2.14    0.28
  -5  -5  -7    1.78    0.27
   5  -5   7    1.84    0.39
  -5  -5  -7    2.92    0.47
  -6  -5  -7    9.46    0.59
   6  -5   7   10.33    0.80
  -6  -5  -7    9.76    0.74
  -6   5  -7    9.45    0.55
  -7  -5  -7    1.38    0.28
  -7  -5  -7    1.82    0.38
   7  -5   7    1.11    0.35
  -7   5  -7    1.65    0.27
   8  -5   7   -0.21    0.12
  -8  -5  -7    0.42    0.24
  -8   5  -7    0.26    0.14
   9  -5   7   -0.03    0.16
  -9  -5  -7   -0.14    0.16
  -9   5  -7    0.05    0.12
  10  -5   7   -0.08    0.18
 -10  -5  -7    0.47    0.25
  11  -5   7    0.03    0.22
  12  -5   7    0.09    0.25
  11  -6  -7    0.44    0.31
  11   6  -7    0.84    0.27
  10  -6  -7    1.61    0.43
  10   6  -7    1.82    0.37
   9  -6  -7    4.14    0.63
   9   6  -7    4.23    0.54
   8  -6  -7    0.68    0.27
   8   6  -7    0.46    0.22
   7  -6  -7    1.60    0.38
   7   6  -7    3.13    0.48
   6  -6  -7    1.85    0.39
   6   6  -7    1.47    0.35
   5  -6  -7    1.23    0.31
   5   6  -7    0.46    0.24
   4  -6  -7    1.37    0.31
   4   6  -7    0.77    0.28
   3  -6  -7    0.52    0.19
   3   6  -7    0.39    0.21
   2  -6  -7    1.82    0.16
   2  -6  -7    1.82    0.32
   2   6  -7    1.55    0.38
   1  -6  -7    0.53    0.09
  -1  -6   7    0.48    0.22
   1   6  -7    0.37    0.23
   0  -6   7   25.16    1.25
   0  -6  -7   21.78    0.76
   0   6  -7   21.66    1.24
  -1  -6  -7    0.25    0.09
   1  -6   7    0.14    0.17
  -1   6  -7   -0.01    0.14
   2  -6   7    0.68    0.26
  -2  -6  -7    0.64    0.14
  -2   6  -7    0.27    0.23
   3  -6   7    8.78    0.88
  -3  -6  -7    7.99    0.45
  -3   6  -7    7.01    0.84
  -4  -6  -7    0.27    0.13
   4  -6   7    0.04    0.15
  -5  -6  -7    0.56    0.28
   5  -6   7    0.56    0.27
  -5  -6  -7    0.35    0.15
  -6  -6  -7    0.19    0.23
   6  -6   7    0.05    0.18
  -6  -6  -7    0.06    0.11
  -7  -6  -7    0.35    0.25
   7  -6   7    0.44    0.27
  -7   6  -7    0.27    0.15
  -8  -6  -7    0.44    0.26
   8  -6   7    0.77    0.32
  -9  -6  -7    1.29    0.40
   9  -6   7    1.10    0.41
  10  -6   7    0.01    0.23
   9  -7  -7    1.32    0.41
   9   7  -7    1.64    0.38
   8  -7  -7    0.33    0.27
   8   7  -7    0.03    0.16
   7  -7  -7    2.06    0.45
   7   7  -7    1.11    0.33
   6   7  -7    2.11    0.43
   5   7  -7    0.16    0.21
   4   7  -7    0.17    0.21
   3   7  -7    0.68    0.29
   2   7  -7    1.89    0.44
  -1  -7   7    1.59    0.38
   1   7  -7    3.44    0.60
   0  -7   7    3.45    0.55
   0  -7  -7    3.94    0.18
   0   7  -7    3.42    0.60
  -1  -7  -7    0.02    0.05
   1  -7   7    0.05    0.17
  -1   7  -7    0.22    0.24
  -2  -7  -7    0.75    0.13
   2  -7   7    1.06    0.35
  -2   7  -7    0.50    0.29
   3  -7   7    1.74    0.44
  -3   7  -7    1.44    0.44
   4  -7   7    1.16    0.35
  -4   7  -7    2.01    0.50
   5  -7   7    0.09    0.20
   6  -7   7    0.01    0.20
   7  -7   7    0.02    0.18
   8  -7   7   -0.06    0.22
   5   8  -7   -0.06    0.18
   4   8  -7   -0.01    0.21
   3   8  -7    0.26    0.23
   2   8  -7    2.51    0.53
   1   8  -7    1.72    0.44
   0  -8   7    0.36    0.26
   0   8  -7    0.12    0.26
   1  -8   7    0.42    0.26
  -1   8  -7    0.75    0.34
   2  -8   7    1.75    0.45
  -2   8  -7    0.90    0.39
   3  -8   7    1.74    0.46
  -3   8  -7    1.44    0.49
   4  -8   7    2.21    0.52
  -4   8  -7    2.37    0.59
  15   0  -8   -0.05    0.09
  15   0  -8   -0.20    0.13
  14   0  -8    3.18    0.32
  14   0  -8    2.48    0.43
  13   0  -8   -0.01    0.14
  13   0  -8   -0.08    0.06
  12   0  -8    7.60    0.56
  12   0  -8    7.05    0.41
  11   0  -8   -0.05    0.09
  11   0  -8    0.03    0.07
  10   0  -8    2.74    0.27
  10   0  -8    4.29    0.43
   9   0  -8    0.02    0.09
   9   0  -8    0.02    0.06
   8   0  -8    0.21    0.11
   8   0  -8    0.19    0.08
   7   0  -8    0.05    0.07
   7   0  -8    0.03    0.05
   6   0  -8   45.94    1.52
   6   0  -8   44.76    1.50
   6   0  -8   45.52    1.39
  -5   0   8    0.02    0.06
   5   0  -8   -0.03    0.04
   5   0  -8    0.00    0.04
   5   0  -8   -0.04    0.04
  -4   0   8    1.98    0.22
   4   0  -8    2.32    0.16
   4   0  -8    2.64    0.25
   4   0  -8    2.42    0.18
  -3   0   8   -0.01    0.05
   3   0  -8   -0.04    0.04
   3   0  -8   -0.02    0.04
  -3   0   8   -0.05    0.04
   3   0  -8   -0.05    0.03
   2   0  -8   15.57    0.58
  -2   0   8   14.93    0.62
  -2   0   8   16.07    0.59
   2   0  -8   15.27    0.61
   2   0  -8   15.74    0.54
   1   0  -8    0.01    0.04
  -1   0   8   -0.08    0.04
   1   0  -8   -0.01    0.03
   1   0  -8   -0.04    0.04
   1   0  -8   -0.03    0.03
  -1   0   8    0.04    0.06
   0   0   8   21.22    0.74
   0   0  -8   21.39    0.79
   0   0   8   20.54    0.79
   0   0  -8   21.44    0.75
   0   0  -8   21.63    0.73
   0   0  -8   21.50    0.71
   1   0   8    0.00    0.05
  -1   0  -8    0.03    0.04
   1   0   8    0.02    0.04
  -1   0  -8   -0.03    0.03
  -1   0  -8   -0.01    0.04
  -1   0  -8    0.03    0.06
   1   0   8    0.02    0.04
  -2   0  -8   32.98    1.12
   2   0   8   30.41    1.06
  -2   0  -8   30.16    1.04
   2   0   8   31.08    1.03
   2   0   8   32.50    1.12
  -3   0  -8   -0.02    0.05
  -3   0  -8   -0.01    0.06
   3   0   8   -0.02    0.05
   3   0   8   -0.04    0.07
   3   0   8    0.02    0.04
  -4   0  -8   66.31    2.14
  -4   0  -8   71.60    2.22
   4   0   8   68.65    2.06
   4   0   8   68.72    2.19
  -5   0  -8    0.07    0.07
   5   0   8   -0.09    0.05
  -5   0  -8   -0.01    0.08
   5   0   8    0.03    0.07
   6   0   8  108.74    3.10
  -6   0  -8  105.34    3.32
  -6   0  -8  107.52    3.26
   6   0   8  104.40    3.34
   7   0   8    0.02    0.06
   7   0   8    0.01    0.09
  -7   0  -8   -0.05    0.06
  -7   0  -8   -0.10    0.08
   8   0   8    5.78    0.37
   8   0   8    6.80    0.47
  -8   0  -8    6.93    0.52
  -8   0  -8    5.71    0.42
  -9   0  -8    0.04    0.11
   9   0   8   -0.04    0.10
   9   0   8   -0.14    0.05
  -9   0  -8   -0.17    0.10
 -10   0  -8    8.41    0.56
  10   0   8    8.40    0.47
  10   0   8    8.18    0.59
  11   0   8    0.04    0.14
 -11   0  -8    0.09    0.12
  11   0   8    0.02    0.08
  12   0   8    4.56    0.58
 -12   0  -8    3.25    0.45
  12   0   8    3.50    0.35
  13   0   8    0.03    0.16
  13   0   8    0.01    0.09
 -13   0  -8   -0.18    0.12
  14   0   8   -0.10    0.15
 -14   0  -8    0.16    0.17
  14   0   8    0.03    0.11
  15  -1  -8    0.15    0.20
  15  -1  -8    0.37    0.13
  15   1  -8    0.07    0.11
  15   1  -8    0.20    0.20
  14  -1  -8    1.42    0.35
  14  -1  -8    1.70    0.22
  14   1  -8    1.79    0.36
  14   1  -8    1.51    0.24
  13  -1  -8    1.12    0.29
  13  -1  -8    1.04    0.17
  13   1  -8    1.09    0.27
  13   1  -8    0.80    0.17
  12  -1  -8    7.65    0.41
  12  -1  -8    7.20    0.57
  12   1  -8    8.67    0.47
  12   1  -8    7.56    0.55
  11  -1  -8    0.34    0.18
  11  -1  -8    0.21    0.09
  11   1  -8    0.41    0.16
  11   1  -8    0.41    0.12
  10  -1  -8    2.68    0.25
  10  -1  -8    2.66    0.36
  10   1  -8    2.26    0.24
  10   1  -8    2.25    0.31
   9  -1  -8    3.95    0.26
   9  -1  -8    3.14    0.36
   9   1  -8    4.55    0.29
   9   1  -8    3.81    0.39
   8  -1  -8    1.59    0.18
   8  -1  -8    1.90    0.26
   8   1  -8    2.03    0.22
   8   1  -8    1.96    0.26
   7  -1  -8    8.24    0.27
   7  -1  -8    7.99    0.44
   7  -1  -8    7.82    0.36
  -7  -1   8    8.11    0.46
   7   1  -8    7.86    0.38
   7   1  -8    7.15    0.44
   6  -1  -8   58.76    1.66
  -6  -1   8   59.39    1.84
   6  -1  -8   61.99    1.91
  -6  -1   8   57.15    1.87
   6  -1  -8   58.44    1.72
   6  -1  -8   58.10    1.86
   6   1  -8   57.20    1.93
   6   1  -8   58.96    1.87
   6   1  -8   57.12    1.75
  -5  -1   8    1.42    0.19
   5  -1  -8    1.24    0.18
   5  -1  -8    1.15    0.07
   5  -1  -8    1.14    0.15
   5  -1  -8    1.12    0.08
   5  -1  -8    1.23    0.13
  -5  -1   8    1.56    0.21
   5   1  -8    0.98    0.13
   5   1  -8    1.24    0.18
   5   1  -8    1.15    0.17
  -4  -1   8   67.44    2.01
   4  -1  -8   68.87    2.05
   4  -1  -8   67.39    1.92
   4  -1  -8   68.16    2.07
  -4  -1   8   67.36    2.08
   4  -1  -8   70.27    1.91
   4   1  -8   65.80    1.94
   4   1  -8   64.69    2.14
   4   1  -8   63.64    2.04
   3  -1  -8  167.26    4.69
  -3  -1   8  153.66    4.47
   3  -1  -8  163.11    4.41
   3  -1  -8  167.60    4.51
  -3  -1   8  157.78    4.59
   3  -1  -8  160.18    4.56
   3   1  -8  161.39    4.57
   3   1  -8  158.36    4.43
   3   1  -8  157.20    4.81
  -2  -1   8    0.75    0.13
   2  -1  -8    0.74    0.09
   2  -1  -8    0.75    0.10
   2  -1  -8    0.80    0.09
  -2  -1   8    0.90    0.15
   2  -1  -8    0.63    0.12
   2   1  -8    0.84    0.11
  -2   1   8    0.70    0.14
   2   1  -8    0.94    0.16
   2   1  -8    0.76    0.13
   1  -1  -8   40.56    1.23
   1  -1  -8   41.36    1.33
   1  -1  -8   44.15    1.26
  -1  -1   8   40.77    1.27
  -1  -1   8   39.38    1.34
   1   1  -8   39.33    1.40
  -1   1   8   40.78    1.33
   1   1  -8   41.61    1.23
  -1   1   8   41.23    1.26
   1   1  -8   41.97    1.33
   0  -1  -8    8.47    0.35
   0  -1   8    8.09    0.42
   0  -1   8    7.96    0.36
   0  -1   8    8.25    0.42
   0  -1  -8    7.91    0.27
   0  -1  -8    8.09    0.41
   0   1  -8    8.31    0.34
   0   1   8    8.65    0.37
   0   1  -8    7.67    0.43
   0   1   8    8.64    0.42
   0   1  -8    8.57    0.41
   1  -1   8   23.95    0.80
   1  -1   8   24.49    0.93
   1  -1   8   25.10    0.91
  -1  -1  -8   24.09    0.84
  -1  -1  -8   24.32    0.73
  -1  -1  -8   23.98    0.89
   1   1   8   23.80    0.89
   1   1   8   24.52    0.82
  -1   1  -8   23.99    0.79
  -1   1  -8   24.57    0.89
  -1   1  -8   24.10    0.85
  -2  -1  -8    4.58    0.28
  -2  -1  -8    4.89    0.32
   2  -1   8    4.84    0.26
   2  -1   8    4.93    0.33
   2  -1   8    4.83    0.33
   2   1   8    4.59    0.21
  -2   1  -8    4.22    0.27
   2   1   8    4.46    0.27
   2   1   8    4.16    0.30
  -2   1  -8    4.19    0.24
  -2   1  -8    4.80    0.32
  -3  -1  -8    2.86    0.31
   3  -1   8    2.92    0.32
  -3  -1  -8    2.37    0.25
   3  -1   8    2.67    0.19
   3  -1   8    2.82    0.31
  -3   1  -8    2.83    0.22
  -3   1  -8    2.50    0.27
   3   1   8    2.85    0.22
   3   1   8    2.62    0.17
   4  -1   8    2.76    0.20
   4  -1   8    2.91    0.33
  -4  -1  -8    3.46    0.35
  -4  -1  -8    2.79    0.28
  -4   1  -8    3.11    0.24
   4   1   8    3.01    0.20
  -4   1  -8    2.73    0.31
   4   1   8    3.41    0.25
  -5  -1  -8    0.17    0.10
  -5  -1  -8    0.21    0.10
   5  -1   8    0.30    0.08
   5  -1   8    0.23    0.11
  -5   1  -8    0.21    0.12
   5   1   8    0.27    0.09
  -5   1  -8    0.37    0.11
   5   1   8    0.41    0.11
  -6  -1  -8   13.16    0.69
  -6  -1  -8   12.43    0.62
   6  -1   8   11.95    0.51
   6  -1   8   11.42    0.64
   6   1   8   12.51    0.56
  -6   1  -8   11.67    0.58
   6   1   8   12.34    0.56
  -6   1  -8   12.06    0.65
  -7  -1  -8    1.19    0.23
  -7  -1  -8    0.75    0.20
   7  -1   8    1.05    0.16
   7  -1   8    0.97    0.22
   7   1   8    1.17    0.20
  -7   1  -8    0.71    0.19
  -7   1  -8    0.63    0.15
   7   1   8    0.85    0.17
   8  -1   8   61.37    2.31
   8  -1   8   65.11    1.99
  -8  -1  -8   66.36    2.24
  -8  -1  -8   66.49    2.31
   8   1   8   69.30    2.08
   8   1   8   66.68    2.21
  -8   1  -8   63.61    2.41
  -8   1  -8   65.65    2.18
  -9  -1  -8    0.29    0.17
   9  -1   8    0.22    0.10
  -9  -1  -8    0.49    0.19
   9  -1   8    0.41    0.18
  -9   1  -8    0.26    0.13
   9   1   8    0.37    0.13
   9   1   8    0.24    0.13
  10  -1   8    0.09    0.15
  10  -1   8    0.10    0.08
 -10  -1  -8    0.04    0.14
 -10  -1  -8    0.13    0.14
 -10   1  -8   -0.06    0.11
  10   1   8    0.00    0.11
  10   1   8    0.05    0.08
 -11  -1  -8    1.69    0.32
  11  -1   8    1.94    0.23
  11  -1   8    2.10    0.40
 -11   1  -8    1.65    0.30
  11   1   8    2.10    0.29
  11   1   8    1.70    0.33
  12  -1   8    0.08    0.17
  12  -1   8    0.15    0.09
 -12  -1  -8    0.12    0.14
  12   1   8    0.42    0.15
  12   1   8    0.22    0.17
 -12   1  -8    0.13    0.14
 -13  -1  -8    1.41    0.34
  13  -1   8    1.11    0.19
  13  -1   8    1.00    0.34
 -13   1  -8    1.23    0.30
  13   1   8    1.74    0.28
  13   1   8    1.61    0.36
 -14  -1  -8    0.04    0.17
  14  -1   8    0.35    0.23
  14  -1   8   -0.04    0.08
 -14   1  -8   -0.20    0.12
  14   1   8   -0.04    0.10
  14   1   8    0.15    0.21
  15  -2  -8    2.44    0.22
 -15  -2   8    3.36    0.42
  15  -2  -8    2.26    0.46
  15   2  -8    2.56    0.33
  15   2  -8    2.93    0.47
  14  -2  -8    0.06    0.06
  14  -2  -8    0.17    0.19
  14   2  -8    0.05    0.11
  14   2  -8   -0.09    0.12
  13  -2  -8    0.05    0.06
  13  -2  -8    0.10    0.17
  13   2  -8    0.10    0.11
  13   2  -8    0.26    0.16
  12  -2  -8   10.11    0.71
  12  -2  -8   10.42    0.43
  12   2  -8    8.65    0.61
  12   2  -8    9.79    0.53
  11  -2  -8    1.24    0.15
  11  -2  -8    1.40    0.30
 -11  -2   8    1.01    0.20
  11   2  -8    1.35    0.22
  11   2  -8    1.22    0.25
  10  -2  -8    0.08    0.12
  10  -2  -8    0.13    0.06
 -10  -2   8    0.08    0.10
  10   2  -8    0.04    0.12
  10   2  -8    0.13    0.09
   9  -2  -8    0.75    0.21
   9  -2  -8    0.98    0.12
  -9  -2   8    0.85    0.18
   9   2  -8    1.25    0.19
   9   2  -8    1.06    0.22
   8  -2  -8   -0.06    0.07
  -8  -2   8   -0.06    0.05
   8  -2  -8    0.00    0.04
   8   2  -8   -0.03    0.08
   8   2  -8   -0.06    0.04
   7  -2  -8   25.01    1.02
   7  -2  -8   25.85    0.78
  -7  -2   8   27.37    1.02
  -7  -2   8   25.11    0.93
   7   2  -8   25.28    1.03
   7   2  -8   25.15    0.88
   6  -2  -8    0.09    0.08
  -6  -2   8    0.14    0.07
   6  -2  -8    0.31    0.10
  -6  -2   8    0.08    0.07
   6  -2  -8    0.09    0.03
   6   2  -8    0.21    0.08
   6   2  -8   -0.02    0.07
  -5  -2   8    0.76    0.16
   5  -2  -8    0.93    0.16
  -5  -2   8    0.80    0.13
   5  -2  -8    0.79    0.15
   5   2  -8    0.84    0.16
   5   2  -8    0.98    0.19
   5   2  -8    0.43    0.09
   4  -2  -8   11.62    0.51
  -4  -2   8   11.11    0.47
   4  -2  -8   11.96    0.52
  -4  -2   8   12.39    0.44
  -4  -2   8   12.72    0.56
   4   2  -8   12.74    0.53
   4   2  -8   12.40    0.47
   4   2  -8   11.86    0.61
  -3  -2   8    4.70    0.30
  -3  -2   8    5.11    0.22
   3  -2  -8    4.84    0.22
   3  -2  -8    4.67    0.26
  -3  -2   8    4.66    0.25
   3  -2  -8    4.69    0.28
  -3   2   8    4.64    0.19
   3   2  -8    4.80    0.35
   3   2  -8    5.07    0.29
   3   2  -8    5.16    0.25
   2  -2  -8  150.15    4.34
   2  -2  -8  152.99    4.47
  -2  -2   8  150.29    4.19
   2  -2  -8  159.76    4.35
  -2  -2   8  149.51    4.15
  -2  -2   8  150.13    4.38
   2   2  -8  152.82    4.69
  -2   2   8  157.44    4.31
   2   2  -8  152.21    4.20
   2   2  -8  153.16    4.34
  -1  -2   8    0.20    0.04
   1  -2  -8    0.01    0.03
  -1  -2   8    0.08    0.06
  -1  -2   8   -0.01    0.03
   1  -2  -8    0.05    0.05
  -1  -2   8    0.08    0.08
   1  -2  -8    0.01    0.05
   1   2  -8    0.00    0.04
   1   2  -8   -0.05    0.07
   1   2  -8    0.07    0.04
   0  -2  -8    0.03    0.05
   0  -2   8   -0.03    0.02
   0  -2  -8   -0.01    0.04
   0  -2   8    0.00    0.03
   0  -2   8    0.06    0.06
   0  -2   8    0.07    0.08
   0   2  -8   -0.06    0.06
   0   2  -8   -0.03    0.04
   0   2  -8   -0.01    0.03
   0   2   8    0.01    0.04
   1  -2   8    0.44    0.15
  -1  -2  -8    0.41    0.11
   1  -2   8    0.37    0.06
   1  -2   8    0.33    0.05
   1  -2   8    0.37    0.11
  -1  -2  -8    0.09    0.07
  -1   2  -8    0.47    0.11
  -1   2  -8    0.30    0.07
   1   2   8    0.40    0.09
   2  -2   8    0.50    0.15
   2  -2   8    0.50    0.06
   2  -2   8    0.49    0.13
  -2  -2  -8    0.73    0.14
   2  -2   8    0.37    0.06
  -2  -2  -8    0.71    0.15
  -2   2  -8    0.35    0.08
  -2   2  -8    0.37    0.10
   2   2   8    0.46    0.10
   3  -2   8   18.19    0.78
   3  -2   8   17.74    0.85
   3  -2   8   18.87    0.57
  -3  -2  -8   18.33    0.78
   3  -2   8   18.90    0.59
  -3  -2  -8   17.54    0.75
  -3  -2  -8   17.73    0.58
  -3   2  -8   18.20    0.72
  -3   2  -8   17.47    0.75
  -3   2  -8   18.56    0.66
   3   2   8   18.48    0.59
   3   2   8   18.43    0.69
  -4  -2  -8    1.93    0.17
   4  -2   8    1.81    0.30
  -4  -2  -8    1.72    0.24
   4  -2   8    1.77    0.12
  -4  -2  -8    1.87    0.27
   4  -2   8    1.92    0.13
   4   2   8    1.81    0.21
  -4   2  -8    2.15    0.22
  -4   2  -8    1.81    0.25
   4   2   8    1.64    0.13
  -4   2  -8    1.43    0.20
   5  -2   8   10.60    0.39
   5  -2   8   10.41    0.40
  -5  -2  -8   10.78    0.58
   5  -2   8   11.26    0.65
  -5  -2  -8    9.93    0.43
  -5  -2  -8   11.46    0.61
   5   2   8   10.44    0.44
  -5   2  -8    9.92    0.51
  -5   2  -8   10.86    0.57
   5   2   8   11.32    0.52
   6  -2   8    1.79    0.31
  -6  -2  -8    1.15    0.23
  -6  -2  -8    1.57    0.26
   6  -2   8    1.23    0.13
   6   2   8    1.23    0.17
  -6   2  -8    1.56    0.23
  -6   2  -8    1.64    0.27
   6   2   8    1.30    0.20
  -7  -2  -8    0.87    0.21
   7  -2   8    1.12    0.13
   7  -2   8    1.08    0.27
  -7  -2  -8    1.18    0.23
   7   2   8    1.36    0.21
  -7   2  -8    1.15    0.20
   7   2   8    1.18    0.18
   8  -2   8   16.58    0.60
  -8  -2  -8   16.81    0.90
  -8  -2  -8   17.98    0.89
   8  -2   8   16.47    0.92
  -8   2  -8   16.55    0.76
   8   2   8   17.22    0.75
   8   2   8   16.57    0.75
   9  -2   8    0.24    0.18
   9  -2   8    0.18    0.07
  -9  -2  -8   -0.06    0.10
  -9   2  -8    0.20    0.12
   9   2   8    0.10    0.10
   9   2   8    0.15    0.12
 -10  -2  -8    0.09    0.14
  10  -2   8    0.26    0.08
  10  -2   8    0.25    0.18
 -10   2  -8    0.06    0.11
  10   2   8    0.25    0.13
  10   2   8    0.37    0.16
  11  -2   8    3.41    0.23
  11  -2   8    3.21    0.51
 -11  -2  -8    3.65    0.51
  11   2   8    2.94    0.35
 -11   2  -8    2.54    0.36
  11   2   8    2.91    0.40
  12  -2   8    6.11    0.34
  12  -2   8    4.76    0.67
 -12  -2  -8    6.21    0.69
  12   2   8    6.60    0.63
  12   2   8    6.74    0.48
 -12   2  -8    6.41    0.61
  13  -2   8    0.25    0.09
 -13  -2  -8   -0.15    0.15
  13  -2   8    0.13    0.21
  13   2   8    0.16    0.14
 -13   2  -8    0.73    0.23
  14  -2   8    0.03    0.07
 -14  -2  -8    0.28    0.22
  14  -2   8   -0.24    0.15
  14   2   8   -0.04    0.12
 -14  -3   8    0.01    0.11
  14  -3  -8   -0.04    0.17
  14   3  -8    0.13    0.13
  14   3  -8    0.03    0.16
  13  -3  -8    0.11    0.18
 -13  -3   8    0.09    0.11
  13   3  -8    0.11    0.16
  13   3  -8    0.28    0.14
 -12  -3   8    0.30    0.13
  12  -3  -8   -0.05    0.13
  12   3  -8    0.05    0.10
  12   3  -8    0.19    0.16
 -11  -3   8    0.54    0.14
  11  -3  -8    0.48    0.22
  11   3  -8    0.21    0.14
  11   3  -8    0.31    0.12
 -10  -3   8    0.16    0.10
  10  -3  -8    0.31    0.16
  10   3  -8    0.17    0.14
  10   3  -8    0.25    0.11
  -9  -3   8    6.33    0.36
   9  -3  -8    7.12    0.53
   9   3  -8    6.16    0.47
   9   3  -8    6.27    0.37
  -8  -3   8    1.98    0.21
   8  -3  -8    1.82    0.31
   8   3  -8    2.41    0.25
   8   3  -8    2.03    0.30
   7  -3  -8    0.97    0.21
  -7  -3   8    1.37    0.15
   7   3  -8    1.07    0.23
   7   3  -8    1.00    0.15
   6  -3  -8    1.72    0.22
  -6  -3   8    2.03    0.13
  -6  -3   8    1.97    0.14
   6  -3  -8    2.07    0.29
   6   3  -8    2.20    0.31
   6   3  -8    2.15    0.22
   5  -3  -8    3.52    0.35
   5  -3  -8    3.18    0.29
  -5  -3   8    4.09    0.30
   5   3  -8    3.43    0.22
   5   3  -8    3.44    0.39
   4  -3  -8    0.04    0.06
  -4  -3   8    0.04    0.06
   4  -3  -8    0.02    0.05
   4   3  -8   -0.03    0.04
   4   3  -8    0.24    0.12
  -4   3   8    0.02    0.02
   4   3  -8   -0.04    0.05
   3  -3  -8   47.55    1.57
   3  -3  -8   46.37    1.46
   3   3  -8   47.29    1.47
   3   3  -8   42.43    1.70
  -3   3   8   48.38    1.38
   3   3  -8   45.28    1.37
   2  -3  -8   27.27    0.93
   2  -3  -8   25.70    0.94
   2  -3  -8   26.52    0.91
   2   3  -8   25.51    0.90
   2   3  -8   27.12    1.15
   2   3  -8   26.02    0.82
  -1  -3   8    1.41    0.26
   1  -3  -8    1.65    0.21
  -1  -3   8    1.27    0.18
   1  -3  -8    1.45    0.17
   1  -3  -8    1.63    0.19
   1   3  -8    1.58    0.18
   1   3  -8    1.13    0.24
   1   3  -8    1.41    0.13
   0  -3  -8   13.42    0.47
   0  -3  -8   12.95    0.60
   0  -3   8   14.02    0.59
   0  -3   8   12.92    0.70
   0  -3  -8   12.35    0.55
   0   3  -8   12.21    0.72
   0   3   8   13.53    0.49
   0   3  -8   13.14    0.53
   0   3  -8   12.75    0.46
  -1  -3  -8    8.96    0.48
  -1  -3  -8    8.44    0.44
   1  -3   8    9.18    0.58
   1  -3   8    9.00    0.47
  -1   3  -8    9.14    0.35
  -1   3  -8    8.67    0.42
   1   3   8    8.96    0.31
  -1   3  -8    8.39    0.58
  -2  -3  -8    3.57    0.36
  -2  -3  -8    3.15    0.31
   2  -3   8    3.85    0.45
   2  -3   8    3.60    0.35
   2   3   8    3.16    0.13
  -2   3  -8    3.60    0.20
  -2   3  -8    2.82    0.27
  -3  -3  -8    2.02    0.29
   3  -3   8    1.43    0.28
  -3  -3  -8    1.75    0.23
  -3   3  -8    1.50    0.16
  -3   3  -8    1.90    0.23
   3   3   8    1.87    0.20
   3   3   8    1.49    0.10
   4  -3   8    4.99    0.53
  -4  -3  -8    5.06    0.37
  -4  -3  -8    4.90    0.47
  -4   3  -8    4.89    0.34
  -4   3  -8    4.55    0.27
   4   3   8    4.61    0.22
  -4   3  -8    4.84    0.33
   4   3   8    4.31    0.29
   5  -3   8    0.67    0.22
  -5  -3  -8    1.45    0.28
  -5  -3  -8    1.61    0.26
   5   3   8    1.53    0.16
  -5   3  -8    1.24    0.20
  -6  -3  -8    1.39    0.26
   6  -3   8    1.01    0.28
  -6  -3  -8    1.17    0.25
   6   3   8    1.39    0.17
  -6   3  -8    1.69    0.24
  -7  -3  -8    1.02    0.24
   7  -3   8    0.83    0.27
  -7  -3  -8    0.84    0.23
   7   3   8    0.97    0.16
  -7   3  -8    0.86    0.19
   8  -3   8    3.97    0.54
  -8  -3  -8    4.05    0.51
  -8  -3  -8    4.48    0.52
   8   3   8    4.01    0.31
  -8   3  -8    3.93    0.40
   9  -3   8    0.45    0.22
  -9  -3  -8    0.73    0.25
  -9   3  -8    0.34    0.15
  10  -3   8    4.47    0.64
 -10  -3  -8    4.15    0.56
 -10   3  -8    4.69    0.47
 -11  -3  -8    8.33    0.84
  11  -3   8    6.29    0.78
 -11   3  -8    7.63    0.54
  12  -3   8    1.27    0.38
 -12  -3  -8    1.60    0.39
 -12   3  -8    1.81    0.32
 -13  -3  -8    0.50    0.25
  13  -3   8    0.80    0.34
  13  -4  -8    0.87    0.34
  13   4  -8    1.77    0.36
  12  -4  -8    1.26    0.35
  12   4  -8    1.25    0.30
  11  -4  -8    0.80    0.28
  11   4  -8    0.80    0.24
  10  -4  -8    4.87    0.61
  10   4  -8    6.88    0.53
   9  -4  -8    7.41    0.72
   9   4  -8    8.09    0.57
   8  -4  -8    2.80    0.41
   8   4  -8    2.03    0.33
   7  -4  -8    2.37    0.37
   7   4  -8    2.34    0.36
   6  -4  -8    1.99    0.33
   6   4  -8    1.97    0.33
   5  -4  -8    0.70    0.13
   5  -4  -8    1.36    0.27
   5   4  -8    1.12    0.26
   4  -4  -8    1.76    0.20
   4  -4  -8    1.90    0.29
   4   4  -8    1.49    0.30
   3  -4  -8   22.51    0.80
   3  -4  -8   24.09    0.96
  -3  -4   8   22.33    0.88
   3   4  -8   21.67    1.07
   2  -4  -8    2.70    0.20
  -2  -4   8    2.48    0.27
   2  -4  -8    2.75    0.30
   2   4  -8    2.64    0.20
   2   4  -8    2.63    0.41
  -1  -4   8    0.35    0.16
  -1  -4   8    0.36    0.12
   1  -4  -8    0.35    0.11
   1  -4  -8    0.30    0.09
   1  -4  -8    0.47    0.15
   1   4  -8    0.37    0.09
   1   4  -8    0.32    0.17
   0  -4  -8    9.02    0.43
   0  -4  -8    9.49    0.53
   0  -4   8    9.00    0.47
   0  -4   8    9.00    0.61
   0  -4  -8    8.39    0.40
   0   4   8    9.10    0.43
   0   4  -8    7.75    0.37
   0   4  -8    9.16    0.65
  -1  -4  -8    2.54    0.26
   1  -4   8    2.38    0.27
  -1  -4  -8    2.86    0.35
   1  -4   8    2.95    0.42
  -1   4  -8    2.39    0.40
   1   4   8    2.81    0.19
  -1   4  -8    2.49    0.19
  -2  -4  -8    0.71    0.15
   2  -4   8    1.07    0.20
  -2  -4  -8    1.15    0.25
   2  -4   8    0.87    0.24
  -2   4  -8    0.83    0.15
   2   4   8    0.77    0.11
  -3  -4  -8    2.93    0.38
   3  -4   8    2.94    0.32
   3  -4   8    2.28    0.39
  -3  -4  -8    2.47    0.29
   4  -4   8   12.35    0.81
  -4  -4  -8   14.10    0.78
  -4  -4  -8   13.95    0.68
  -5  -4  -8    0.33    0.16
   5  -4   8    0.17    0.17
  -5  -4  -8    0.19    0.12
  -5   4  -8    0.07    0.09
   6  -4   8    2.51    0.44
  -6  -4  -8    4.00    0.52
  -6  -4  -8    3.16    0.40
  -6   4  -8    2.83    0.32
  -7  -4  -8    0.73    0.24
  -7  -4  -8    0.51    0.19
   7  -4   8    0.76    0.29
  -7   4  -8    0.69    0.18
  -8  -4  -8    4.67    0.54
   8  -4   8    3.62    0.57
  -8  -4  -8    4.39    0.57
  -8   4  -8    3.57    0.39
  -9  -4  -8    8.70    0.65
   9  -4   8    8.32    0.87
  -9  -4  -8    8.20    0.81
  -9   4  -8    7.49    0.51
  10  -4   8   -0.10    0.13
 -10  -4  -8    0.00    0.16
 -10   4  -8   -0.02    0.10
 -11  -4  -8    0.47    0.23
  11  -4   8    0.41    0.26
  12  -4   8    1.15    0.39
 -12  -4  -8    0.99    0.37
  13  -4   8    0.09    0.21
  12  -5  -8   -0.04    0.19
  12   5  -8    0.14    0.18
  11  -5  -8    1.50    0.40
  11   5  -8    1.56    0.33
  10  -5  -8    0.45    0.24
  10   5  -8    0.13    0.19
   9  -5  -8    0.76    0.27
   9   5  -8    0.68    0.23
   8  -5  -8   -0.12    0.13
   8   5  -8    0.06    0.16
   7  -5  -8   -0.01    0.13
   7   5  -8    0.09    0.15
   6  -5  -8   10.36    0.70
   6   5  -8    9.44    0.68
   5  -5  -8   15.65    0.85
   5   5  -8   14.47    0.88
   4  -5  -8    0.22    0.08
   4  -5  -8   -0.09    0.09
   4   5  -8   -0.14    0.10
   3  -5  -8   14.24    0.72
   3  -5  -8   12.46    0.51
   3   5  -8   11.20    0.78
   2  -5  -8    1.21    0.15
   2  -5  -8    1.29    0.24
   2   5  -8    1.32    0.33
   1  -5  -8    1.25    0.16
  -1  -5   8    1.33    0.31
   1  -5  -8    1.45    0.24
  -1   5   8    1.11    0.23
   1   5  -8    1.25    0.32
   0  -5  -8    1.70    0.20
   0  -5   8    1.60    0.33
   0   5  -8    2.23    0.43
  -1  -5  -8    0.04    0.06
  -1  -5  -8    0.01    0.10
   1  -5   8    0.10    0.13
  -1   5  -8   -0.09    0.13
  -2  -5  -8    1.20    0.30
   2  -5   8    1.59    0.37
  -2  -5  -8    2.28    0.26
  -2   5  -8    1.99    0.43
   3  -5   8    2.31    0.43
  -3  -5  -8    1.47    0.32
  -3  -5  -8    1.90    0.26
  -4  -5  -8    0.89    0.25
  -4  -5  -8    0.64    0.18
   4  -5   8    0.78    0.26
  -5  -5  -8    0.20    0.12
  -5  -5  -8   -0.05    0.13
   5  -5   8    0.07    0.16
  -6  -5  -8    0.18    0.14
   6  -5   8    0.45    0.23
  -6  -5  -8    0.12    0.15
  -6   5  -8    0.50    0.16
  -7  -5  -8   -0.04    0.10
   7  -5   8    0.07    0.19
  -7  -5  -8   -0.05    0.14
  -7   5  -8    0.09    0.11
  -8  -5  -8    0.15    0.15
   8  -5   8    0.80    0.31
  -8  -5  -8    0.23    0.21
  -8   5  -8    0.30    0.16
  -9  -5  -8   -0.07    0.17
   9  -5   8    0.20    0.21
  -9   5  -8    0.00    0.12
 -10  -5  -8    3.47    0.59
  10  -5   8    4.16    0.70
  11  -5   8    0.92    0.37
  11  -6  -8    0.41    0.29
  11   6  -8    1.02    0.30
  10  -6  -8    2.07    0.46
  10   6  -8    1.95    0.37
   9  -6  -8    2.13    0.45
   9   6  -8    1.41    0.33
   8  -6  -8    0.01    0.16
   8   6  -8    0.10    0.19
   7  -6  -8    7.65    0.81
   7   6  -8    6.71    0.70
   6  -6  -8    4.71    0.60
   6   6  -8    3.89    0.55
   5  -6  -8    0.80    0.25
   5   6  -8    0.80    0.28
   4  -6  -8    0.91    0.26
   4   6  -8    0.19    0.21
   3  -6  -8    2.79    0.20
   3   6  -8    2.59    0.46
   2  -6  -8    0.02    0.05
   2   6  -8    0.14    0.14
  -1  -6   8    4.29    0.58
   1  -6  -8    5.47    0.28
   1   6  -8    5.24    0.67
   0  -6  -8    1.99    0.20
   0  -6   8    1.31    0.35
   0   6  -8    1.44    0.38
  -1  -6  -8    0.01    0.06
   1  -6   8    0.03    0.17
  -1   6  -8    0.10    0.17
   2  -6   8   -0.10    0.11
  -2  -6  -8   -0.09    0.07
  -2   6  -8    0.33    0.23
  -3  -6  -8    9.48    0.52
   3  -6   8   10.48    0.81
  -3   6  -8    8.76    0.95
  -4  -6  -8    2.69    0.47
  -4  -6  -8    3.23    0.35
   4  -6   8    2.50    0.50
  -5  -6  -8    0.05    0.17
   5  -6   8    0.02    0.17
  -5  -6  -8   -0.01    0.10
   6  -6   8    4.14    0.65
  -6  -6  -8    3.10    0.54
  -6   6  -8    3.98    0.45
  -7  -6  -8    2.04    0.47
   7  -6   8    2.23    0.50
  -7   6  -8    1.28    0.25
  -8  -6  -8    0.36    0.23
   8  -6   8    0.14    0.22
  -8   6  -8    0.11    0.12
   9  -6   8    0.36    0.26
  10  -6   8    0.58    0.28
   8   7  -8    0.67    0.28
   7   7  -8    8.07    0.82
   6   7  -8    1.34    0.37
   5   7  -8    1.41    0.39
   4   7  -8    1.08    0.34
   3   7  -8   -0.09    0.16
   2   7  -8    2.11    0.46
  -1  -7   8    0.35    0.26
   1  -7  -8    0.42    0.07
   1   7  -8   -0.16    0.16
   0  -7   8    0.02    0.17
   0  -7  -8    0.06    0.05
   0   7  -8   -0.03    0.16
   1  -7   8    0.81    0.30
  -1  -7  -8    1.29    0.16
  -1   7  -8    0.85    0.35
   2  -7   8    5.76    0.75
  -2   7  -8    6.16    0.83
   3  -7   8    2.19    0.49
  -3   7  -8    2.64    0.57
   4  -7   8   -0.13    0.18
  -4   7  -8    0.24    0.23
   5  -7   8    0.11    0.23
   6  -7   8    0.58    0.28
   7  -7   8    0.68    0.36
   4   8  -8    2.54    0.50
   3   8  -8    0.09    0.21
   2   8  -8    2.02    0.49
   1   8  -8    0.67    0.31
   0  -8   8    0.36    0.28
   0   8  -8    0.54    0.33
   1  -8   8    0.95    0.34
  -1   8  -8    0.68    0.33
   2  -8   8    0.01    0.18
  -2   8  -8    0.20    0.26
   3  -8   8    1.49    0.45
  -3   8  -8    2.45    0.59
  15   0  -9    0.34    0.14
  15   0  -9    0.39    0.22
  14   0  -9   -0.01    0.08
  14   0  -9   -0.09    0.14
  13   0  -9    2.85    0.31
  13   0  -9    3.23    0.45
  12   0  -9   -0.02    0.11
  12   0  -9    0.02    0.07
  11   0  -9    0.09    0.12
  11   0  -9    0.09    0.08
  10   0  -9   -0.07    0.08
  10   0  -9   -0.02    0.07
   9   0  -9   92.43    2.71
   9   0  -9   91.83    2.97
   8   0  -9   -0.06    0.05
   8   0  -9   -0.05    0.07
   7   0  -9    6.04    0.37
   7   0  -9    6.55    0.41
   7   0  -9    6.66    0.34
   6   0  -9   -0.02    0.06
   6   0  -9    0.01    0.06
   6   0  -9   -0.06    0.03
   5   0  -9    1.50    0.19
   5   0  -9    1.80    0.23
   5   0  -9    1.66    0.18
  -4   0   9    0.02    0.06
   4   0  -9    0.04    0.06
  -4   0   9   -0.06    0.05
   4   0  -9   -0.01    0.03
   4   0  -9   -0.07    0.04
   3   0  -9  112.12    3.22
  -3   0   9  105.33    3.08
   3   0  -9  101.72    3.12
   3   0  -9  106.13    3.01
  -3   0   9  109.34    3.17
   2   0  -9   -0.17    0.02
   2   0  -9   -0.12    0.04
  -2   0   9   -0.14    0.04
   2   0  -9   -0.12    0.04
  -2   0   9   -0.10    0.06
   1   0  -9   38.07    1.19
   1   0  -9   36.88    1.15
  -1   0   9   37.27    1.20
   1   0  -9   37.58    1.25
  -1   0   9   36.76    1.26
   1   0  -9   38.22    1.23
   0   0  -9   -0.02    0.03
   0   0  -9    0.01    0.04
   0   0  -9    0.05    0.06
   0   0  -9   -0.01    0.04
   0   0   9    0.08    0.07
   0   0   9   -0.02    0.04
   1   0   9   19.11    0.76
  -1   0  -9   17.80    0.74
  -1   0  -9   17.78    0.65
  -1   0  -9   17.35    0.69
  -1   0  -9   19.41    0.69
   1   0   9   18.62    0.68
  -2   0  -9    0.03    0.07
   2   0   9    0.06    0.08
   2   0   9    0.00    0.05
   2   0   9    0.04    0.05
  -2   0  -9   -0.04    0.04
  -3   0  -9   57.81    1.87
   3   0   9   58.25    1.88
  -3   0  -9   53.35    1.79
   3   0   9   57.06    1.84
   3   0   9   57.41    1.75
   4   0   9   -0.02    0.06
  -4   0  -9    0.11    0.08
  -4   0  -9   -0.06    0.06
   4   0   9    0.02    0.06
  -5   0  -9    1.96    0.30
  -5   0  -9    2.89    0.31
   5   0   9    2.54    0.28
   5   0   9    2.79    0.28
   6   0   9   -0.11    0.06
  -6   0  -9   -0.09    0.09
   6   0   9    0.07    0.09
  -6   0  -9   -0.04    0.07
  -7   0  -9    8.05    0.55
   7   0   9    7.05    0.40
   7   0   9    6.91    0.46
  -7   0  -9    7.40    0.47
  -8   0  -9    0.08    0.11
   8   0   9    0.00    0.09
  -8   0  -9    0.10    0.13
   8   0   9    0.04    0.07
  -9   0  -9    3.45    0.52
  -9   0  -9    3.71    0.41
 -10   0  -9   -0.09    0.10
  10   0   9    0.08    0.14
  10   0   9   -0.11    0.07
 -11   0  -9    0.22    0.17
  11   0   9    0.35    0.20
  11   0   9    0.50    0.15
  12   0   9    0.14    0.16
  12   0   9   -0.04    0.08
 -12   0  -9   -0.03    0.11
  13   0   9    0.61    0.26
 -13   0  -9    0.26    0.18
  13   0   9    0.13    0.12
  14   0   9   -0.03    0.16
  14   0   9    0.08    0.11
 -14   0  -9    0.00    0.16
  15  -1  -9    1.42    0.36
  15  -1  -9    0.75    0.16
  15   1  -9    0.63    0.18
  15   1  -9    0.79    0.29
  14  -1  -9    2.39    0.43
  14  -1  -9    1.88    0.24
  14   1  -9    1.52    0.34
  14   1  -9    1.68    0.26
  13  -1  -9    3.62    0.32
  13  -1  -9    3.08    0.45
  13   1  -9    3.48    0.46
  13   1  -9    3.21    0.33
  12  -1  -9    9.85    0.66
  12  -1  -9    8.97    0.46
  12   1  -9    9.11    0.50
  12   1  -9    9.06    0.61
  11  -1  -9   15.54    0.63
  11  -1  -9   15.16    0.82
  11   1  -9   14.60    0.65
  11   1  -9   13.95    0.76
  10  -1  -9    3.79    0.42
  10  -1  -9    3.54    0.26
  10   1  -9    4.42    0.31
  10   1  -9    4.00    0.42
   9  -1  -9   11.43    0.63
   9  -1  -9   12.74    0.52
   9   1  -9   12.28    0.55
   9   1  -9   11.24    0.62
   8  -1  -9    2.80    0.24
   8  -1  -9    2.97    0.32
   8   1  -9    2.39    0.24
   8   1  -9    2.85    0.32
   7  -1  -9    0.78    0.12
   7  -1  -9    0.95    0.07
   7  -1  -9    1.30    0.19
   7  -1  -9    0.72    0.16
  -7  -1   9    1.04    0.20
   7   1  -9    0.99    0.15
   7   1  -9    0.85    0.18
   6  -1  -9    0.52    0.06
   6  -1  -9    0.36    0.11
   6  -1  -9    0.44    0.12
  -6  -1   9    0.38    0.12
  -6  -1   9    0.52    0.14
   6  -1  -9    0.49    0.09
   6   1  -9    0.42    0.12
   6   1  -9    0.30    0.08
   6   1  -9    0.54    0.14
   5  -1  -9    0.42    0.05
   5  -1  -9    0.38    0.11
   5  -1  -9    0.42    0.09
  -5  -1   9    0.54    0.14
   5  -1  -9    0.40    0.10
  -5  -1   9    0.40    0.11
   5   1  -9    0.44    0.12
   5   1  -9    0.51    0.10
   5   1  -9    0.25    0.09
  -4  -1   9   22.17    0.86
   4  -1  -9   22.32    0.74
   4  -1  -9   22.68    0.84
   4  -1  -9   23.36    0.70
  -4  -1   9   21.61    0.81
   4  -1  -9   24.06    0.80
   4   1  -9   21.93    0.84
   4   1  -9   22.00    0.87
   4   1  -9   21.65    0.76
  -3  -1   9    7.07    0.40
   3  -1  -9    7.47    0.38
   3  -1  -9    7.69    0.32
   3  -1  -9    7.61    0.28
  -3  -1   9    7.12    0.36
   3  -1  -9    6.63    0.30
   3   1  -9    6.91    0.37
   3   1  -9    7.07    0.40
   3   1  -9    6.62    0.32
   2  -1  -9    0.64    0.08
  -2  -1   9    0.41    0.10
  -2  -1   9    0.67    0.14
   2  -1  -9    0.51    0.12
   2  -1  -9    0.76    0.11
   2  -1  -9    0.67    0.09
   2   1  -9    0.48    0.11
  -2   1   9    0.67    0.12
   2   1  -9    0.50    0.13
   2   1  -9    0.67    0.10
   1  -1  -9    1.60    0.21
   1  -1  -9    1.45    0.15
  -1  -1   9    1.71    0.22
   1  -1  -9    1.21    0.09
  -1  -1   9    1.70    0.19
   1   1  -9    1.62    0.23
  -1   1   9    1.39    0.17
   1   1  -9    1.35    0.15
   1   1  -9    1.08    0.16
   0  -1   9   56.10    1.69
   0  -1   9   56.47    1.81
   0  -1  -9   54.45    1.65
   0  -1   9   57.99    1.86
   0  -1  -9   56.39    1.78
   0  -1  -9   55.00    1.71
   0   1  -9   54.87    1.77
   0   1  -9   56.93    1.66
   0   1  -9   55.61    1.87
   0   1   9   59.49    1.71
  -1  -1  -9  114.98    3.38
   1  -1   9  115.77    3.23
   1  -1   9  114.76    3.39
  -1  -1  -9  116.97    3.29
  -1  -1  -9  112.24    3.34
   1  -1   9  111.86    3.51
  -1   1  -9  112.50    3.36
  -1   1  -9  111.31    3.54
  -1   1  -9  114.14    3.36
  -1   1  -9  114.65    3.21
   1   1   9  114.67    3.25
   2  -1   9    7.90    0.44
  -2  -1  -9    8.04    0.45
   2  -1   9    7.54    0.36
  -2  -1  -9    7.55    0.39
   2  -1   9    7.42    0.44
  -2   1  -9    8.11    0.36
   2   1   9    7.39    0.30
  -2   1  -9    7.12    0.42
   2   1   9    8.64    0.40
  -2   1  -9    7.39    0.39
  -3  -1  -9    3.98    0.28
   3  -1   9    4.27    0.26
   3  -1   9    4.70    0.35
  -3  -1  -9    4.41    0.33
   3  -1   9    3.93    0.32
  -3   1  -9    3.95    0.27
  -3   1  -9    3.00    0.32
   3   1   9    4.38    0.23
  -3   1  -9    5.00    0.28
   3   1   9    4.34    0.28
   4  -1   9    1.22    0.17
  -4  -1  -9    1.17    0.22
  -4  -1  -9    0.88    0.17
   4  -1   9    1.11    0.21
   4   1   9    1.36    0.17
  -4   1  -9    1.46    0.23
  -4   1  -9    1.10    0.17
   4   1   9    1.66    0.22
   5  -1   9    0.09    0.07
   5  -1   9    0.18    0.10
  -5  -1  -9    0.12    0.10
  -5  -1  -9    0.03    0.08
   5   1   9    0.15    0.08
  -5   1  -9    0.10    0.10
  -5   1  -9    0.07    0.07
   5   1   9    0.05    0.07
  -6  -1  -9    0.26    0.13
   6  -1   9    0.32    0.09
  -6  -1  -9    0.59    0.18
   6  -1   9    0.18    0.11
   6   1   9    0.41    0.12
  -6   1  -9    0.29    0.12
  -6   1  -9    0.44    0.16
   6   1   9    0.50    0.13
   7  -1   9    0.95    0.22
   7  -1   9    0.97    0.15
  -7  -1  -9    0.73    0.20
  -7  -1  -9    1.27    0.27
   7   1   9    1.03    0.19
   7   1   9    1.00    0.19
  -7   1  -9    1.25    0.22
  -7   1  -9    1.41    0.28
   8  -1   9    4.37    0.50
  -8  -1  -9    4.96    0.50
  -8  -1  -9    3.54    0.46
   8  -1   9    5.12    0.32
  -8   1  -9    4.72    0.46
   8   1   9    4.07    0.38
   8   1   9    4.61    0.37
  -9  -1  -9    4.82    0.51
  -9  -1  -9    4.03    0.50
   9  -1   9    3.32    0.45
   9  -1   9    5.32    0.33
   9   1   9    3.71    0.42
   9   1   9    4.20    0.38
  -9   1  -9    4.59    0.46
 -10  -1  -9    7.35    0.73
 -10  -1  -9    6.78    0.64
  10  -1   9    6.12    0.37
  10  -1   9    5.67    0.62
  10   1   9    6.49    0.43
 -10   1  -9    4.97    0.51
  10   1   9    5.74    0.55
  11  -1   9    1.17    0.19
 -11  -1  -9    1.74    0.35
  11  -1   9    0.86    0.26
  11   1   9    1.07    0.28
  11   1   9    1.68    0.26
 -11   1  -9    1.16    0.28
  12  -1   9    0.89    0.30
  12  -1   9    0.48    0.14
 -12  -1  -9    0.69    0.26
 -12   1  -9    1.28    0.29
  12   1   9    0.46    0.21
  12   1   9    0.51    0.18
 -13  -1  -9    1.29    0.32
  13  -1   9    0.74    0.17
  13  -1   9    0.90    0.32
  13   1   9    0.99    0.31
  13   1   9    0.71    0.19
 -13   1  -9    1.17    0.30
 -14  -1  -9   -0.01    0.17
  14  -1   9   -0.04    0.20
  14  -1   9   -0.03    0.09
  14   1   9   -0.01    0.13
 -14   1  -9   -0.18    0.12
  15  -2  -9    0.86    0.14
  15  -2  -9    0.78    0.33
 -15  -2   9    0.62    0.22
  15   2  -9    0.50    0.18
  15   2  -9    0.74    0.27
  14  -2  -9    1.11    0.33
  14  -2  -9    1.06    0.15
 -14  -2   9    1.03    0.24
  14   2  -9    0.87    0.19
  14   2  -9    1.05    0.28
 -13  -2   9    0.02    0.12
  13  -2  -9    0.07    0.06
  13  -2  -9    0.00    0.15
  13   2  -9    0.00    0.10
  13   2  -9   -0.01    0.12
  12  -2  -9    0.03    0.06
  12  -2  -9   -0.04    0.12
 -12  -2   9    0.02    0.10
  12   2  -9    0.04    0.09
  12   2  -9    0.19    0.15
  11  -2  -9   16.18    0.90
  11  -2  -9   18.15    0.63
 -11  -2   9   17.61    0.81
  11   2  -9   16.43    0.86
  11   2  -9   17.13    0.74
 -10  -2   9    3.09    0.33
  10  -2  -9    3.10    0.20
  10  -2  -9    3.14    0.41
  10   2  -9    2.66    0.27
  10   2  -9    3.21    0.39
   9  -2  -9   15.06    0.78
   9  -2  -9   15.09    0.55
  -9  -2   9   16.02    0.71
   9   2  -9   16.03    0.79
   9   2  -9   16.20    0.66
  -8  -2   9    0.01    0.08
   8  -2  -9    0.15    0.06
   8  -2  -9    0.14    0.11
   8   2  -9    0.10    0.08
   8   2  -9    0.08    0.11
  -7  -2   9    2.00    0.24
   7  -2  -9    1.75    0.13
   7  -2  -9    1.57    0.23
  -7  -2   9    1.69    0.25
   7  -2  -9    2.15    0.28
   7   2  -9    2.01    0.29
   7   2  -9    1.69    0.20
   6  -2  -9   -0.02    0.03
  -6  -2   9   -0.11    0.05
  -6  -2   9   -0.08    0.05
   6  -2  -9   -0.05    0.05
   6  -2  -9    0.00    0.06
   6   2  -9   -0.01    0.04
   6   2  -9   -0.01    0.09
  -5  -2   9    1.02    0.16
  -5  -2   9    0.92    0.18
   5  -2  -9    0.74    0.15
   5  -2  -9    0.47    0.12
   5   2  -9    0.44    0.11
   5   2  -9    0.66    0.18
   5   2  -9    0.65    0.11
  -4  -2   9   99.82    2.95
   4  -2  -9  101.26    2.90
   4  -2  -9   95.02    2.75
   4  -2  -9   99.05    2.98
  -4  -2   9   96.34    2.80
   4   2  -9   97.49    2.78
   4   2  -9   95.77    3.12
   4   2  -9   97.75    2.90
  -3  -2   9    3.69    0.28
   3  -2  -9    3.83    0.19
   3  -2  -9    3.52    0.22
   3  -2  -9    3.59    0.25
  -3  -2   9    3.63    0.19
  -3  -2   9    3.62    0.22
  -3   2   9    3.89    0.17
   3   2  -9    3.55    0.37
   3   2  -9    3.68    0.26
   3   2  -9    3.74    0.22
   2  -2  -9    9.00    0.38
   2  -2  -9    9.93    0.39
  -2  -2   9    8.95    0.38
  -2  -2   9   10.11    0.49
  -2  -2   9    9.49    0.35
   2  -2  -9    9.01    0.44
   2   2  -9    9.85    0.39
   2   2  -9   10.42    0.56
   2   2  -9    8.75    0.43
  -1  -2   9   29.67    0.93
  -1  -2   9   29.67    0.89
   1  -2  -9   29.52    0.94
  -1  -2   9   30.12    1.08
   1  -2  -9   29.63    0.99
   1  -2  -9   31.27    1.06
  -1  -2   9   31.52    1.18
   1   2  -9   29.25    1.03
   1   2  -9   30.22    0.95
   1   2  -9   29.45    1.19
   0  -2   9   79.50    2.55
   0  -2   9   77.18    2.18
   0  -2   9   74.75    2.37
   0  -2  -9   75.49    2.32
   0  -2  -9   79.16    2.36
   0  -2   9   77.85    2.14
   0   2  -9   79.01    2.21
   0   2  -9   78.77    2.59
   0   2  -9   74.28    2.33
   0   2   9   75.32    2.23
   1  -2   9    0.57    0.16
  -1  -2  -9    0.75    0.15
   1  -2   9    0.91    0.11
  -1  -2  -9    0.71    0.13
   1  -2   9    0.79    0.17
   1  -2   9    0.77    0.08
  -1   2  -9    0.87    0.12
   1   2   9    0.62    0.11
  -1   2  -9    0.70    0.14
  -1   2  -9    0.71    0.18
   2  -2   9   11.82    0.64
   2  -2   9   12.15    0.60
   2  -2   9   12.13    0.41
  -2  -2  -9   11.89    0.58
  -2  -2  -9   12.30    0.56
   2  -2   9   11.66    0.43
  -2   2  -9   11.98    0.56
  -2   2  -9   12.49    0.48
   2   2   9   12.66    0.52
  -3  -2  -9    0.19    0.06
   3  -2   9    0.25    0.11
   3  -2   9    0.30    0.06
   3  -2   9    0.10    0.12
  -3  -2  -9    0.24    0.11
  -3  -2  -9    0.40    0.13
   3  -2   9    0.17    0.05
  -3   2  -9    0.31    0.10
   3   2   9    0.21    0.09
  -3   2  -9    0.31    0.11
  -3   2  -9    0.21    0.07
   3   2   9    0.28    0.05
   4  -2   9    6.07    0.26
   4  -2   9    5.43    0.44
  -4  -2  -9    5.85    0.39
   4  -2   9    5.88    0.41
   4  -2   9    6.05    0.27
  -4  -2  -9    5.72    0.28
  -4  -2  -9    5.97    0.42
  -4   2  -9    6.13    0.40
  -4   2  -9    6.59    0.34
  -4   2  -9    5.57    0.35
   4   2   9    5.69    0.27
   4   2   9    5.89    0.36
   5  -2   9   -0.09    0.09
   5  -2   9   -0.02    0.03
  -5  -2  -9   -0.01    0.07
  -5  -2  -9    0.09    0.10
   5   2   9   -0.01    0.04
  -5   2  -9    0.07    0.08
   5   2   9    0.06    0.08
  -5   2  -9   -0.04    0.07
   6  -2   9    2.56    0.18
  -6  -2  -9    1.85    0.30
  -6  -2  -9    3.32    0.39
   6  -2   9    2.70    0.39
  -6   2  -9    2.42    0.28
   6   2   9    2.50    0.28
   6   2   9    2.64    0.21
   7  -2   9    2.02    0.19
  -7  -2  -9    2.62    0.38
   7  -2   9    1.36    0.29
  -7  -2  -9    1.64    0.29
  -7   2  -9    2.31    0.29
   7   2   9    1.84    0.25
   7   2   9    2.13    0.25
   8  -2   9    1.66    0.34
  -8  -2  -9    1.38    0.29
   8  -2   9    1.26    0.15
  -8  -2  -9    1.69    0.34
   8   2   9    1.43    0.24
  -8   2  -9    1.45    0.25
   8   2   9    1.55    0.23
   9  -2   9    0.66    0.24
  -9  -2  -9    1.15    0.30
  -9  -2  -9    1.09    0.26
   9  -2   9    1.37    0.17
   9   2   9    1.19    0.23
  -9   2  -9    1.02    0.23
   9   2   9    1.30    0.24
 -10  -2  -9    0.33    0.18
 -10  -2  -9   -0.06    0.12
  10  -2   9   -0.06    0.13
  10  -2   9    0.04    0.06
 -10   2  -9   -0.05    0.10
  10   2   9    0.01    0.08
  10   2   9    0.15    0.13
  11  -2   9    1.43    0.36
  11  -2   9    1.18    0.16
 -11  -2  -9    1.75    0.36
 -11  -2  -9    1.22    0.33
 -11   2  -9    1.55    0.30
  11   2   9    1.47    0.26
 -12  -2  -9    1.15    0.32
  12  -2   9    2.18    0.46
  12  -2   9    2.26    0.23
 -12   2  -9    1.84    0.34
  12   2   9    2.30    0.34
  13  -2   9    0.87    0.15
 -13  -2  -9    0.71    0.28
  13  -2   9    0.33    0.26
 -13   2  -9    0.64    0.25
  13   2   9    0.75    0.20
  14  -2   9    0.87    0.37
  14  -2   9    0.94    0.16
  14   2   9    0.81    0.22
 -14  -3   9    0.24    0.15
  14  -3  -9    0.03    0.16
  14   3  -9    0.31    0.20
  14   3  -9    0.18    0.14
  13  -3  -9    0.57    0.25
 -13  -3   9    0.63    0.17
  13   3  -9    0.81    0.25
  13   3  -9    0.39    0.15
 -12  -3   9    0.30    0.13
  12  -3  -9    0.25    0.18
  12   3  -9    0.05    0.10
  12   3  -9    0.46    0.19
 -11  -3   9    2.15    0.26
  11  -3  -9    2.39    0.40
  11   3  -9    2.15    0.26
  11   3  -9    1.50    0.29
  10  -3  -9    1.66    0.32
 -10  -3   9    1.41    0.21
  10   3  -9    1.25    0.20
  10   3  -9    1.49    0.29
  -9  -3   9    2.32    0.25
   9  -3  -9    3.14    0.42
   9   3  -9    2.04    0.24
   9   3  -9    2.72    0.37
  -8  -3   9    9.57    0.44
   8  -3  -9    8.97    0.58
   8   3  -9    9.82    0.47
   8   3  -9    8.73    0.57
  -7  -3   9    0.43    0.10
   7  -3  -9    0.38    0.15
   7   3  -9    0.27    0.10
   7   3  -9    0.46    0.16
   6  -3  -9    3.74    0.39
  -6  -3   9    3.34    0.20
   6  -3  -9    2.64    0.28
   6   3  -9    2.92    0.36
   6   3  -9    3.04    0.22
   5  -3  -9    2.65    0.31
  -5  -3   9    2.27    0.13
  -5  -3   9    3.89    0.36
   5  -3  -9    2.31    0.24
  -5  -3   9    2.87    0.15
   5   3  -9    2.35    0.34
   5   3  -9    2.93    0.20
   4  -3  -9    6.55    0.39
   4  -3  -9    6.75    0.36
  -4  -3   9    7.26    0.42
   4   3  -9    6.17    0.36
   4   3  -9    6.34    0.31
   4   3  -9    6.67    0.48
  -4   3   9    6.63    0.24
   3  -3  -9    0.42    0.09
  -3  -3   9    0.59    0.13
   3  -3  -9    0.81    0.13
   3   3  -9    0.26    0.07
   3   3  -9    0.42    0.10
   3   3  -9    0.64    0.18
   2  -3  -9    1.09    0.16
   2  -3  -9    1.41    0.18
   2  -3  -9    1.08    0.16
   2   3  -9    1.67    0.20
   2   3  -9    1.27    0.14
   2   3  -9    1.34    0.26
   1  -3  -9    1.56    0.20
   1  -3  -9    1.59    0.21
   1  -3  -9    1.42    0.15
  -1  -3   9    1.65    0.28
   1   3  -9    1.38    0.18
   1   3  -9    1.51    0.28
   1   3  -9    1.53    0.15
   0  -3  -9   49.61    1.63
   0  -3  -9   50.48    1.68
   0  -3   9   51.13    1.87
   0  -3  -9   51.61    1.51
   0   3   9   52.27    1.52
   0   3  -9   50.23    1.50
   0   3  -9   49.44    1.60
   0   3  -9   52.63    1.93
   1  -3   9   16.96    0.87
  -1  -3  -9   18.45    0.74
  -1  -3  -9   17.02    0.75
  -1   3  -9   18.03    0.61
  -1   3  -9   17.42    0.70
  -1   3  -9   16.70    0.90
   2  -3   9    3.83    0.46
  -2  -3  -9    3.20    0.31
  -2  -3  -9    3.21    0.34
   2   3   9    3.18    0.23
  -2   3  -9    3.59    0.27
  -2   3  -9    3.36    0.21
  -3  -3  -9   11.53    0.63
   3  -3   9   12.24    0.73
  -3  -3  -9   12.19    0.62
   3   3   9   13.53    0.56
  -3   3  -9   12.23    0.50
  -3   3  -9   13.36    0.60
  -4  -3  -9    7.91    0.49
   4  -3   9    7.82    0.58
  -4  -3  -9    6.97    0.48
   4  -3   9    6.02    0.44
  -4   3  -9    6.41    0.41
  -4   3  -9    7.33    0.37
   5  -3   9    3.41    0.47
  -5  -3  -9    3.76    0.43
  -5  -3  -9    3.37    0.40
  -5   3  -9    2.77    0.30
  -6  -3  -9    2.05    0.33
  -6  -3  -9    2.61    0.37
   6  -3   9    2.38    0.40
  -6   3  -9    1.86    0.26
   7  -3   9    8.01    0.64
  -7  -3  -9    7.47    0.57
  -7  -3  -9    7.84    0.57
  -7   3  -9    7.47    0.48
   8  -3   9    1.45    0.35
  -8  -3  -9    1.66    0.35
  -8  -3  -9    1.53    0.32
  -8   3  -9    1.52    0.26
  -9  -3  -9    2.69    0.42
  -9  -3  -9    2.20    0.41
   9  -3   9    2.06    0.41
  -9   3  -9    2.44    0.33
 -10  -3  -9    1.87    0.39
 -10  -3  -9    1.33    0.33
  10  -3   9    0.80    0.29
 -10   3  -9    1.16    0.25
 -11  -3  -9    2.24    0.44
  11  -3   9    3.00    0.54
 -11  -3  -9    2.50    0.45
 -11   3  -9    2.35    0.37
 -12  -3  -9    0.12    0.18
 -12  -3  -9    0.23    0.19
  12  -3   9   -0.06    0.19
 -12   3  -9   -0.13    0.11
  13  -3   9    0.50    0.29
  13  -4  -9    2.39    0.48
  13   4  -9    2.13    0.37
  12  -4  -9    0.30    0.21
  12   4  -9    0.11    0.16
  11  -4  -9    3.16    0.50
  11   4  -9    3.68    0.48
  10  -4  -9    2.49    0.44
  10   4  -9    3.09    0.42
   9  -4  -9    4.56    0.56
   9   4  -9    6.04    0.58
   8  -4  -9    2.07    0.36
   8   4  -9    1.36    0.29
   7  -4  -9   -0.10    0.08
   7   4  -9   -0.09    0.10
   6  -4  -9    5.57    0.46
   6  -4  -9    5.72    0.36
   6   4  -9    6.97    0.53
   5  -4  -9    3.00    0.29
   5  -4  -9    2.74    0.36
   5   4  -9    2.54    0.38
   4  -4  -9    5.88    0.34
   4  -4  -9    6.82    0.45
   4   4  -9    5.14    0.55
   3  -4  -9    0.96    0.15
   3  -4  -9    1.46    0.23
   3   4  -9    0.80    0.24
  -2  -4   9    0.36    0.12
   2  -4  -9    0.32    0.10
   2  -4  -9    0.22    0.10
   2   4  -9    0.54    0.22
   1  -4  -9    0.79    0.15
   1  -4  -9    0.65    0.13
   1  -4  -9    0.74    0.18
  -1  -4   9    0.65    0.20
  -1  -4   9    0.50    0.14
   1   4  -9    0.59    0.21
   0  -4   9   13.39    0.65
   0  -4  -9   14.54    0.61
   0  -4  -9   14.88    0.71
   0  -4  -9   13.74    0.54
   0  -4   9   13.56    0.80
   0   4   9   15.49    0.62
   0   4  -9   15.02    0.88
   1  -4   9    0.04    0.08
   1  -4   9   -0.04    0.11
  -1  -4  -9   -0.02    0.08
  -1  -4  -9    0.10    0.08
  -1   4  -9    0.07    0.12
  -2  -4  -9    5.81    0.45
  -2  -4  -9    5.22    0.36
   2  -4   9    5.37    0.60
   2  -4   9    5.28    0.39
  -3  -4  -9    7.68    0.48
   3  -4   9    9.31    0.67
  -3  -4  -9    8.11    0.56
  -4  -4  -9    7.57    0.48
  -4  -4  -9    6.80    0.53
   4  -4   9    5.47    0.63
  -5  -4  -9    0.45    0.20
  -5  -4  -9    1.14    0.23
   5  -4   9    0.78    0.26
  -5   4  -9    0.90    0.19
   6  -4   9    1.29    0.33
  -6  -4  -9    1.30    0.30
  -6  -4  -9    1.31    0.26
  -6   4  -9    1.42    0.25
  -7  -4  -9    1.42    0.34
  -7  -4  -9    1.50    0.31
   7  -4   9    1.72    0.39
  -7   4  -9    1.87    0.28
   8  -4   9    0.79    0.30
  -8  -4  -9    0.39    0.23
  -8  -4  -9    0.83    0.26
  -8   4  -9    0.81    0.22
  -9  -4  -9    1.51    0.33
  -9  -4  -9    1.43    0.36
   9  -4   9    0.62    0.29
  -9   4  -9    1.37    0.26
  10  -4   9    0.29    0.21
 -10  -4  -9    0.05    0.18
 -10  -4  -9   -0.01    0.13
 -10   4  -9    0.10    0.13
 -11  -4  -9    0.23    0.23
  11  -4   9   -0.05    0.20
 -11   4  -9   -0.05    0.12
  12  -4   9    0.73    0.31
  12  -5  -9    5.83    0.76
  12   5  -9    5.35    0.62
  11  -5  -9    2.29    0.48
  11   5  -9    3.05    0.45
  10  -5  -9    0.90    0.30
  10   5  -9    0.60    0.24
   9  -5  -9    0.96    0.30
   9   5  -9    1.63    0.34
   8  -5  -9    0.69    0.26
   8   5  -9    0.41    0.22
   7  -5  -9    2.09    0.39
   7   5  -9    1.81    0.35
   6  -5  -9    4.20    0.52
   6   5  -9    3.68    0.50
   5  -5  -9    1.06    0.17
   5  -5  -9    1.31    0.29
   5   5  -9    1.04    0.29
   4  -5  -9    5.69    0.45
   4  -5  -9    5.57    0.32
   4   5  -9    5.70    0.63
   3  -5  -9    1.95    0.30
   3  -5  -9    1.77    0.20
   3   5  -9    2.17    0.40
   2  -5  -9    5.27    0.30
   2   5  -9    5.93    0.69
  -1  -5   9   30.58    1.40
   1  -5  -9   30.69    1.03
   1   5  -9   27.87    1.41
   0  -5   9   10.64    0.75
   0  -5  -9   10.87    0.65
   0  -5  -9    9.86    0.48
   0   5  -9    9.70    0.75
  -1  -5  -9   11.26    0.68
  -1  -5  -9   10.24    0.50
   1  -5   9    9.50    0.72
  -1   5  -9   10.25    0.78
  -2  -5  -9   16.35    0.72
  -2  -5  -9   17.62    0.92
   2  -5   9   16.54    0.99
  -2   5  -9   15.11    1.00
  -3  -5  -9    0.37    0.13
  -3  -5  -9    0.30    0.17
   3  -5   9    0.24    0.20
  -4  -5  -9    0.23    0.12
  -4  -5  -9    0.06    0.13
   4  -5   9   -0.01    0.16
  -5  -5  -9    1.19    0.24
   5  -5   9    1.77    0.40
  -5  -5  -9    0.99    0.29
  -6  -5  -9    0.04    0.12
   6  -5   9    0.01    0.15
  -6  -5  -9    0.05    0.15
  -6   5  -9    0.15    0.12
  -7  -5  -9    3.11    0.43
   7  -5   9    2.79    0.52
  -7  -5  -9    3.10    0.49
  -7   5  -9    3.89    0.41
  -8  -5  -9    1.18    0.29
  -8  -5  -9    1.63    0.40
   8  -5   9    1.15    0.35
  -8   5  -9    0.83    0.21
  -9  -5  -9    2.30    0.49
   9  -5   9    2.19    0.52
  -9   5  -9    2.07    0.33
  10  -5   9    2.23    0.53
 -10  -5  -9    1.64    0.43
  11  -5   9    0.76    0.35
  10  -6  -9    0.65    0.32
  10   6  -9    0.42    0.24
   9  -6  -9   -0.27    0.13
   9   6  -9   -0.02    0.16
   8  -6  -9    0.70    0.27
   8   6  -9    0.91    0.30
   7  -6  -9    2.78    0.47
   7   6  -9    1.17    0.34
   6  -6  -9    1.56    0.35
   6   6  -9    0.85    0.29
   5   6  -9    0.53    0.26
   4  -6  -9    0.02    0.07
   4   6  -9   -0.01    0.16
   3  -6  -9    3.45    0.23
   3   6  -9    2.75    0.48
   2  -6  -9    0.20    0.08
   2   6  -9    0.75    0.30
  -1  -6   9    3.93    0.57
   1  -6  -9    4.61    0.27
   1   6  -9    4.88    0.64
   0  -6  -9    0.82    0.14
   0  -6   9    0.95    0.30
   1  -6   9    0.08    0.16
  -1  -6  -9    0.04    0.07
  -1   6  -9   -0.16    0.14
   2  -6   9   -0.08    0.13
  -2  -6  -9   -0.07    0.06
  -2   6  -9   -0.14    0.14
  -3  -6  -9    1.84    0.38
   3  -6   9    1.43    0.38
  -3  -6  -9    3.22    0.34
  -3   6  -9    3.16    0.58
  -4  -6  -9    0.11    0.12
   4  -6   9   -0.04    0.16
  -4  -6  -9   -0.15    0.14
  -5  -6  -9    0.13    0.17
   5  -6   9   -0.04    0.16
  -5  -6  -9    0.13    0.11
  -6  -6  -9    4.44    0.65
   6  -6   9    5.88    0.78
  -6   6  -9    4.60    0.48
   7  -6   9   -0.02    0.17
  -7  -6  -9    0.05    0.18
  -7   6  -9    0.01    0.11
  -8  -6  -9    0.79    0.35
   8  -6   9    0.70    0.35
  -8   6  -9    0.28    0.16
   9  -6   9    1.28    0.43
   8   7  -9    0.11    0.23
   7   7  -9    1.52    0.40
   6   7  -9    0.64    0.27
   5   7  -9    1.98    0.43
   4   7  -9    2.57    0.50
   3   7  -9   -0.07    0.19
   2  -7  -9    0.31    0.08
   2   7  -9    0.54    0.28
   1  -7  -9    0.25    0.08
   1   7  -9   -0.04    0.22
   0  -7  -9    0.95    0.13
   0  -7   9    0.84    0.31
   0   7  -9    1.07    0.37
   1  -7   9    1.56    0.41
  -1   7  -9    1.41    0.41
   2  -7   9    0.84    0.32
  -2   7  -9    0.65    0.31
   3  -7   9    0.50    0.27
  -3   7  -9    0.58    0.31
   4  -7   9    0.66    0.33
  -4   7  -9    0.79    0.38
   5  -7   9    0.11    0.23
  -5   7  -9   -0.15    0.20
   6  -7   9    2.04    0.51
  -6   7  -9    1.05    0.25
   7  -7   9    0.11    0.22
   4   8  -9    1.28    0.39
   3   8  -9    0.75    0.31
   2   8  -9    0.89    0.37
   1   8  -9    0.71    0.33
   0  -8   9    0.20    0.24
   0   8  -9   -0.02    0.19
   1  -8   9    1.33    0.41
  -1   8  -9    1.23    0.43
   2  -8   9    0.14    0.26
  -2   8  -9    0.50    0.32
   3  -8   9    1.76    0.48
  -3   8  -9    1.10    0.44
  15   0 -10   -0.07    0.15
  15   0 -10   -0.01    0.08
  14   0 -10    2.89    0.46
  14   0 -10    2.23    0.28
  13   0 -10    0.00    0.07
  13   0 -10    0.17    0.16
  12   0 -10    0.03    0.07
  12   0 -10   -0.23    0.08
  11   0 -10    0.06    0.12
  11   0 -10   -0.01    0.06
  10   0 -10    4.09    0.42
  10   0 -10    4.70    0.32
   9   0 -10    0.06    0.10
   9   0 -10    0.06    0.08
   8   0 -10   10.15    0.53
   8   0 -10    9.04    0.44
   7   0 -10   -0.01    0.07
   7   0 -10    0.03    0.07
   7   0 -10    0.01    0.05
   6   0 -10    9.84    0.48
   6   0 -10    9.82    0.44
   6   0 -10    9.58    0.50
   5   0 -10   -0.02    0.05
   5   0 -10   -0.01    0.04
   5   0 -10   -0.06    0.05
   4   0 -10   11.26    0.45
   4   0 -10   10.54    0.51
  -4   0  10   10.16    0.50
   4   0 -10   11.13    0.49
  -4   0  10   11.05    0.55
  -3   0  10    0.00    0.06
   3   0 -10    0.00    0.04
  -3   0  10   -0.11    0.06
   3   0 -10   -0.08    0.04
   3   0 -10    0.07    0.06
   2   0 -10   16.28    0.58
   2   0 -10   14.65    0.56
  -2   0  10   15.78    0.67
  -2   0  10   14.19    0.60
   2   0 -10   14.49    0.63
   2   0 -10   15.38    0.59
   1   0 -10   -0.02    0.04
  -1   0  10   -0.03    0.05
   1   0 -10   -0.03    0.04
   1   0 -10   -0.02    0.04
   1   0 -10    0.15    0.08
  -1   0  10   -0.05    0.04
   0   0  10   65.25    2.06
   0   0 -10   63.11    2.03
   0   0 -10   67.90    1.99
   0   0 -10   65.00    2.04
   0   0 -10   63.62    1.91
   1   0  10    0.05    0.06
   1   0  10   -0.04    0.05
  -1   0 -10    0.01    0.05
  -1   0 -10   -0.02    0.04
  -1   0 -10   -0.03    0.06
  -1   0 -10    0.00    0.05
   1   0  10    0.02    0.08
  -2   0 -10  165.17    4.87
  -2   0 -10  169.28    4.90
   2   0  10  166.24    4.73
   2   0  10  173.12    4.92
   2   0  10  167.90    4.99
  -3   0 -10   -0.06    0.04
  -3   0 -10   -0.07    0.06
   3   0  10    0.04    0.09
   3   0  10    0.01    0.06
   3   0  10   -0.04    0.04
  -4   0 -10    8.72    0.53
   4   0  10    8.76    0.46
   4   0  10    8.77    0.45
  -4   0 -10    9.09    0.47
  -5   0 -10    0.50    0.15
  -5   0 -10    0.34    0.11
   5   0  10    0.31    0.11
  -6   0 -10   23.49    1.06
   6   0  10   24.03    0.91
   6   0  10   23.82    0.99
  -6   0 -10   23.30    0.97
   7   0  10   -0.04    0.07
   7   0  10   -0.08    0.06
  -7   0 -10    0.13    0.12
  -7   0 -10   -0.02    0.09
   8   0  10   24.99    1.10
  -8   0 -10   24.76    1.16
  -8   0 -10   24.84    1.07
   8   0  10   25.32    0.96
  -9   0 -10    0.04    0.11
   9   0  10   -0.05    0.11
   9   0  10   -0.08    0.06
  11   0  10   -0.14    0.08
  11   0  10   -0.14    0.13
 -11   0 -10    0.00    0.12
  12   0  10    3.66    0.37
 -12   0 -10    3.07    0.45
  12   0  10    2.93    0.49
 -13   0 -10   -0.11    0.12
  13   0  10    0.17    0.22
  13   0  10   -0.03    0.10
  14   0  10    0.12    0.13
  14   0  10    0.00    0.21
  15  -1 -10   -0.01    0.08
  15  -1 -10    0.17    0.22
  15   1 -10    0.02    0.17
  15   1 -10   -0.10    0.09
  14  -1 -10    3.93    0.54
  14  -1 -10    3.71    0.33
  14   1 -10    4.04    0.52
  14   1 -10    3.05    0.34
  13  -1 -10    0.23    0.20
  13  -1 -10    0.24    0.11
  13   1 -10    0.05    0.16
  13   1 -10    0.06    0.10
  12  -1 -10   10.37    0.50
  12  -1 -10   10.21    0.69
  12   1 -10    8.74    0.51
  12   1 -10   11.41    0.68
  11  -1 -10    0.55    0.13
  11  -1 -10    1.04    0.25
  11   1 -10    0.75    0.21
  11   1 -10    0.79    0.16
  10  -1 -10    2.91    0.37
  10  -1 -10    2.20    0.23
  10   1 -10    2.76    0.35
  10   1 -10    1.97    0.24
   9  -1 -10    0.84    0.14
   9  -1 -10    0.81    0.19
   9   1 -10    0.80    0.19
   9   1 -10    1.00    0.17
   8  -1 -10    0.34    0.13
  -8  -1  10    0.45    0.15
   8  -1 -10    0.30    0.09
   8   1 -10    0.03    0.06
   8   1 -10    0.17    0.11
   7  -1 -10   22.45    0.81
   7  -1 -10   24.22    0.95
   7  -1 -10   24.16    0.93
  -7  -1  10   22.75    0.92
   7   1 -10   24.83    0.97
   7   1 -10   23.55    0.95
   7   1 -10   23.23    0.84
   6  -1 -10   18.23    0.73
   6  -1 -10   18.28    0.65
   6  -1 -10   16.97    0.58
   6  -1 -10   17.64    0.55
   6  -1 -10   18.54    0.77
  -6  -1  10   17.12    0.77
  -6  -1  10   17.39    0.74
   6   1 -10   18.90    0.78
   6   1 -10   18.41    0.68
   6   1 -10   18.70    0.78
  -5  -1  10    0.49    0.13
   5  -1 -10    0.60    0.14
   5  -1 -10    0.47    0.06
   5  -1 -10    0.49    0.11
   5  -1 -10    0.49    0.10
  -5  -1  10    0.45    0.12
   5   1 -10    0.44    0.09
   5   1 -10    0.49    0.13
   5   1 -10    0.64    0.14
  -4  -1  10    3.25    0.33
   4  -1 -10    3.57    0.22
   4  -1 -10    2.98    0.20
   4  -1 -10    3.45    0.17
  -4  -1  10    3.05    0.28
   4  -1 -10    3.07    0.29
   4   1 -10    3.00    0.29
   4   1 -10    3.11    0.21
   4   1 -10    3.23    0.32
   3  -1 -10   12.86    0.49
   3  -1 -10   13.14    0.58
  -3  -1  10   12.44    0.60
   3  -1 -10   13.54    0.47
   3  -1 -10   13.61    0.50
  -3  -1  10   13.49    0.56
   3   1 -10   13.36    0.61
   3   1 -10   12.50    0.57
   3   1 -10   12.40    0.50
  -2  -1  10    0.01    0.06
   2  -1 -10    0.50    0.12
   2  -1 -10    0.02    0.03
  -2  -1  10   -0.02    0.04
   2  -1 -10    0.04    0.04
   2  -1 -10    0.08    0.04
   2   1 -10    0.05    0.04
   2   1 -10    0.02    0.07
   2   1 -10    0.02    0.05
  -2   1  10    0.01    0.05
   1  -1 -10   10.40    0.37
  -1  -1  10   11.17    0.47
  -1  -1  10    9.76    0.51
   1  -1 -10   10.02    0.42
   1  -1 -10   10.20    0.50
   1   1 -10   10.60    0.43
  -1   1  10   11.12    0.47
   1   1 -10    9.98    0.49
   1   1 -10   10.81    0.53
   0  -1  10   27.48    1.00
   0  -1 -10   24.40    0.88
   0  -1 -10   25.12    0.79
   0  -1  10   27.24    1.01
   0  -1 -10   26.76    0.97
   0  -1  10   26.33    0.90
   0   1 -10   25.15    0.86
   0   1 -10   25.20    0.96
   0   1  10   26.83    0.91
   0   1 -10   25.44    1.01
  -1  -1 -10   30.02    0.89
   1  -1  10   28.77    1.09
   1  -1  10   29.35    1.09
   1  -1  10   27.89    0.97
  -1  -1 -10   28.67    1.07
  -1  -1 -10   27.98    0.99
  -1   1 -10   29.03    1.11
   1   1  10   28.87    0.99
  -1   1 -10   28.03    0.95
  -1   1 -10   28.37    1.06
  -1   1 -10   29.05    1.01
   2  -1  10   24.03    0.93
   2  -1  10   23.37    0.94
   2  -1  10   21.40    0.79
  -2  -1 -10   22.83    0.75
  -2  -1 -10   22.63    0.91
  -2  -1 -10   24.02    0.86
  -2   1 -10   22.22    0.84
   2   1  10   22.16    0.74
   2   1  10   21.47    0.82
  -2   1 -10   22.30    0.80
  -2   1 -10   22.59    0.90
   3  -1  10    0.92    0.19
  -3  -1 -10    0.67    0.15
  -3  -1 -10    0.79    0.18
   3  -1  10    0.86    0.19
   3  -1  10    0.72    0.13
  -3   1 -10    0.62    0.13
  -3   1 -10    0.77    0.17
   3   1  10    0.76    0.11
  -3   1 -10    0.69    0.13
   3   1  10    0.83    0.16
  -4  -1 -10   16.73    0.72
   4  -1  10   17.72    0.80
   4  -1  10   16.23    0.77
  -4  -1 -10   16.78    0.79
   4  -1  10   15.67    0.64
  -4   1 -10   15.87    0.76
   4   1  10   17.14    0.70
  -4   1 -10   16.03    0.70
   4   1  10   16.88    0.65
  -5  -1 -10   -0.03    0.07
   5  -1  10    0.05    0.06
   5  -1  10    0.10    0.10
  -5  -1 -10    0.00    0.08
  -5   1 -10    0.04    0.07
  -5   1 -10   -0.05    0.07
   5   1  10    0.09    0.08
   5   1  10    0.03    0.06
   6  -1  10    0.61    0.13
  -6  -1 -10    0.41    0.14
   6  -1  10    0.87    0.21
  -6  -1 -10    0.66    0.19
   6   1  10    0.50    0.14
  -6   1 -10    0.29    0.12
   6   1  10    0.74    0.16
  -6   1 -10    0.34    0.14
  -7  -1 -10    0.09    0.10
   7  -1  10    0.01    0.07
  -7  -1 -10   -0.02    0.11
   7  -1  10    0.08    0.11
  -7   1 -10   -0.01    0.08
  -7   1 -10    0.03    0.13
   7   1  10    0.07    0.09
   7   1  10    0.01    0.09
   8  -1  10   14.83    0.82
   8  -1  10   14.61    0.63
  -8  -1 -10   16.34    0.82
  -8  -1 -10   15.05    0.86
  -8   1 -10   14.32    0.75
   8   1  10   15.47    0.74
   8   1  10   14.03    0.68
   9  -1  10    0.22    0.10
  -9  -1 -10    0.29    0.16
  -9  -1 -10    0.38    0.19
   9  -1  10    0.46    0.20
  -9   1 -10    0.20    0.13
   9   1  10    0.29    0.15
   9   1  10    0.10    0.10
 -10  -1 -10    0.07    0.14
  10  -1  10    0.02    0.08
  10  -1  10   -0.07    0.12
 -10   1 -10    0.00    0.11
  10   1  10    0.10    0.11
  10   1  10    0.12    0.14
  11  -1  10    0.28    0.11
  11  -1  10    0.05    0.17
 -11  -1 -10    0.37    0.21
  11   1  10    0.35    0.19
 -11   1 -10    0.55    0.21
  11   1  10    0.34    0.13
 -12  -1 -10    3.04    0.47
  12  -1  10    3.39    0.32
  12  -1  10    3.28    0.52
 -12   1 -10    4.20    0.53
  12   1  10    2.79    0.45
  12   1  10    3.78    0.42
 -13  -1 -10    0.17    0.19
  13  -1  10   -0.08    0.07
  13  -1  10   -0.08    0.16
  13   1  10   -0.02    0.10
 -13   1 -10   -0.02    0.14
  14  -1  10    0.12    0.24
  14  -1  10    0.01    0.09
 -14   1 -10   -0.09    0.16
  14   1  10   -0.12    0.11
  15  -2 -10    5.92    0.31
 -15  -2  10    6.28    0.60
  15  -2 -10    5.69    0.72
  15   2 -10    7.07    0.49
  15   2 -10    5.36    0.62
  14  -2 -10   -0.13    0.13
 -14  -2  10   -0.10    0.12
  14  -2 -10    0.11    0.08
  14   2 -10    0.11    0.17
  14   2 -10    0.26    0.13
 -13  -2  10    0.89    0.22
  13  -2 -10    0.88    0.14
  13  -2 -10    0.97    0.29
  13   2 -10    1.03    0.21
  13   2 -10    0.88    0.26
  12  -2 -10    2.52    0.41
 -12  -2  10    2.06    0.30
  12  -2 -10    1.99    0.20
  12   2 -10    1.64    0.24
  12   2 -10    1.78    0.33
  11  -2 -10    0.37    0.18
  11  -2 -10    0.74    0.12
 -11  -2  10    0.49    0.17
  11   2 -10    0.89    0.24
  11   2 -10    0.96    0.18
  10  -2 -10    0.28    0.08
 -10  -2  10    0.29    0.14
  10  -2 -10    0.17    0.12
  10   2 -10    0.26    0.14
  10   2 -10    0.23    0.11
   9  -2 -10    4.84    0.25
  -9  -2  10    4.87    0.37
   9  -2 -10    5.19    0.50
   9   2 -10    5.09    0.41
   9   2 -10    5.42    0.34
  -8  -2  10   14.26    0.64
   8  -2 -10   13.11    0.68
   8  -2 -10   13.33    0.49
   8   2 -10   13.92    0.71
   8   2 -10   13.70    0.58
   7  -2 -10   10.46    0.40
   7  -2 -10   11.35    0.58
  -7  -2  10   10.97    0.54
   7  -2 -10   11.94    0.58
   7   2 -10   12.10    0.51
   7   2 -10   10.62    0.59
   6  -2 -10   11.28    0.40
  -6  -2  10   11.18    0.59
  -6  -2  10   11.00    0.52
   6  -2 -10   11.18    0.55
   6  -2 -10   10.84    0.55
   6   2 -10   11.88    0.58
   6   2 -10   10.83    0.48
   6   2 -10   12.20    0.62
   5  -2 -10    1.85    0.23
  -5  -2  10    1.83    0.26
  -5  -2  10    1.89    0.21
   5  -2 -10    1.90    0.23
   5   2 -10    1.59    0.22
   5   2 -10    1.76    0.26
   5   2 -10    1.33    0.16
  -4  -2  10   -0.04    0.05
   4  -2 -10   -0.04    0.05
   4  -2 -10   -0.02    0.04
   4  -2 -10    0.03    0.03
  -4  -2  10   -0.02    0.05
   4   2 -10   -0.02    0.06
   4   2 -10   -0.02    0.05
   4   2 -10    0.01    0.04
   3  -2 -10   17.92    0.65
  -3  -2  10   17.50    0.65
   3  -2 -10   17.98    0.60
   3  -2 -10   18.01    0.72
  -3  -2  10   16.67    0.74
   3   2 -10   17.51    0.71
   3   2 -10   18.34    0.83
   3   2 -10   17.16    0.63
  -2  -2  10   32.03    0.96
   2  -2 -10   32.04    1.12
   2  -2 -10   32.00    1.02
  -2  -2  10   30.79    1.02
  -2  -2  10   31.19    1.15
   2  -2 -10   31.51    1.02
   2   2 -10   32.54    1.25
   2   2 -10   32.27    1.11
   2   2 -10   31.15    1.01
   1  -2 -10    0.00    0.06
  -1  -2  10   -0.04    0.06
   1  -2 -10   -0.04    0.04
  -1  -2  10    0.02    0.04
   1  -2 -10    0.00    0.03
  -1  -2  10   -0.07    0.06
  -1  -2  10    0.01    0.03
   1   2 -10   -0.07    0.03
   1   2 -10   -0.02    0.08
  -1   2  10    0.03    0.05
   1   2 -10    0.02    0.05
   0  -2 -10    0.51    0.11
   0  -2 -10    0.70    0.15
   0  -2  10    0.40    0.13
   0  -2  10    0.64    0.16
   0  -2  10    0.71    0.09
   0  -2  10    0.59    0.10
   0   2 -10    0.57    0.14
   0   2 -10    0.36    0.14
   0   2 -10    0.65    0.11
   0   2  10    0.66    0.13
  -1  -2 -10    2.32    0.25
   1  -2  10    2.17    0.31
   1  -2  10    2.04    0.13
   1  -2  10    2.06    0.15
   1  -2  10    2.71    0.31
  -1  -2 -10    1.99    0.25
  -1   2 -10    1.88    0.24
   1   2  10    2.36    0.23
  -1   2 -10    1.96    0.19
  -1   2 -10    2.26    0.33
   2  -2  10    0.89    0.10
  -2  -2 -10    1.07    0.20
   2  -2  10    1.30    0.22
  -2  -2 -10    0.76    0.16
   2  -2  10    0.87    0.12
   2  -2  10    1.25    0.24
   2   2  10    1.16    0.18
  -2   2 -10    0.82    0.13
  -2   2 -10    1.14    0.19
  -2   2 -10    1.15    0.20
   3  -2  10    1.42    0.13
   3  -2  10    1.09    0.13
  -3  -2 -10    0.96    0.19
  -3  -2 -10    1.11    0.20
   3  -2  10    1.76    0.29
   3  -2  10    1.53    0.24
  -3  -2 -10    1.18    0.14
  -3   2 -10    1.39    0.18
  -3   2 -10    1.00    0.18
  -3   2 -10    1.46    0.23
   3   2  10    1.14    0.18
  -4  -2 -10    0.38    0.14
  -4  -2 -10    0.41    0.09
   4  -2  10    0.58    0.10
   4  -2  10    0.54    0.10
   4  -2  10    0.21    0.12
   4  -2  10    0.55    0.19
  -4  -2 -10    0.55    0.15
  -4   2 -10    0.41    0.14
  -4   2 -10    0.33    0.10
   4   2  10    0.35    0.12
  -4   2 -10    0.63    0.15
   4   2  10    0.57    0.09
  -5  -2 -10    1.98    0.28
   5  -2  10    1.85    0.32
   5  -2  10    1.58    0.16
  -5  -2 -10    1.78    0.29
  -5   2 -10    1.66    0.28
  -5   2 -10    1.65    0.24
   5   2  10    1.70    0.18
   5   2  10    1.60    0.23
  -6  -2 -10   -0.03    0.07
   6  -2  10   -0.01    0.04
   6  -2  10   -0.04    0.11
  -6  -2 -10    0.01    0.09
   6   2  10    0.03    0.07
  -6   2 -10   -0.04    0.07
   6   2  10   -0.05    0.07
   7  -2  10   13.65    0.53
  -7  -2 -10   11.91    0.71
  -7  -2 -10   14.31    0.80
   7  -2  10   14.45    0.83
   7   2  10   13.51    0.61
   7   2  10   15.23    0.69
  -7   2 -10   12.42    0.65
  -8  -2 -10   15.35    0.83
   8  -2  10   15.30    0.58
  -8  -2 -10   14.47    0.86
   8  -2  10   16.59    0.93
  -8   2 -10   13.69    0.73
   8   2  10   16.63    0.75
   9  -2  10    0.06    0.06
  -9  -2 -10    0.03    0.13
  -9  -2 -10    0.12    0.15
   9  -2  10    0.03    0.12
  -9   2 -10    0.00    0.09
   9   2  10   -0.03    0.09
 -10  -2 -10    1.85    0.39
 -10  -2 -10    2.48    0.42
  10  -2  10    3.03    0.52
  10  -2  10    2.21    0.22
  10   2  10    1.89    0.28
 -10   2 -10    1.84    0.32
 -11  -2 -10    1.08    0.31
  11  -2  10    1.23    0.17
  11  -2  10    2.05    0.44
 -11   2 -10    1.55    0.32
  11   2  10    1.15    0.24
 -12  -2 -10    0.46    0.22
  12  -2  10   -0.16    0.17
  12  -2  10    0.03    0.07
 -12   2 -10    0.07    0.15
  12   2  10    0.15    0.13
  13  -2  10    2.04    0.47
 -13  -2 -10    1.70    0.40
  13  -2  10    1.96    0.21
 -13   2 -10    2.09    0.38
  13   2  10    1.75    0.31
  14  -3 -10    0.33    0.23
 -14  -3  10    0.32    0.15
  14   3 -10    0.33    0.19
  14   3 -10    0.22    0.14
  13  -3 -10    1.29    0.34
 -13  -3  10    0.78    0.19
  13   3 -10    0.51    0.16
  13   3 -10    0.64    0.22
 -12  -3  10    0.94    0.20
  12  -3 -10    0.48    0.22
  12   3 -10    1.14    0.27
  12   3 -10    0.61    0.17
 -11  -3  10    6.76    0.44
  11  -3 -10    7.23    0.59
  11   3 -10    7.71    0.46
  11   3 -10    8.70    0.59
 -10  -3  10    4.12    0.31
  10  -3 -10    4.50    0.52
  10   3 -10    4.45    0.48
  10   3 -10    3.69    0.35
   9  -3 -10    1.00    0.24
  -9  -3  10    1.27    0.19
   9   3 -10    1.15    0.26
   9   3 -10    1.21    0.19
   8  -3 -10    8.37    0.55
  -8  -3  10    8.06    0.41
   8   3 -10    8.23    0.55
   8   3 -10    8.34    0.43
  -7  -3  10    4.87    0.29
   7  -3 -10    5.58    0.38
   7  -3 -10    5.91    0.42
   7   3 -10    4.69    0.31
   7   3 -10    4.57    0.48
   6  -3 -10    9.76    0.55
   6  -3 -10   10.03    0.51
  -6  -3  10    9.76    0.41
   6   3 -10   10.25    0.46
   6   3 -10   10.05    0.61
  -5  -3  10    9.30    0.36
  -5  -3  10    8.91    0.34
   5  -3 -10    9.62    0.48
   5  -3 -10    9.56    0.52
   5   3 -10   10.03    0.61
   5   3 -10    9.15    0.42
  -4  -3  10    0.17    0.10
  -4  -3  10    0.25    0.04
   4  -3 -10    0.15    0.08
   4  -3 -10    0.18    0.08
  -4  -3  10    0.11    0.04
   4   3 -10    0.17    0.13
   4   3 -10    0.17    0.08
   4   3 -10    0.17    0.06
  -3  -3  10    2.37    0.28
   3  -3 -10    2.11    0.23
   3  -3 -10    2.61    0.26
   3  -3 -10    2.51    0.19
   3   3 -10    1.99    0.23
   3   3 -10    2.24    0.33
   3   3 -10    2.43    0.18
   2  -3 -10    7.76    0.40
   2  -3 -10    8.31    0.43
   2  -3 -10    8.12    0.38
  -2  -3  10    8.28    0.47
   2   3 -10    7.85    0.35
   2   3 -10    7.70    0.41
   2   3 -10    7.96    0.55
   1  -3 -10   29.47    1.07
   1  -3 -10   30.65    1.08
  -1  -3  10   31.11    1.27
  -1  -3  10   29.32    1.12
   1  -3 -10   30.30    0.98
   1   3 -10   30.05    1.30
   1   3 -10   29.92    0.96
   1   3 -10   30.27    1.05
   0  -3 -10    3.44    0.33
   0  -3  10    3.32    0.41
   0  -3  10    3.55    0.37
   0  -3 -10    3.42    0.32
   0   3 -10    4.40    0.49
   0   3  10    4.04    0.26
   0   3 -10    3.79    0.27
   0   3 -10    4.00    0.23
   1  -3  10   -0.07    0.07
   1  -3  10   -0.07    0.08
  -1  -3 -10   -0.01    0.06
  -1  -3 -10    0.01    0.07
  -1   3 -10   -0.04    0.05
  -1   3 -10    0.02    0.09
   1   3  10   -0.06    0.06
  -1   3 -10    0.02    0.05
  -2  -3 -10    4.60    0.41
   2  -3  10    3.97    0.47
  -2  -3 -10    3.56    0.38
   2  -3  10    3.60    0.37
  -2   3 -10    3.92    0.30
  -2   3 -10    3.91    0.24
  -3  -3 -10    5.05    0.39
   3  -3  10    4.53    0.43
   3  -3  10    4.92    0.53
  -3  -3 -10    4.81    0.44
  -3   3 -10    4.69    0.28
  -4  -3 -10    0.82    0.21
   4  -3  10    0.24    0.15
  -4  -3 -10    0.08    0.10
  -4   3 -10    0.14    0.10
   5  -3  10    0.49    0.20
  -5  -3 -10    0.26    0.13
  -5  -3 -10    0.46    0.17
  -5   3 -10    0.42    0.14
  -6  -3 -10    7.32    0.54
   6  -3  10    7.63    0.61
  -6  -3 -10    7.35    0.54
  -6   3 -10    6.59    0.44
  -7  -3 -10    0.53    0.20
  -7  -3 -10    0.29    0.16
   7  -3  10    0.10    0.15
  -7   3 -10    0.31    0.14
  -8  -3 -10    1.60    0.33
  -8  -3 -10    1.94    0.36
   8  -3  10    1.72    0.37
  -8   3 -10    1.46    0.25
   9  -3  10    6.76    0.76
  -9  -3 -10    9.46    0.84
  -9  -3 -10    7.66    0.74
  -9   3 -10    8.26    0.54
 -10  -3 -10   -0.03    0.13
  10  -3  10    0.04    0.15
 -10  -3 -10   -0.06    0.15
 -10   3 -10    0.15    0.15
  11  -3  10    1.56    0.41
 -11  -3 -10    3.82    0.59
 -11  -3 -10    2.54    0.50
 -11   3 -10    2.64    0.38
  12  -3  10    0.10    0.23
 -12  -3 -10    0.17    0.21
 -12   3 -10   -0.06    0.14
  13  -3  10    0.40    0.29
  13  -4 -10    5.19    0.68
  13   4 -10    6.36    0.65
  12  -4 -10    1.11    0.34
  12   4 -10    0.44    0.22
  11  -4 -10    0.23    0.19
  11   4 -10    0.12    0.16
  10  -4 -10    0.49    0.21
  10   4 -10    0.51    0.20
   9  -4 -10    4.71    0.56
   9   4 -10    4.46    0.51
   8  -4 -10    6.01    0.60
   8   4 -10    6.78    0.53
   7  -4 -10    0.14    0.14
   7   4 -10    0.26    0.19
   6  -4 -10    4.92    0.49
   6  -4 -10    3.40    0.32
   6   4 -10    3.59    0.46
   5  -4 -10    1.24    0.19
   5  -4 -10    1.82    0.29
   5   4 -10    2.07    0.36
   4  -4 -10   10.60    0.57
   4  -4 -10    8.36    0.45
   4   4 -10    9.80    0.66
   3  -4 -10    6.89    0.43
   3  -4 -10    7.72    0.40
   3   4 -10    8.45    0.62
   2  -4 -10    0.04    0.08
   2  -4 -10    0.09    0.08
   2  -4 -10    0.08    0.07
   2   4 -10    0.20    0.16
   1  -4 -10   23.41    0.88
   1  -4 -10   23.27    0.96
  -1  -4  10   23.90    1.14
   1   4 -10   23.28    1.17
   0  -4 -10    2.93    0.29
   0  -4 -10    3.12    0.36
   0  -4  10    2.89    0.43
   0   4 -10    2.60    0.43
   1  -4  10    7.38    0.59
  -1  -4 -10    8.63    0.53
  -1  -4 -10    7.69    0.45
  -1   4 -10    8.30    0.65
  -2  -4 -10    0.66    0.16
  -2  -4 -10    0.63    0.20
   2  -4  10    0.81    0.26
  -2   4 -10    0.42    0.21
   3  -4  10   -0.05    0.10
  -3  -4 -10    0.02    0.07
  -3  -4 -10   -0.12    0.09
  -4  -4 -10    0.19    0.11
  -4  -4 -10   -0.11    0.10
   4  -4  10    0.09    0.14
   5  -4  10   12.04    0.84
  -5  -4 -10   13.04    0.77
  -5  -4 -10   12.25    0.70
  -5   4 -10   12.47    0.65
  -6  -4 -10    8.23    0.61
   6  -4  10    6.59    0.73
  -6  -4 -10    7.48    0.55
  -6   4 -10    6.64    0.46
   7  -4  10    3.24    0.54
  -7  -4 -10    4.96    0.60
  -7  -4 -10    4.86    0.55
  -7   4 -10    4.35    0.45
  -8  -4 -10    0.40    0.18
   8  -4  10    0.44    0.25
  -8  -4 -10    0.09    0.18
  -8   4 -10    0.27    0.16
  -9  -4 -10    1.07    0.31
   9  -4  10    0.97    0.34
  -9  -4 -10    1.15    0.33
  -9   4 -10    1.06    0.24
 -10  -4 -10   -0.10    0.15
 -10  -4 -10   -0.18    0.12
  10  -4  10    0.01    0.20
 -10   4 -10    0.06    0.14
  11  -4  10    0.00    0.19
 -11  -4 -10    0.22    0.21
 -11   4 -10   -0.02    0.12
  12  -4  10    0.39    0.29
  12  -5 -10    0.09    0.22
  12   5 -10    0.01    0.20
  11  -5 -10    0.38    0.27
  11   5 -10    0.62    0.25
  10  -5 -10    0.24    0.20
  10   5 -10    0.36    0.22
   9  -5 -10    4.34    0.59
   9   5 -10    3.75    0.51
   8  -5 -10    4.10    0.55
   8   5 -10    3.85    0.52
   7  -5 -10    2.86    0.44
   7   5 -10    3.24    0.49
   6  -5 -10    9.79    0.66
   6   5 -10    8.77    0.67
   5  -5 -10    0.29    0.16
   5  -5 -10    0.44    0.13
   5   5 -10    0.68    0.25
   4  -5 -10    2.35    0.24
   4  -5 -10    2.60    0.37
   4   5 -10    2.00    0.39
   3  -5 -10   10.55    0.49
   3   5 -10   11.34    0.78
   2  -5 -10    4.16    0.28
   2   5 -10    4.78    0.60
   1  -5 -10    0.19    0.09
  -1  -5  10    0.40    0.21
   1   5 -10    0.35    0.20
   0  -5 -10    0.54    0.18
   0  -5  10    0.84    0.26
   0  -5 -10    0.55    0.14
   0   5 -10    0.73    0.27
   1  -5  10   -0.03    0.12
  -1  -5 -10   -0.06    0.11
  -1  -5 -10    0.00    0.07
  -1   5 -10    0.16    0.17
   2  -5  10    1.17    0.33
  -2  -5 -10    0.66    0.22
  -2  -5 -10    0.79    0.19
  -2   5 -10    0.48    0.26
  -3  -5 -10    5.72    0.41
  -3  -5 -10    4.85    0.56
   3  -5  10    5.43    0.66
  -3   5 -10    4.52    0.64
   4  -5  10    2.58    0.48
  -4  -5 -10    1.64    0.35
  -4  -5 -10    1.84    0.29
  -5  -5 -10    0.04    0.10
   5  -5  10   -0.06    0.15
  -5  -5 -10   -0.06    0.13
  -5   5 -10    0.04    0.10
  -6  -5 -10    0.67    0.22
   6  -5  10    0.54    0.27
  -6  -5 -10    0.59    0.26
  -6   5 -10    0.22    0.14
   7  -5  10    1.23    0.37
  -7  -5 -10    0.94    0.24
  -7  -5 -10    0.98    0.30
  -7   5 -10    0.75    0.21
   8  -5  10    0.27    0.24
  -8  -5 -10    0.46    0.27
  -8   5 -10   -0.08    0.11
   9  -5  10    1.42    0.41
  -9  -5 -10    1.47    0.40
  -9   5 -10    2.09    0.33
  10  -5  10    0.64    0.33
 -10   5 -10    1.45    0.29
  11  -5  10    1.98    0.54
  10  -6 -10    0.37    0.26
  10   6 -10    0.75    0.27
   9  -6 -10    0.14    0.19
   9   6 -10    0.42    0.23
   8   6 -10    0.01    0.16
   7   6 -10    0.29    0.21
   6   6 -10    1.37    0.35
   5   6 -10    5.55    0.69
   4  -6 -10    0.95    0.16
   4   6 -10    1.41    0.37
   3  -6 -10   10.06    0.46
   3   6 -10    9.41    0.77
   2  -6 -10    0.21    0.09
   2   6 -10    0.47    0.26
   1  -6 -10    0.81    0.14
  -1  -6  10    1.12    0.33
   1   6 -10    0.96    0.32
   0  -6 -10    2.04    0.23
   0  -6  10    1.63    0.42
   0   6 -10    2.47    0.49
   1  -6  10    0.76    0.27
  -1  -6 -10    0.93    0.17
  -1   6 -10    1.04    0.35
   2  -6  10   10.23    0.81
  -2  -6 -10   10.01    0.53
  -2   6 -10    9.54    1.00
  -3  -6 -10    4.88    0.45
   3  -6  10    5.68    0.73
  -3  -6 -10    5.66    0.68
  -3   6 -10    5.43    0.77
   4  -6  10    1.66    0.43
  -4  -6 -10    2.31    0.32
  -4  -6 -10    1.98    0.42
  -4   6 -10    2.19    0.52
  -5  -6 -10    1.19    0.33
   5  -6  10    0.30    0.23
   6  -6  10    2.83    0.54
  -6  -6 -10    2.94    0.53
  -6   6 -10    2.96    0.39
   7  -6  10    0.41    0.28
  -7  -6 -10    0.26    0.23
  -7   6 -10    0.52    0.19
  -8  -6 -10    0.14    0.23
   8  -6  10    0.20    0.25
  -8   6 -10    0.17    0.15
   9  -6  10   -0.13    0.15
   8   7 -10    0.82    0.29
   7   7 -10    0.84    0.32
   6   7 -10    2.02    0.46
   5   7 -10    1.76    0.42
   4   7 -10    0.67    0.30
   3   7 -10    0.13    0.21
   2   7 -10    0.28    0.23
   1   7 -10    0.62    0.32
   0  -7  10   -0.06    0.20
   0   7 -10   -0.12    0.19
   1  -7  10    0.00    0.17
  -1   7 -10    0.30    0.27
   2  -7  10    0.17    0.19
  -2   7 -10   -0.26    0.19
   3  -7  10    0.19    0.21
  -3   7 -10   -0.09    0.19
   4  -7  10   -0.14    0.18
  -4   7 -10    0.03    0.25
   5  -7  10    0.81    0.33
  -5   7 -10    0.92    0.39
   6  -7  10    2.76    0.60
  -6   7 -10    2.12    0.36
   3   8 -10    1.49    0.44
   2   8 -10    0.13    0.24
   1   8 -10    0.19    0.28
   0  -8  10    0.16    0.26
   0   8 -10    0.65    0.36
   1  -8  10    0.78    0.34
  -1   8 -10    0.61    0.35
  15   0 -11    4.07    0.38
  15   0 -11    4.06    0.56
  14   0 -11    0.07    0.15
  14   0 -11    0.00    0.09
  13   0 -11    1.70    0.34
  13   0 -11    1.97    0.26
  12   0 -11   -0.08    0.10
  12   0 -11    0.09    0.09
  11   0 -11    6.95    0.52
  11   0 -11    7.34    0.42
  10   0 -11   -0.07    0.06
  10   0 -11    0.07    0.10
   9   0 -11   81.93    2.66
   9   0 -11   79.58    2.42
   8   0 -11   -0.07    0.07
   8   0 -11   -0.08    0.05
   7   0 -11   33.00    1.12
   7   0 -11   35.29    1.24
   7   0 -11   32.27    1.24
   6   0 -11   -0.09    0.03
   6   0 -11   -0.08    0.05
   6   0 -11    0.06    0.07
   5   0 -11    0.13    0.08
   5   0 -11    0.10    0.06
  -5   0  11   -0.04    0.06
   5   0 -11    0.03    0.07
  -4   0  11   -0.06    0.05
   4   0 -11   -0.07    0.05
   4   0 -11   -0.04    0.05
   4   0 -11   -0.05    0.04
   3   0 -11   29.04    1.05
   3   0 -11   29.34    1.01
   3   0 -11   28.51    0.96
  -3   0  11   28.36    1.02
  -2   0  11   -0.10    0.06
   2   0 -11   -0.03    0.05
   2   0 -11   -0.01    0.04
   2   0 -11    0.04    0.04
  -2   0  11    0.04    0.06
   2   0 -11    0.02    0.06
  -1   0  11    9.06    0.44
  -1   0  11    8.26    0.48
   1   0 -11    9.58    0.42
   1   0 -11    8.90    0.40
   1   0 -11    9.30    0.41
   1   0 -11    8.50    0.47
   0   0 -11    0.14    0.07
   0   0  11    0.02    0.07
   0   0 -11    0.05    0.07
   0   0 -11    0.09    0.06
   0   0 -11    0.09    0.06
   0   0  11    0.02    0.06
   1   0  11   34.96    1.18
  -1   0 -11   34.85    1.14
  -1   0 -11   34.40    1.19
   1   0  11   35.44    1.19
  -1   0 -11   34.50    1.20
   1   0  11   36.27    1.29
  -1   0 -11   34.06    1.26
  -2   0 -11    0.05    0.06
  -2   0 -11    0.00    0.05
   2   0  11   -0.05    0.07
  -2   0 -11   -0.14    0.06
   2   0  11    0.02    0.06
   2   0  11    0.03    0.06
   3   0  11   24.15    0.90
  -3   0 -11   24.30    1.00
  -3   0 -11   24.10    0.93
   3   0  11   24.60    0.93
   4   0  11   -0.03    0.06
  -4   0 -11   -0.12    0.06
   4   0  11   -0.10    0.06
  -4   0 -11    0.02    0.08
  -5   0 -11    3.44    0.36
   5   0  11    3.13    0.32
  -5   0 -11    4.05    0.45
   5   0  11    4.21    0.39
   6   0  11   -0.03    0.08
   6   0  11   -0.05    0.08
  -6   0 -11   -0.01    0.09
  -6   0 -11   -0.06    0.10
   7   0  11    1.92    0.30
  -7   0 -11    2.43    0.33
   7   0  11    2.29    0.28
  -7   0 -11    2.96    0.43
  -8   0 -11   -0.09    0.13
   8   0  11    0.02    0.07
  -8   0 -11   -0.03    0.11
   8   0  11    0.00    0.11
   9   0  11    0.77    0.22
  -9   0 -11    0.52    0.18
   9   0  11    0.63    0.16
  10   0  11    0.01    0.08
 -10   0 -11    0.05    0.12
  10   0  11   -0.14    0.12
  11   0  11    3.25    0.47
  11   0  11    3.08    0.34
 -11   0 -11    3.08    0.44
  12   0  11    0.08    0.11
  12   0  11   -0.20    0.13
 -12   0 -11    0.11    0.16
  13   0  11    0.86    0.30
 -13   0 -11    0.75    0.27
  13   0  11    0.90    0.21
  14   0  11   -0.15    0.10
  15  -1 -11    0.52    0.27
  15  -1 -11    0.22    0.12
  15   1 -11    0.43    0.16
  15   1 -11   -0.05    0.15
  14  -1 -11    0.02    0.15
  14  -1 -11    0.00    0.08
  14   1 -11   -0.06    0.08
  14   1 -11    0.13    0.16
  13  -1 -11    0.85    0.17
  13  -1 -11    1.02    0.27
  13   1 -11    0.82    0.25
  13   1 -11    0.83    0.19
  12  -1 -11    3.66    0.47
  12  -1 -11    3.21    0.30
  12   1 -11    2.39    0.36
  12   1 -11    2.92    0.31
  11  -1 -11    3.53    0.44
  11  -1 -11    3.41    0.31
  11   1 -11    3.33    0.33
  11   1 -11    4.31    0.46
  10  -1 -11    0.44    0.16
  10  -1 -11    0.39    0.12
  10   1 -11    0.50    0.13
  10   1 -11    0.32    0.15
   9  -1 -11   12.52    0.67
   9  -1 -11   13.07    0.56
  -9  -1  11   12.78    0.67
   9   1 -11   13.63    0.69
   9   1 -11   13.02    0.59
   8  -1 -11    3.49    0.38
   8  -1 -11    2.49    0.29
   8  -1 -11    2.82    0.26
  -8  -1  11    3.45    0.38
   8   1 -11    2.57    0.27
   8   1 -11    2.86    0.34
   7  -1 -11    7.18    0.46
  -7  -1  11    8.62    0.49
   7  -1 -11    8.99    0.46
   7  -1 -11    7.40    0.38
   7   1 -11    6.80    0.45
   7   1 -11    8.05    0.41
   7   1 -11    7.77    0.47
   6  -1 -11    0.29    0.09
   6  -1 -11    0.22    0.10
  -6  -1  11    0.33    0.12
   6  -1 -11    0.37    0.06
   6  -1 -11    0.24    0.09
  -6  -1  11    0.17    0.13
   6  -1 -11    0.43    0.08
   6   1 -11    0.21    0.11
   6   1 -11    0.01    0.08
   6   1 -11    0.35    0.10
  -5  -1  11   34.15    1.25
   5  -1 -11   35.91    1.17
   5  -1 -11   35.63    1.03
   5  -1 -11   32.09    1.20
   5  -1 -11   32.36    1.08
  -5  -1  11   34.00    1.19
   5   1 -11   33.00    1.21
   5   1 -11   34.50    1.12
   5   1 -11   32.25    1.23
   4  -1 -11    7.56    0.35
  -4  -1  11    6.95    0.44
  -4  -1  11    6.90    0.40
   4  -1 -11    7.61    0.35
   4  -1 -11    7.40    0.42
   4  -1 -11    7.53    0.30
   4   1 -11    7.40    0.42
   4   1 -11    6.90    0.41
   4   1 -11    6.70    0.35
   3  -1 -11   19.46    0.77
   3  -1 -11   17.34    0.64
   3  -1 -11   18.83    0.63
  -3  -1  11   17.63    0.72
   3  -1 -11   19.24    0.66
  -3  -1  11   17.46    0.78
   3   1 -11   18.60    0.75
  -3   1  11   19.25    0.74
   3   1 -11   17.09    0.66
   3   1 -11   18.67    0.78
   2  -1 -11    8.27    0.36
   2  -1 -11    8.31    0.33
  -2  -1  11    8.29    0.42
  -2  -1  11    8.45    0.47
   2  -1 -11    8.39    0.45
   2  -1 -11    7.97    0.35
   2   1 -11    7.73    0.37
   2   1 -11    7.47    0.43
   2   1 -11    7.90    0.45
  -2   1  11    8.10    0.42
   1  -1 -11    3.18    0.30
  -1  -1  11    2.83    0.32
   1  -1 -11    2.66    0.19
   1  -1 -11    2.86    0.15
  -1  -1  11    2.57    0.25
   1   1 -11    2.83    0.25
   1   1 -11    2.17    0.27
  -1   1  11    2.68    0.27
   1   1 -11    3.33    0.32
   0  -1 -11    8.65    0.42
   0  -1 -11    8.85    0.33
   0  -1 -11    8.55    0.48
   0  -1  11   10.10    0.45
   0  -1  11    9.49    0.52
   0  -1  11    9.20    0.49
   0   1 -11    9.46    0.51
   0   1 -11    9.87    0.46
   0   1 -11    8.88    0.41
   0   1  11    8.95    0.45
   0   1 -11   10.27    0.51
  -1  -1 -11    0.02    0.03
  -1  -1 -11    0.01    0.06
  -1  -1 -11   -0.07    0.04
   1  -1  11    0.04    0.07
   1  -1  11    0.01    0.04
   1  -1  11   -0.01    0.07
  -1   1 -11    0.04    0.07
  -1   1 -11    0.05    0.07
  -1   1 -11    0.00    0.06
   1   1  11    0.03    0.06
  -1   1 -11   -0.03    0.04
  -2  -1 -11    1.05    0.12
   2  -1  11    1.05    0.16
   2  -1  11    1.13    0.23
   2  -1  11    1.10    0.20
  -2  -1 -11    0.91    0.16
  -2  -1 -11    0.97    0.20
   2   1  11    0.84    0.16
  -2   1 -11    0.94    0.17
  -2   1 -11    0.96    0.16
   2   1  11    0.90    0.11
  -2   1 -11    1.17    0.21
   3  -1  11   12.77    0.54
  -3  -1 -11   11.77    0.58
   3  -1  11   12.94    0.64
  -3  -1 -11   11.93    0.64
  -3   1 -11   12.13    0.54
   3   1  11   12.14    0.49
  -3   1 -11   12.18    0.63
  -3   1 -11   12.82    0.59
   4  -1  11    5.17    0.40
   4  -1  11    5.44    0.32
   4  -1  11    5.57    0.43
  -4  -1 -11    4.85    0.36
  -4  -1 -11    5.35    0.41
   4   1  11    5.12    0.35
  -4   1 -11    5.25    0.36
  -4   1 -11    5.83    0.42
   4   1  11    5.17    0.30
  -5  -1 -11    1.68    0.26
   5  -1  11    1.83    0.30
   5  -1  11    1.96    0.23
  -5  -1 -11    1.81    0.29
   5   1  11    2.31    0.26
  -5   1 -11    1.77    0.30
   5   1  11    1.72    0.24
  -5   1 -11    2.25    0.28
   6  -1  11    2.63    0.35
  -6  -1 -11    3.15    0.39
   6  -1  11    2.32    0.25
  -6  -1 -11    2.28    0.36
  -6   1 -11    2.99    0.34
  -6   1 -11    2.16    0.34
   6   1  11    2.50    0.29
   6   1  11    2.73    0.31
  -7  -1 -11   -0.04    0.11
  -7  -1 -11    0.01    0.12
   7  -1  11    0.16    0.09
   7  -1  11    0.07    0.10
  -7   1 -11    0.07    0.10
   7   1  11    0.19    0.11
   7   1  11    0.10    0.09
   8  -1  11    0.70    0.15
  -8  -1 -11    0.84    0.26
   8  -1  11    1.63    0.33
  -8  -1 -11    0.71    0.23
   8   1  11    1.00    0.21
  -8   1 -11    0.93    0.23
   8   1  11    0.67    0.20
   9  -1  11    0.06    0.08
  -9  -1 -11   -0.03    0.13
  -9  -1 -11    0.14    0.15
   9  -1  11    0.09    0.16
  -9   1 -11    0.27    0.15
   9   1  11    0.17    0.12
   9   1  11    0.12    0.14
 -10  -1 -11    0.30    0.17
  10  -1  11    0.63    0.22
  10  -1  11    0.63    0.15
  10   1  11    0.22    0.17
  10   1  11    0.78    0.20
 -10   1 -11    0.63    0.21
  11  -1  11    3.67    0.56
  11  -1  11    3.56    0.34
 -11  -1 -11    4.04    0.53
 -11   1 -11    3.93    0.49
  11   1  11    4.30    0.44
  12  -1  11    0.30    0.12
  12  -1  11    0.28    0.24
 -12  -1 -11    1.16    0.31
  12   1  11    0.86    0.22
 -12   1 -11    0.37    0.19
 -13  -1 -11    0.22    0.23
  13  -1  11    0.18    0.23
  13  -1  11    0.23    0.12
 -13   1 -11    0.26    0.20
  13   1  11    0.03    0.11
  14  -2 -11   -0.01    0.16
 -14  -2  11    0.23    0.16
  14  -2 -11    0.08    0.08
  14   2 -11    0.02    0.11
  14   2 -11   -0.01    0.14
 -13  -2  11    1.25    0.25
  13  -2 -11    0.89    0.28
  13  -2 -11    0.87    0.13
  13   2 -11    0.79    0.19
  13   2 -11    0.87    0.26
 -12  -2  11    4.16    0.45
  12  -2 -11    3.82    0.51
  12  -2 -11    4.30    0.26
  12   2 -11    5.61    0.57
  12   2 -11    3.96    0.38
  11  -2 -11    0.06    0.11
  11  -2 -11    0.00    0.05
 -11  -2  11   -0.01    0.10
  11   2 -11    0.12    0.09
  11   2 -11   -0.13    0.08
  10  -2 -11    1.58    0.30
 -10  -2  11    1.44    0.24
  10  -2 -11    1.67    0.17
  10   2 -11    1.26    0.20
  10   2 -11    1.04    0.24
   9  -2 -11   10.91    0.44
   9  -2 -11   10.15    0.62
  -9  -2  11   11.41    0.60
   9   2 -11   12.08    0.67
   9   2 -11   12.23    0.56
   8  -2 -11    0.07    0.05
  -8  -2  11    0.24    0.11
   8  -2 -11    0.04    0.09
   8  -2 -11    0.09    0.09
   8   2 -11    0.03    0.10
   8   2 -11    0.07    0.07
   7  -2 -11   -0.05    0.03
   7  -2 -11   -0.07    0.06
   7  -2 -11    0.03    0.07
  -7  -2  11   -0.11    0.07
   7   2 -11   -0.04    0.05
   7   2 -11   -0.03    0.10
   6  -2 -11    2.81    0.30
   6  -2 -11    2.95    0.17
   6  -2 -11    2.64    0.29
  -6  -2  11    3.62    0.40
  -6  -2  11    2.78    0.29
   6   2 -11    2.44    0.32
   6   2 -11    2.95    0.26
   6   2 -11    3.32    0.34
   5  -2 -11   -0.05    0.05
  -5  -2  11    0.05    0.08
  -5  -2  11    0.08    0.07
   5  -2 -11   -0.01    0.06
   5   2 -11    0.03    0.05
   5   2 -11    0.04    0.07
   5   2 -11   -0.01    0.10
  -4  -2  11   18.01    0.70
   4  -2 -11   18.36    0.60
  -4  -2  11   20.19    0.83
   4  -2 -11   18.00    0.75
   4  -2 -11   17.87    0.70
   4   2 -11   18.52    0.76
   4   2 -11   18.01    0.68
   4   2 -11   18.31    0.84
   3  -2 -11    6.84    0.40
   3  -2 -11    6.87    0.33
  -3  -2  11    7.19    0.36
  -3  -2  11    7.21    0.44
   3  -2 -11    6.25    0.30
   3   2 -11    7.16    0.35
   3   2 -11    7.31    0.41
   3   2 -11    6.85    0.47
   2  -2 -11    0.18    0.07
   2  -2 -11    0.08    0.08
  -2  -2  11    0.20    0.07
  -2  -2  11    0.30    0.12
   2  -2 -11    0.23    0.06
  -2   2  11    0.19    0.09
   2   2 -11    0.07    0.05
   2   2 -11    0.18    0.09
   2   2 -11    0.25    0.13
  -1  -2  11    2.64    0.24
  -1  -2  11    2.26    0.16
   1  -2 -11    2.65    0.20
   1  -2 -11    2.64    0.14
  -1  -2  11    2.21    0.28
   1  -2 -11    2.47    0.28
   1   2 -11    3.03    0.30
  -1   2  11    3.04    0.28
   1   2 -11    2.58    0.33
   1   2 -11    2.98    0.21
   0  -2  11   40.71    1.22
   0  -2  11   39.61    1.45
   0  -2  11   41.20    1.28
   0  -2 -11   41.06    1.42
   0  -2 -11   41.23    1.37
   0  -2  11   40.94    1.54
   0   2  11   42.94    1.34
   0   2 -11   42.03    1.58
   0   2 -11   41.40    1.30
   0   2 -11   41.64    1.41
  -1  -2 -11   14.55    0.65
   1  -2  11   15.78    0.58
   1  -2  11   16.10    0.78
  -1  -2 -11   15.32    0.71
   1  -2  11   15.37    0.73
   1  -2  11   15.53    0.53
  -1   2 -11   17.21    0.72
  -1   2 -11   15.02    0.79
  -1   2 -11   15.98    0.61
   1   2  11   16.12    0.65
  -2  -2 -11   33.76    1.22
   2  -2  11   31.57    1.29
   2  -2  11   30.79    1.22
  -2  -2 -11   30.83    1.16
   2  -2  11   30.97    0.97
   2  -2  11   33.23    1.03
   2   2  11   32.66    1.12
  -2   2 -11   30.43    1.15
  -2   2 -11   32.31    1.19
  -2   2 -11   33.41    1.08
   3  -2  11    1.24    0.25
  -3  -2 -11    0.96    0.20
   3  -2  11    0.97    0.21
   3  -2  11    1.08    0.14
  -3  -2 -11    1.15    0.21
  -3   2 -11    1.12    0.17
   3   2  11    1.27    0.20
  -3   2 -11    1.71    0.24
  -3   2 -11    1.46    0.24
   4  -2  11    3.56    0.41
   4  -2  11    3.21    0.21
  -4  -2 -11    4.28    0.42
  -4  -2 -11    3.31    0.38
   4  -2  11    3.50    0.43
   4   2  11    4.22    0.37
  -4   2 -11    3.33    0.34
  -4   2 -11    3.00    0.35
  -4   2 -11    3.67    0.33
   5  -2  11    4.95    0.27
  -5  -2 -11    4.56    0.48
   5  -2  11    5.61    0.56
  -5  -2 -11    4.43    0.45
   5   2  11    4.66    0.41
  -5   2 -11    3.66    0.37
  -6  -2 -11    4.28    0.45
   6  -2  11    3.41    0.45
  -6  -2 -11    2.46    0.37
   6  -2  11    2.89    0.21
   6   2  11    3.22    0.35
  -6   2 -11    3.48    0.37
  -7  -2 -11    0.65    0.21
  -7  -2 -11    0.73    0.21
   7  -2  11    0.86    0.14
   7  -2  11    1.05    0.28
  -7   2 -11    1.02    0.22
   7   2  11    1.01    0.21
   8  -2  11    0.82    0.27
   8  -2  11    0.70    0.13
  -8  -2 -11    0.73    0.23
  -8  -2 -11    0.69    0.25
  -8   2 -11    0.51    0.17
   8   2  11    0.61    0.19
  -9  -2 -11    1.35    0.30
   9  -2  11    1.32    0.17
   9  -2  11    1.16    0.31
  -9  -2 -11    1.52    0.33
  -9   2 -11    1.34    0.27
   9   2  11    2.15    0.30
  10  -2  11    6.41    0.35
 -10  -2 -11    7.16    0.74
  10  -2  11    7.42    0.80
 -10  -2 -11    6.23    0.67
 -10   2 -11    6.97    0.53
  10   2  11    6.49    0.48
  11  -2  11    8.61    0.89
 -11  -2 -11    6.42    0.72
  11  -2  11    7.62    0.40
 -11   2 -11    7.39    0.57
  11   2  11    9.16    0.57
 -12  -2 -11    0.24    0.19
  12  -2  11    0.13    0.20
  12  -2  11    0.19    0.09
  12   2  11    0.16    0.13
 -12   2 -11    0.02    0.14
  13  -2  11    0.60    0.13
  13  -2  11    0.88    0.36
  13   2  11    0.44    0.20
 -13   2 -11    0.43    0.20
  14  -3 -11    0.02    0.20
 -14  -3  11    0.05    0.13
  14   3 -11    0.05    0.11
  14   3 -11    0.16    0.17
 -13  -3  11    4.06    0.40
  13  -3 -11    4.51    0.59
  13   3 -11    3.56    0.47
  13   3 -11    3.56    0.37
  12  -3 -11    5.25    0.63
 -12  -3  11    6.10    0.43
  12   3 -11    5.71    0.60
  12   3 -11    6.64    0.44
  11  -3 -11    0.54    0.20
 -11  -3  11    0.46    0.15
  11   3 -11    0.15    0.16
  11   3 -11    0.47    0.15
  10  -3 -11    0.96    0.26
 -10  -3  11    1.09    0.20
  10   3 -11    0.97    0.18
  10   3 -11    0.89    0.24
   9  -3 -11    7.65    0.54
  -9  -3  11    6.90    0.40
   9   3 -11    6.89    0.41
   9   3 -11    6.06    0.49
  -8  -3  11   12.17    0.54
   8  -3 -11   11.35    0.67
   8   3 -11   12.32    0.56
   8   3 -11   11.95    0.68
   7  -3 -11    0.51    0.16
   7  -3 -11    0.41    0.14
  -7  -3  11    0.29    0.09
   7   3 -11    0.27    0.09
   7   3 -11    0.44    0.18
   6  -3 -11   10.53    0.54
  -6  -3  11    9.96    0.43
   6  -3 -11   10.41    0.57
   6   3 -11   10.59    0.64
   6   3 -11   10.36    0.47
  -5  -3  11    0.03    0.05
   5  -3 -11    0.14    0.09
   5  -3 -11   -0.08    0.05
   5   3 -11   -0.05    0.11
   5   3 -11    0.03    0.05
  -4  -3  11    2.50    0.14
   4  -3 -11    2.48    0.26
   4  -3 -11    2.46    0.17
   4  -3 -11    2.75    0.29
  -4  -3  11    2.38    0.15
   4   3 -11    3.16    0.40
   4   3 -11    2.95    0.21
  -3  -3  11   10.49    0.34
   3  -3 -11   10.48    0.52
   3  -3 -11   11.42    0.50
   3  -3 -11   10.35    0.46
  -3  -3  11   10.72    0.36
  -3  -3  11    9.98    0.56
   3   3 -11   10.49    0.65
   3   3 -11   10.83    0.46
   3   3 -11   10.82    0.53
   2  -3 -11    0.49    0.10
   2  -3 -11    0.51    0.13
   2  -3 -11    0.38    0.11
  -2  -3  11    0.44    0.14
   2   3 -11    0.29    0.08
   2   3 -11    0.38    0.11
   2   3 -11    0.15    0.14
   1  -3 -11    0.40    0.12
  -1  -3  11    0.15    0.11
   1  -3 -11    0.38    0.07
  -1  -3  11    0.33    0.16
   1  -3 -11    0.34    0.11
   1   3 -11    0.32    0.11
   1   3 -11    0.44    0.17
   1   3 -11    0.37    0.10
   0  -3  11    0.26    0.13
   0  -3 -11    0.00    0.07
   0  -3  11   -0.07    0.07
   0  -3 -11    0.07    0.08
   0   3 -11    0.02    0.10
   0   3 -11   -0.02    0.06
   0   3 -11    0.16    0.07
   1  -3  11   16.02    0.75
   1  -3  11   15.13    0.82
  -1  -3 -11   15.79    0.71
  -1  -3 -11   14.68    0.69
  -1   3 -11   14.22    0.84
  -1   3 -11   15.10    0.67
  -1   3 -11   15.87    0.60
   2  -3  11   13.00    0.77
   2  -3  11   11.95    0.66
  -2  -3 -11   13.57    0.66
  -2  -3 -11   12.79    0.65
  -2   3 -11   12.82    0.79
  -2   3 -11   13.54    0.54
  -3  -3 -11   18.01    0.85
   3  -3  11   20.76    1.02
  -3  -3 -11   18.29    0.86
  -3   3 -11   18.34    0.73
  -3   3 -11   21.08    0.86
   4  -3  11   15.44    0.89
  -4  -3 -11   14.92    0.77
  -4  -3 -11   15.63    0.79
  -4   3 -11   16.43    0.74
  -5  -3 -11    1.89    0.31
   5  -3  11    2.21    0.39
  -5  -3 -11    2.40    0.35
  -5   3 -11    2.93    0.33
  -6  -3 -11    0.14    0.13
  -6  -3 -11    0.12    0.13
   6  -3  11    0.34    0.19
  -6   3 -11    0.17    0.12
  -7  -3 -11    0.30    0.15
  -7  -3 -11    0.16    0.15
   7  -3  11    0.43    0.21
  -7   3 -11    0.23    0.15
   8  -3  11    3.75    0.55
  -8  -3 -11    4.91    0.58
  -8  -3 -11    4.31    0.55
  -8   3 -11    4.30    0.45
  -9  -3 -11    0.25    0.18
  -9  -3 -11    0.04    0.15
   9  -3  11    0.13    0.18
  -9   3 -11    0.13    0.14
 -10  -3 -11    0.14    0.18
  10  -3  11    0.06    0.19
 -10  -3 -11   -0.11    0.15
 -10   3 -11    0.06    0.13
  11  -3  11    0.21    0.22
 -11  -3 -11    0.17    0.21
 -11  -3 -11    0.03    0.17
 -11   3 -11    0.15    0.15
  12  -3  11    4.33    0.67
 -12   3 -11    4.77    0.55
  13  -4 -11    0.38    0.24
  13   4 -11    1.00    0.28
  12  -4 -11    0.65    0.26
  12   4 -11    0.51    0.25
  11  -4 -11   -0.01    0.14
  11   4 -11    0.15    0.17
  10  -4 -11    0.08    0.15
  10   4 -11   -0.24    0.10
   9  -4 -11    0.83    0.25
   9   4 -11    0.63    0.22
   8  -4 -11    1.31    0.29
   8   4 -11    1.68    0.33
   7  -4 -11    5.31    0.54
   7  -4 -11    6.27    0.41
   7   4 -11    4.52    0.53
   6  -4 -11    3.15    0.32
   6  -4 -11    3.50    0.43
   6   4 -11    2.22    0.37
   5  -4 -11    8.47    0.45
   5  -4 -11    8.83    0.54
   5   4 -11    7.07    0.57
   4  -4 -11   -0.03    0.05
   4  -4 -11   -0.04    0.08
   4   4 -11   -0.13    0.10
   3  -4 -11    2.35    0.28
   3  -4 -11    2.17    0.25
   3   4 -11    1.75    0.35
   2  -4 -11    3.05    0.30
   2  -4 -11    2.62    0.30
   2   4 -11    2.88    0.44
   1  -4 -11    3.70    0.33
   1  -4 -11    3.46    0.37
  -1  -4  11    2.45    0.39
   1   4 -11    3.07    0.46
   0  -4 -11   37.75    1.32
   0  -4 -11   38.37    1.41
   0  -4  11   38.04    1.60
   0   4 -11   35.62    1.62
   1  -4  11   33.02    1.46
  -1  -4 -11   33.78    1.22
  -1  -4 -11   32.58    1.30
  -1   4 -11   31.75    1.50
  -2  -4 -11    5.46    0.54
   2  -4  11    6.15    0.64
  -2  -4 -11    6.16    0.43
  -2   4 -11    7.43    0.76
   3  -4  11    1.33    0.34
  -3  -4 -11    1.15    0.23
  -3  -4 -11    1.51    0.30
  -4  -4 -11    0.14    0.13
  -4  -4 -11    0.09    0.09
   4  -4  11   -0.10    0.12
  -4   4 -11   -0.04    0.09
   5  -4  11    9.68    0.75
  -5  -4 -11    9.41    0.66
  -5  -4 -11   10.27    0.63
  -5   4 -11    9.36    0.56
  -6  -4 -11    8.98    0.65
  -6  -4 -11    8.42    0.60
   6  -4  11    7.04    0.76
  -6   4 -11    8.70    0.54
  -7  -4 -11    2.77    0.41
   7  -4  11    3.25    0.55
  -7  -4 -11    2.52    0.44
  -7   4 -11    2.58    0.35
   8  -4  11    0.62    0.29
  -8  -4 -11    1.06    0.32
  -8  -4 -11    1.14    0.30
  -8   4 -11    0.75    0.22
  -9  -4 -11   -0.02    0.16
   9  -4  11    0.06    0.19
  -9  -4 -11    0.21    0.18
  -9   4 -11    0.09    0.11
 -10  -4 -11    1.86    0.43
  10  -4  11    1.78    0.44
 -10   4 -11    1.58    0.31
  11  -4  11    0.33    0.25
 -11   4 -11    0.10    0.15
  12  -4  11    0.68    0.34
  12  -5 -11   -0.06    0.19
  12   5 -11    0.33    0.21
  11  -5 -11    4.81    0.66
  11   5 -11    4.21    0.55
  10  -5 -11    6.24    0.73
  10   5 -11    7.08    0.71
   9  -5 -11    0.30    0.20
   9   5 -11    0.16    0.17
   8  -5 -11    0.71    0.26
   8   5 -11    0.57    0.25
   7  -5 -11    2.42    0.41
   7   5 -11    2.54    0.42
   6  -5 -11    3.20    0.32
   6  -5 -11    3.01    0.44
   6   5 -11    2.54    0.43
   5  -5 -11    0.27    0.11
   5   5 -11    0.16    0.17
   4  -5 -11   17.28    0.72
   4   5 -11   18.64    1.04
   3  -5 -11    4.37    0.30
   3   5 -11    4.59    0.58
   2  -5 -11    0.70    0.14
   2   5 -11    0.86    0.29
   1  -5 -11    7.55    0.52
   1  -5 -11    8.13    0.44
  -1  -5  11    6.50    0.69
   1   5 -11    6.97    0.76
   0  -5 -11    5.76    0.57
   0  -5  11    4.56    0.59
   0  -5 -11    5.43    0.37
   0   5 -11    5.58    0.70
   1  -5  11    3.49    0.50
  -1  -5 -11    3.02    0.32
  -1  -5 -11    2.77    0.41
  -1   5 -11    2.26    0.45
  -2  -5 -11    3.04    0.34
   2  -5  11    3.07    0.50
  -2  -5 -11    3.10    0.42
  -2   5 -11    2.35    0.47
  -3  -5 -11   15.55    0.75
   3  -5  11   14.77    0.97
  -3  -5 -11   14.33    0.86
  -3   5 -11   15.80    1.04
  -4  -5 -11    0.37    0.20
  -4  -5 -11    1.44    0.26
   4  -5  11    0.98    0.32
   5  -5  11    3.76    0.58
  -5  -5 -11    3.72    0.53
  -5  -5 -11    3.19    0.40
  -5   5 -11    3.89    0.43
  -6  -5 -11    3.12    0.51
  -6  -5 -11    2.60    0.39
   6  -5  11    2.11    0.46
  -6   5 -11    3.38    0.41
  -7  -5 -11    1.75    0.41
  -7  -5 -11    1.41    0.34
   7  -5  11    1.94    0.46
  -7   5 -11    1.77    0.31
  -8  -5 -11    0.88    0.31
   8  -5  11    0.69    0.29
  -8   5 -11    0.96    0.24
   9  -5  11    1.08    0.37
  -9  -5 -11    1.37    0.37
  -9   5 -11    1.42    0.30
  10  -5  11    0.39    0.27
 -10   5 -11   -0.01    0.14
  10   6 -11    1.32    0.35
   9   6 -11    0.73    0.29
   8   6 -11    1.09    0.35
   7   6 -11   11.08    0.82
   6   6 -11    0.09    0.19
   5  -6 -11    0.77    0.17
   5   6 -11    1.07    0.30
   4  -6 -11    1.55    0.20
   4   6 -11    1.67    0.40
   3  -6 -11    0.01    0.06
   3   6 -11   -0.04    0.17
   2  -6 -11    1.09    0.17
   2   6 -11    1.11    0.35
   1  -6 -11    1.36    0.19
  -1  -6  11    1.28    0.35
   1   6 -11    1.39    0.37
   0  -6 -11    0.06    0.08
   0  -6  11   -0.07    0.14
   0   6 -11   -0.10    0.15
  -1  -6 -11    0.01    0.07
   1  -6  11    0.05    0.15
  -1   6 -11    0.18    0.21
   2  -6  11    4.36    0.64
  -2  -6 -11    6.10    0.68
  -2  -6 -11    4.76    0.43
  -2   6 -11    4.48    0.69
  -3  -6 -11    0.21    0.20
  -3  -6 -11    0.27    0.14
   3  -6  11    0.21    0.20
  -3   6 -11    0.44    0.28
  -4  -6 -11    2.25    0.45
   4  -6  11    2.55    0.50
  -4   6 -11    2.87    0.57
  -5  -6 -11    0.90    0.31
   5  -6  11    1.11    0.36
  -6  -6 -11    0.56    0.27
   6  -6  11    0.75    0.33
  -6   6 -11    0.51    0.20
   7  -6  11    1.06    0.38
  -7  -6 -11    0.21    0.24
  -7   6 -11    0.96    0.25
   8  -6  11   -0.13    0.21
  -8   6 -11   -0.10    0.12
   9  -6  11    0.50    0.32
   7   7 -11    1.36    0.38
   6   7 -11    0.90    0.32
   5   7 -11    0.86    0.34
   4   7 -11    0.99    0.33
   3   7 -11    2.54    0.51
   2   7 -11    0.29    0.24
   1   7 -11    1.10    0.40
   0  -7  11    4.11    0.62
   0   7 -11    4.37    0.70
   1  -7  11   -0.05    0.18
  -1   7 -11   -0.02    0.22
   2  -7  11    2.49    0.54
  -2   7 -11    2.51    0.57
   3  -7  11   -0.02    0.16
  -3   7 -11    0.41    0.28
   4  -7  11    0.19    0.24
  -4   7 -11    0.13    0.24
   5  -7  11    3.12    0.60
  -5   7 -11    3.76    0.72
   6  -7  11    0.67    0.35
  -6   7 -11    0.17    0.29
  -6   7 -11    1.03    0.26
  15   0 -12   -0.13    0.07
  15   0 -12   -0.07    0.17
  14   0 -12    1.14    0.31
  14   0 -12    1.09    0.20
  13   0 -12   -0.11    0.07
  13   0 -12   -0.12    0.12
  12   0 -12    0.32    0.18
  12   0 -12    0.31    0.12
  11   0 -12   -0.06    0.11
  11   0 -12   -0.02    0.07
  10   0 -12   13.87    0.63
  10   0 -12   13.79    0.73
   9   0 -12   -0.03    0.10
   9   0 -12   -0.06    0.07
   8   0 -12    0.35    0.11
   8   0 -12    0.82    0.20
   8   0 -12    1.02    0.20
   7   0 -12    0.03    0.07
   7   0 -12   -0.08    0.07
   7   0 -12   -0.04    0.05
   6   0 -12   81.65    2.55
  -6   0  12   81.24    2.53
   6   0 -12   77.46    2.40
   6   0 -12   84.65    2.58
   5   0 -12   -0.06    0.05
  -5   0  12    0.09    0.09
   5   0 -12    0.02    0.06
   5   0 -12    0.00    0.05
  -4   0  12    3.69    0.34
   4   0 -12    3.86    0.26
   4   0 -12    4.26    0.32
   4   0 -12    4.05    0.27
   3   0 -12   -0.02    0.04
  -3   0  12   -0.02    0.06
   3   0 -12   -0.01    0.04
   3   0 -12   -0.01    0.06
   3   0 -12   -0.03    0.05
   2   0 -12    0.27    0.08
   2   0 -12    0.24    0.08
   2   0 -12    0.04    0.07
   2   0 -12    0.32    0.09
  -2   0  12   -0.01    0.06
   1   0 -12   -0.01    0.05
   1   0 -12    0.06    0.07
  -1   0  12   -0.02    0.06
   1   0 -12   -0.05    0.05
   1   0 -12   -0.01    0.04
   0   0 -12   14.68    0.60
   0   0  12   14.74    0.63
   0   0 -12   14.49    0.61
   0   0 -12   14.77    0.59
   0   0 -12   14.13    0.67
   1   0  12   -0.04    0.05
  -1   0 -12   -0.03    0.05
   1   0  12    0.02    0.05
  -1   0 -12    0.00    0.05
  -1   0 -12   -0.08    0.05
  -1   0 -12    0.07    0.06
   2   0  12    9.15    0.48
  -2   0 -12    9.25    0.47
  -2   0 -12    8.78    0.46
  -2   0 -12    9.59    0.54
   2   0  12    9.56    0.46
   3   0  12   -0.05    0.06
  -3   0 -12   -0.01    0.09
  -3   0 -12    0.13    0.08
   3   0  12    0.06    0.07
  -4   0 -12   15.49    0.71
   4   0  12   16.63    0.70
  -4   0 -12   15.82    0.79
   4   0  12   14.86    0.70
   5   0  12   -0.01    0.07
  -5   0 -12    0.00    0.08
   5   0  12   -0.08    0.07
  -5   0 -12   -0.13    0.08
   6   0  12   16.17    0.71
  -6   0 -12   16.44    0.85
  -6   0 -12   14.26    0.75
   6   0  12   16.70    0.78
  -7   0 -12   -0.09    0.10
  -7   0 -12    0.03    0.11
   7   0  12   -0.07    0.08
   7   0  12    0.07    0.11
   8   0  12   22.50    1.06
   8   0  12   23.76    0.94
  -8   0 -12   23.27    1.05
  -9   0 -12   -0.01    0.10
   9   0  12    0.05    0.09
   9   0  12    0.02    0.12
 -10   0 -12    3.01    0.43
  10   0  12    2.99    0.34
  10   0  12    2.94    0.44
 -11   0 -12   -0.13    0.10
  11   0  12   -0.15    0.14
  11   0  12   -0.03    0.10
  12   0  12    0.74    0.19
 -12   0 -12    0.98    0.26
  13   0  12   -0.02    0.11
 -13   0 -12   -0.09    0.16
  14  -1 -12    0.19    0.10
  14  -1 -12   -0.04    0.14
  14   1 -12    0.00    0.10
  14   1 -12   -0.04    0.13
  13  -1 -12    4.91    0.58
  13  -1 -12    4.82    0.35
  13   1 -12    5.99    0.41
  13   1 -12    5.11    0.56
 -12  -1  12    2.79    0.39
  12  -1 -12    2.70    0.28
  12  -1 -12    3.65    0.48
  12   1 -12    3.36    0.35
  12   1 -12    2.86    0.41
 -11  -1  12    4.11    0.46
  11  -1 -12    4.87    0.51
  11  -1 -12    3.19    0.30
  11   1 -12    4.41    0.48
  11   1 -12    3.75    0.37
 -10  -1  12    1.57    0.27
  10  -1 -12    2.19    0.24
  10  -1 -12    2.34    0.34
  10   1 -12    2.20    0.26
  10   1 -12    2.01    0.32
  -9  -1  12   13.29    0.70
   9  -1 -12   13.77    0.59
   9  -1 -12   13.06    0.69
   9   1 -12   12.97    0.61
   9   1 -12   15.16    0.73
  -8  -1  12    1.77    0.27
   8  -1 -12    2.33    0.32
   8  -1 -12    2.07    0.28
   8  -1 -12    1.73    0.21
   8   1 -12    1.55    0.26
   8   1 -12    2.16    0.26
   8   1 -12    2.36    0.31
   7  -1 -12    6.75    0.35
  -7  -1  12    7.05    0.45
   7  -1 -12    6.16    0.43
   7  -1 -12    7.13    0.41
   7   1 -12    5.68    0.41
   7   1 -12    6.28    0.37
   7   1 -12    6.91    0.44
   6  -1 -12   13.33    0.55
   6  -1 -12   13.08    0.46
   6  -1 -12   12.43    0.63
  -6  -1  12   14.21    0.65
   6  -1 -12   14.52    0.61
   6   1 -12   13.50    0.58
   6   1 -12   13.27    0.65
   6   1 -12   13.44    0.65
  -5  -1  12    2.11    0.29
   5  -1 -12    2.66    0.24
   5  -1 -12    2.31    0.15
  -5  -1  12    1.88    0.25
   5  -1 -12    2.45    0.30
   5  -1 -12    2.93    0.22
   5   1 -12    2.61    0.30
   5   1 -12    3.28    0.29
   5   1 -12    2.36    0.29
   4  -1 -12   22.42    0.74
  -4  -1  12   22.14    0.86
   4  -1 -12   22.83    0.89
   4  -1 -12   22.19    0.78
   4  -1 -12   23.46    0.81
  -4  -1  12   20.56    0.91
   4   1 -12   21.47    0.88
  -4   1  12   21.97    0.87
   4   1 -12   23.02    0.81
   4   1 -12   21.42    0.89
   3  -1 -12    6.99    0.31
   3  -1 -12    6.72    0.41
  -3  -1  12    5.59    0.41
  -3  -1  12    6.16    0.38
   3  -1 -12    6.36    0.30
   3  -1 -12    6.70    0.33
   3   1 -12    6.51    0.41
   3   1 -12    6.55    0.34
  -3   1  12    6.69    0.39
   3   1 -12    7.17    0.42
   2  -1 -12   24.10    0.96
   2  -1 -12   25.35    0.85
  -2  -1  12   24.14    0.90
   2  -1 -12   24.43    0.81
   2  -1 -12   24.69    0.84
  -2  -1  12   24.68    0.99
   2   1 -12   24.36    0.95
  -2   1  12   24.95    0.92
   2   1 -12   23.87    0.97
   2   1 -12   24.44    0.86
   1  -1 -12    0.25    0.11
   1  -1 -12    0.38    0.10
   1  -1 -12    0.22    0.06
  -1  -1  12    0.15    0.08
  -1  -1  12    0.20    0.11
   1   1 -12    0.17    0.10
  -1   1  12    0.25    0.10
   1   1 -12    0.26    0.12
   1   1 -12    0.33    0.09
   0  -1  12    0.74    0.18
   0  -1  12    0.73    0.17
   0  -1 -12    0.73    0.17
   0  -1 -12    0.91    0.09
   0  -1  12    0.72    0.14
   0  -1 -12    0.92    0.15
   0   1  12    0.67    0.15
   0   1 -12    0.60    0.15
   0   1 -12    0.93    0.19
   0   1 -12    0.71    0.14
   0   1 -12    0.71    0.13
   1  -1  12   11.85    0.62
   1  -1  12   10.92    0.56
   1  -1  12   10.67    0.51
  -1  -1 -12   11.40    0.52
  -1  -1 -12   11.28    0.40
  -1  -1 -12   11.57    0.60
  -1   1 -12   11.37    0.53
  -1   1 -12    9.95    0.57
  -1   1 -12   11.29    0.50
   1   1  12   10.76    0.52
  -1   1 -12   11.54    0.58
   2  -1  12    5.22    0.49
  -2  -1 -12    4.54    0.43
   2  -1  12    4.37    0.29
  -2  -1 -12    4.00    0.21
  -2  -1 -12    3.99    0.30
   2  -1  12    3.55    0.37
  -2   1 -12    4.02    0.41
  -2   1 -12    3.88    0.27
   2   1  12    4.33    0.31
  -2   1 -12    3.86    0.29
   2   1  12    4.16    0.21
  -2   1 -12    4.15    0.41
  -3  -1 -12    7.30    0.44
   3  -1  12    7.91    0.49
   3  -1  12    8.07    0.52
  -3  -1 -12    8.40    0.52
   3  -1  12    7.82    0.42
   3   1  12    7.89    0.45
  -3   1 -12    7.34    0.44
  -3   1 -12    8.19    0.51
   3   1  12    7.60    0.35
  -3   1 -12    8.85    0.43
  -4  -1 -12    5.93    0.45
   4  -1  12    5.84    0.35
  -4  -1 -12    4.85    0.37
   4  -1  12    5.56    0.42
   4  -1  12    6.30    0.57
  -4   1 -12    6.06    0.39
   4   1  12    5.35    0.31
  -4   1 -12    5.59    0.43
   4   1  12    5.14    0.37
  -5  -1 -12    0.28    0.13
  -5  -1 -12    0.30    0.15
   5  -1  12    0.54    0.17
   5  -1  12    0.41    0.12
  -5   1 -12    0.30    0.14
   5   1  12    0.69    0.15
   5   1  12    0.57    0.15
  -5   1 -12    0.34    0.13
   6  -1  12    1.03    0.18
  -6  -1 -12    1.22    0.26
   6  -1  12    1.21    0.26
  -6  -1 -12    0.64    0.18
  -6   1 -12    0.77    0.22
   6   1  12    0.77    0.19
   6   1  12    0.89    0.18
  -6   1 -12    1.12    0.22
  -7  -1 -12    0.30    0.15
  -7  -1 -12    0.29    0.17
   7  -1  12    0.43    0.18
   7  -1  12    0.37    0.12
   7   1  12    0.41    0.15
   7   1  12    0.50    0.16
  -7   1 -12    0.20    0.12
   8  -1  12    4.12    0.31
   8  -1  12    4.55    0.53
  -8  -1 -12    4.24    0.49
  -8  -1 -12    4.08    0.53
   8   1  12    4.81    0.45
  -8   1 -12    3.97    0.44
  -9  -1 -12   -0.04    0.12
   9  -1  12   -0.03    0.07
   9  -1  12   -0.02    0.15
  -9  -1 -12   -0.05    0.11
   9   1  12    0.13    0.12
  -9   1 -12    0.16    0.15
 -10  -1 -12    1.01    0.27
  10  -1  12    1.26    0.32
  10  -1  12    1.18    0.20
 -10   1 -12    1.22    0.29
  10   1  12    0.92    0.21
  11  -1  12   -0.05    0.16
  11  -1  12    0.15    0.11
 -11  -1 -12   -0.20    0.11
 -11   1 -12    0.19    0.17
  11   1  12    0.08    0.12
 -12  -1 -12    0.77    0.27
  12  -1  12    0.57    0.16
  12  -1  12    0.35    0.24
 -12   1 -12    0.51    0.22
  12   1  12    0.53    0.20
  13  -1  12    0.23    0.25
  13  -1  12    0.04    0.09
 -13   1 -12    0.07    0.17
  13   1  12   -0.02    0.12
  14  -2 -12    0.81    0.30
 -14  -2  12    0.41    0.19
  14  -2 -12    0.32    0.09
  14   2 -12    0.32    0.15
  14   2 -12    0.63    0.25
  13  -2 -12    0.01    0.12
 -13  -2  12   -0.14    0.11
  13  -2 -12    0.03    0.06
  13   2 -12    0.01    0.09
  13   2 -12    0.02    0.13
  12  -2 -12    4.90    0.57
  12  -2 -12    4.27    0.26
 -12  -2  12    4.51    0.47
  12   2 -12    4.78    0.44
  12   2 -12    4.34    0.50
  11  -2 -12    4.81    0.27
 -11  -2  12    3.84    0.42
  11  -2 -12    4.29    0.52
  11   2 -12    4.74    0.36
  11   2 -12    4.02    0.46
  10  -2 -12    0.31    0.08
 -10  -2  12    0.35    0.16
  10  -2 -12    0.23    0.15
  10   2 -12    0.02    0.09
  10   2 -12    0.02    0.11
   9  -2 -12    7.89    0.53
   9  -2 -12    8.12    0.36
  -9  -2  12    8.06    0.50
   9   2 -12    8.02    0.45
   9   2 -12    7.85    0.54
  -8  -2  12    7.75    0.47
   8  -2 -12    6.87    0.46
   8  -2 -12    7.43    0.33
   8  -2 -12    7.45    0.48
   8   2 -12    7.77    0.51
   8   2 -12    7.14    0.41
   7  -2 -12    1.42    0.24
   7  -2 -12    1.04    0.20
   7  -2 -12    1.51    0.15
  -7  -2  12    1.47    0.23
   7   2 -12    1.31    0.18
   7   2 -12    1.39    0.24
  -6  -2  12   -0.01    0.07
   6  -2 -12    0.08    0.05
   6  -2 -12    0.03    0.07
   6  -2 -12   -0.05    0.05
   6   2 -12    0.01    0.06
   6   2 -12    0.05    0.12
   5  -2 -12    0.95    0.16
  -5  -2  12    0.81    0.16
   5  -2 -12    0.95    0.18
   5  -2 -12    1.02    0.09
  -5  -2  12    0.82    0.19
   5   2 -12    0.91    0.14
   5   2 -12    0.64    0.16
   5   2 -12    0.72    0.20
  -4  -2  12    0.68    0.14
   4  -2 -12    0.99    0.11
   4  -2 -12    1.20    0.16
  -4  -2  12    1.16    0.22
   4  -2 -12    0.78    0.17
   4   2 -12    1.11    0.16
   4   2 -12    0.74    0.19
   4   2 -12    0.99    0.18
  -3  -2  12    0.47    0.15
   3  -2 -12    0.64    0.16
   3  -2 -12    0.53    0.09
   3  -2 -12    0.53    0.10
  -3  -2  12    0.47    0.11
   3   2 -12    0.51    0.12
   3   2 -12    0.35    0.12
   3   2 -12    0.54    0.18
  -2  -2  12    2.43    0.32
   2  -2 -12    1.88    0.25
   2  -2 -12    2.01    0.20
  -2  -2  12    1.88    0.21
   2  -2 -12    1.97    0.14
  -2   2  12    2.47    0.26
   2   2 -12    2.35    0.33
   2   2 -12    1.96    0.24
   2   2 -12    2.20    0.22
  -1  -2  12   15.76    0.73
   1  -2 -12   15.11    0.69
   1  -2 -12   15.24    0.50
   1  -2 -12   14.52    0.61
  -1  -2  12   15.37    0.60
  -1   2  12   14.46    0.63
   1   2 -12   15.48    0.68
   1   2 -12   15.58    0.60
   1   2 -12   15.20    0.78
   0  -2 -12   18.08    0.79
   0  -2 -12   17.58    0.72
   0  -2  12   17.40    0.81
   0  -2  12   18.62    0.67
   0  -2  12   17.14    0.84
   0   2 -12   16.99    0.86
   0   2  12   18.21    0.72
   0   2 -12   18.32    0.68
   0   2 -12   18.83    0.79
   1  -2  12    0.04    0.08
  -1  -2 -12    0.03    0.06
   1  -2  12   -0.02    0.09
   1  -2  12    0.05    0.06
  -1  -2 -12    0.08    0.09
  -1   2 -12   -0.01    0.05
  -1   2 -12   -0.07    0.07
   1   2  12    0.11    0.08
  -1   2 -12   -0.02    0.07
  -2  -2 -12    0.17    0.11
   2  -2  12    0.17    0.13
   2  -2  12    0.06    0.10
  -2  -2 -12    0.13    0.08
   2  -2  12   -0.04    0.04
  -2   2 -12    0.15    0.10
   2   2  12    0.05    0.08
  -2   2 -12    0.06    0.07
  -2   2 -12    0.12    0.11
  -2   2 -12    0.09    0.08
   3  -2  12    0.02    0.10
   3  -2  12   -0.10    0.08
  -3  -2 -12    0.04    0.09
  -3  -2 -12    0.08    0.09
   3  -2  12    0.08    0.06
  -3   2 -12    0.06    0.08
   3   2  12    0.15    0.09
  -3   2 -12    0.05    0.09
  -3   2 -12    0.01    0.07
  -4  -2 -12    2.70    0.33
   4  -2  12    2.96    0.21
  -4  -2 -12    2.47    0.35
   4  -2  12    2.67    0.37
  -4   2 -12    2.39    0.26
   4   2  12    2.80    0.33
  -4   2 -12    2.43    0.31
   5  -2  12    1.13    0.28
  -5  -2 -12    1.23    0.27
  -5  -2 -12    0.83    0.20
   5  -2  12    1.35    0.17
   5   2  12    1.01    0.20
  -5   2 -12    0.93    0.20
   6  -2  12    6.57    0.35
  -6  -2 -12    6.43    0.49
  -6  -2 -12    7.58    0.57
   6  -2  12    6.81    0.54
   6   2  12    6.76    0.46
  -6   2 -12    6.86    0.46
   7  -2  12    1.77    0.35
  -7  -2 -12    1.57    0.30
   7  -2  12    1.45    0.18
  -7  -2 -12    1.61    0.33
  -7   2 -12    1.57    0.27
   7   2  12    1.83    0.27
   8  -2  12    2.05    0.39
   8  -2  12    3.24    0.24
  -8  -2 -12    2.80    0.42
  -8  -2 -12    3.97    0.52
  -8   2 -12    2.57    0.36
   8   2  12    2.60    0.34
   9  -2  12    5.59    0.33
  -9  -2 -12    5.43    0.63
  -9  -2 -12    7.00    0.69
   9  -2  12    5.54    0.65
  -9   2 -12    6.39    0.50
   9   2  12    6.25    0.47
 -10  -2 -12    0.00    0.14
 -10  -2 -12   -0.06    0.15
  10  -2  12    0.07    0.17
  10  -2  12    0.06    0.08
 -10   2 -12    0.09    0.14
  10   2  12   -0.02    0.12
  11  -2  12    0.16    0.25
 -11  -2 -12    0.39    0.24
  11  -2  12    0.49    0.12
 -11   2 -12    0.63    0.23
  11   2  12    0.61    0.20
  12  -2  12    1.84    0.44
 -12  -2 -12    2.34    0.46
  12  -2  12    1.35    0.19
 -12   2 -12    1.31    0.31
  12   2  12    1.57    0.29
  13  -2  12    0.32    0.26
  13  -2  12    0.37    0.12
  13   2  12    0.25    0.17
 -13   2 -12    0.34    0.20
 -13  -3  12    6.48    0.46
  13  -3 -12    6.32    0.72
  13   3 -12    5.48    0.60
  13   3 -12    6.00    0.45
 -12  -3  12    0.26    0.13
  12  -3 -12    0.79    0.27
  12   3 -12    0.55    0.23
  12   3 -12    0.70    0.19
 -11  -3  12   -0.01    0.09
  11  -3 -12    0.06    0.15
  11   3 -12   -0.14    0.12
  11   3 -12    0.00    0.09
 -10  -3  12    0.02    0.09
  10  -3 -12   -0.07    0.10
  10   3 -12    0.01    0.10
  10   3 -12    0.43    0.19
   9  -3 -12    1.56    0.30
  -9  -3  12    1.86    0.23
   9   3 -12    2.02    0.26
   9   3 -12    1.50    0.29
   8  -3 -12    0.05    0.09
  -8  -3  12    0.09    0.08
   8  -3 -12    0.12    0.12
   8   3 -12    0.01    0.07
   8   3 -12    0.05    0.12
   7  -3 -12    1.06    0.21
  -7  -3  12    0.99    0.16
   7  -3 -12    1.04    0.22
   7   3 -12    1.01    0.17
   7   3 -12    1.06    0.26
   6  -3 -12   11.70    0.59
  -6  -3  12   12.09    0.50
   6  -3 -12   11.72    0.61
   6   3 -12   11.14    0.69
   6   3 -12   11.90    0.53
   5  -3 -12    0.25    0.11
  -5  -3  12    0.20    0.07
   5  -3 -12    0.12    0.10
   5   3 -12    0.07    0.06
   5   3 -12    0.09    0.13
   4  -3 -12    1.43    0.21
   4  -3 -12    1.23    0.20
  -4  -3  12    1.46    0.15
   4   3 -12    1.37    0.29
   4   3 -12    1.39    0.17
   3  -3 -12    0.13    0.07
   3  -3 -12    0.23    0.09
  -3  -3  12    0.23    0.06
   3  -3 -12    0.24    0.10
  -3  -3  12    0.15    0.05
   3   3 -12    0.15    0.14
   3   3 -12    0.24    0.09
  -2  -3  12    6.13    0.22
   2  -3 -12    6.62    0.40
   2  -3 -12    5.72    0.34
  -2  -3  12    5.72    0.23
   2  -3 -12    6.36    0.31
   2   3 -12    5.73    0.32
   2   3 -12    6.69    0.51
  -1  -3  12    8.14    0.51
   1  -3 -12    8.10    0.43
  -1  -3  12    7.75    0.27
  -1  -3  12    8.19    0.57
  -1  -3  12    7.89    0.26
   1  -3 -12    7.98    0.46
   1   3 -12    8.37    0.39
   1   3 -12    8.26    0.59
   0  -3  12    7.73    0.56
   0  -3  12    8.75    0.54
   0  -3 -12    9.14    0.50
   0  -3 -12    8.36    0.46
   0   3 -12    7.91    0.59
   0   3 -12    8.68    0.41
   1  -3  12    4.92    0.51
  -1  -3 -12    4.75    0.37
  -1  -3 -12    4.71    0.35
  -1   3 -12    4.54    0.29
  -1   3 -12    5.09    0.57
   2  -3  12    7.17    0.55
  -2  -3 -12    7.20    0.47
  -2  -3 -12    6.64    0.45
  -2   3 -12    5.76    0.63
  -2   3 -12    6.84    0.37
  -3  -3 -12    8.46    0.53
  -3  -3 -12    7.77    0.51
   3  -3  12    7.81    0.59
  -3   3 -12    8.26    0.49
  -4  -3 -12    4.40    0.47
  -4  -3 -12    3.68    0.43
   4  -3  12    4.05    0.52
  -4   3 -12    4.88    0.37
   5  -3  12    8.21    0.64
  -5  -3 -12    8.56    0.59
  -5  -3 -12    9.15    0.59
  -5   3 -12    8.57    0.53
   6  -3  12    4.19    0.17
  -6  -3 -12    4.25    0.51
  -6  -3 -12    5.09    0.55
   6  -3  12    4.14    0.55
  -6   3 -12    4.68    0.47
  -7  -3 -12   13.15    0.80
   7  -3  12   12.81    0.41
  -7  -3 -12   13.16    0.81
   7  -3  12   12.57    0.86
  -7   3 -12   13.55    0.71
   8  -3  12    1.72    0.40
   8  -3  12    1.76    0.11
  -8  -3 -12    1.77    0.37
  -8  -3 -12    1.46    0.35
  -8   3 -12    2.02    0.32
   9  -3  12    2.43    0.48
  -9  -3 -12    2.44    0.44
   9  -3  12    1.98    0.12
  -9  -3 -12    2.19    0.43
  -9   3 -12    1.95    0.32
 -10  -3 -12    0.47    0.24
 -10  -3 -12    0.03    0.17
  10  -3  12    0.11    0.20
 -10   3 -12    0.13    0.14
  11  -3  12    1.14    0.37
 -11  -3 -12    0.61    0.30
 -11  -3 -12    0.77    0.32
 -11   3 -12    1.09    0.27
  12  -3  12    0.50    0.28
 -12   3 -12    0.00    0.13
  13  -4 -12    0.80    0.31
  13   4 -12    1.17    0.31
  12  -4 -12    1.07    0.34
  12   4 -12    1.16    0.31
  11  -4 -12    4.99    0.63
  11   4 -12    4.06    0.52
  10  -4 -12    1.16    0.31
  10   4 -12    0.47    0.21
   9  -4 -12    2.31    0.39
   9   4 -12    1.92    0.35
   8  -4 -12    1.48    0.31
   8   4 -12    1.08    0.29
   7  -4 -12    4.50    0.41
   7  -4 -12    5.05    0.54
   7   4 -12    5.16    0.56
   6  -4 -12   18.57    0.89
   6  -4 -12   18.64    0.80
   6   4 -12   17.49    0.96
   5  -4 -12    1.54    0.23
   5  -4 -12    1.66    0.27
   5   4 -12    1.44    0.32
   4  -4 -12    0.50    0.14
   4   4 -12    0.43    0.19
   3  -4 -12    0.77    0.16
   3   4 -12    0.71    0.24
   2  -4 -12   15.28    0.67
   2  -4 -12   15.54    0.69
   2   4 -12   13.37    0.86
  -1  -4  12    3.22    0.45
   1  -4 -12    2.90    0.34
   1  -4 -12    3.03    0.31
   1   4 -12    2.75    0.44
   0  -4 -12    7.12    0.44
   0  -4 -12    7.00    0.48
   0  -4  12    6.91    0.68
   0   4 -12    7.63    0.76
   1  -4  12    0.31    0.18
  -1  -4 -12   -0.06    0.10
  -1  -4 -12    0.43    0.15
  -1   4 -12    0.48    0.22
  -2  -4 -12   19.65    0.92
  -2  -4 -12   17.69    0.84
   2  -4  12   18.26    1.02
  -2   4 -12   18.64    1.08
  -3  -4 -12    0.55    0.20
  -3  -4 -12    0.43    0.16
   3  -4  12    0.34    0.20
  -3   4 -12    0.30    0.20
  -4  -4 -12    9.83    0.62
  -4  -4 -12    9.79    0.66
   4  -4  12   10.51    0.76
  -4   4 -12   10.84    0.62
   5  -4  12    0.03    0.16
  -5  -4 -12    0.36    0.15
  -5  -4 -12    0.14    0.14
  -5   4 -12    0.21    0.12
   6  -4  12    1.83    0.40
  -6  -4 -12    1.13    0.26
  -6  -4 -12    1.55    0.35
  -6   4 -12    1.03    0.24
  -7  -4 -12    1.00    0.30
  -7  -4 -12    1.43    0.32
   7  -4  12    1.58    0.40
  -7   4 -12    1.54    0.28
  -8  -4 -12   -0.02    0.15
  -8  -4 -12    0.07    0.13
   8  -4  12   -0.15    0.14
  -8   4 -12   -0.02    0.11
  -9  -4 -12    3.28    0.53
   9  -4  12    2.22    0.48
  -9  -4 -12    4.11    0.60
  -9   4 -12    3.25    0.42
 -10  -4 -12   -0.04    0.19
  10  -4  12    0.25    0.26
 -10   4 -12   -0.05    0.13
  11  -4  12    0.04    0.20
 -11   4 -12    0.00    0.14
  11  -5 -12    1.64    0.42
  11   5 -12    2.06    0.40
  10  -5 -12    0.81    0.29
  10   5 -12    0.96    0.28
   9  -5 -12    0.38    0.22
   9   5 -12    0.21    0.18
   8   5 -12    0.18    0.19
   7   5 -12   -0.12    0.15
   6  -5 -12    1.52    0.23
   6   5 -12    1.18    0.33
   5  -5 -12    7.64    0.44
   5   5 -12    7.11    0.75
   4  -5 -12   19.59    0.80
   4   5 -12   19.96    1.11
   3  -5 -12    9.45    0.49
   3   5 -12    9.07    0.72
   2  -5 -12    3.24    0.32
   2   5 -12    5.32    0.66
   1  -5 -12    1.42    0.27
  -1  -5  12    1.56    0.36
   1  -5 -12    1.83    0.24
   1   5 -12    1.86    0.40
   0  -5 -12    8.37    0.49
   0  -5 -12    9.04    0.60
   0  -5  12    8.89    0.71
   0   5 -12    8.37    0.87
  -1  -5 -12    1.70    0.32
  -1  -5 -12    1.95    0.26
   1  -5  12    1.91    0.40
  -1   5 -12    2.47    0.49
  -2  -5 -12    0.55    0.16
   2  -5  12    0.44    0.22
  -2  -5 -12    0.73    0.23
  -2   5 -12    0.63    0.29
   3  -5  12    5.84    0.70
  -3  -5 -12    5.68    0.61
  -3  -5 -12    5.78    0.53
  -3   5 -12    6.02    0.76
  -4  -5 -12   -0.09    0.09
  -4  -5 -12   -0.11    0.11
   4  -5  12    0.12    0.18
  -5  -5 -12    1.35    0.28
  -5  -5 -12    1.16    0.30
   5  -5  12    1.15    0.34
  -5   5 -12    1.56    0.30
  -6  -5 -12    1.60    0.32
   6  -5  12    1.48    0.39
  -6  -5 -12    1.21    0.33
  -6   5 -12    1.40    0.29
   7  -5  12    0.99    0.34
  -7  -5 -12    0.56    0.26
  -7   5 -12    0.65    0.22
   8  -5  12    0.88    0.33
  -8  -5 -12    0.71    0.29
  -8   5 -12    0.71    0.23
   9  -5  12    0.31    0.24
  -9  -5 -12    0.50    0.31
  -9   5 -12    0.35    0.19
  10  -5  12    0.27    0.28
 -10   5 -12    0.37    0.18
   9   6 -12    1.83    0.40
   8   6 -12    0.51    0.28
   7   6 -12    7.80    0.81
   6   6 -12    0.21    0.21
   5   6 -12    0.41    0.24
   4   6 -12    0.17    0.24
   3  -6 -12    0.14    0.09
   3   6 -12    0.32    0.22
   2  -6 -12    0.08    0.08
   2   6 -12    0.22    0.20
   1  -6 -12    2.13    0.25
   1   6 -12    2.96    0.54
   0  -6  12    2.18    0.46
   0  -6 -12    2.90    0.31
   0   6 -12    2.55    0.52
  -1  -6 -12    0.40    0.14
   1  -6  12   -0.04    0.15
  -1  -6 -12    0.16    0.17
  -1   6 -12    0.10    0.20
  -2  -6 -12    0.34    0.14
  -2  -6 -12    0.14    0.16
   2  -6  12    0.02    0.19
  -2   6 -12    0.21    0.24
  -3  -6 -12    4.06    0.60
   3  -6  12    4.70    0.68
  -3   6 -12    4.23    0.69
   4  -6  12    3.14    0.57
  -4  -6 -12    4.51    0.63
  -4   6 -12    3.83    0.67
  -5  -6 -12    4.14    0.63
   5  -6  12    4.13    0.65
  -5   6 -12    4.79    0.53
   6  -6  12    0.39    0.27
  -6  -6 -12    0.77    0.30
  -6   6 -12    0.83    0.24
  -7  -6 -12    0.02    0.21
   7  -6  12   -0.17    0.18
  -7   6 -12   -0.04    0.14
   8  -6  12    1.59    0.47
  -8   6 -12    1.61    0.31
   7   7 -12    2.40    0.51
   6   7 -12    0.02    0.19
   5   7 -12   13.60    1.00
   4   7 -12    1.07    0.36
   3   7 -12    0.55    0.27
   2   7 -12    1.21    0.39
   1   7 -12    0.13    0.19
   0  -7  12   -0.06    0.21
   0   7 -12    0.09    0.24
   1  -7  12    3.00    0.57
  -1   7 -12    2.54    0.55
   2  -7  12    0.16    0.24
  -2   7 -12    0.18    0.26
   3  -7  12    1.48    0.43
  -3   7 -12    1.62    0.49
   4  -7  12    0.65    0.30
  -4   7 -12    0.65    0.36
  -5  -7 -12    4.67    0.71
   5  -7  12    3.33    0.64
  -5   7 -12    3.54    0.71
  14   0 -13    0.05    0.14
  14   0 -13   -0.04    0.09
  13   0 -13    1.39    0.23
  13   0 -13    1.48    0.32
  12   0 -13   -0.08    0.12
  12   0 -13    0.03    0.08
  11   0 -13    0.03    0.10
  11   0 -13   -0.02    0.07
  10   0 -13    0.15    0.11
  10   0 -13    0.00    0.07
   9   0 -13    1.81    0.27
   9   0 -13    1.19    0.19
   8   0 -13    0.08    0.11
   8   0 -13   -0.06    0.06
   8   0 -13   -0.04    0.09
   7   0 -13   14.93    0.73
  -7   0  13   14.41    0.73
   7   0 -13   13.87    0.63
   7   0 -13   16.86    0.71
   6   0 -13   -0.01    0.06
  -6   0  13   -0.04    0.10
   6   0 -13    0.08    0.10
   6   0 -13    0.02    0.07
  -5   0  13    4.14    0.40
   5   0 -13    3.81    0.27
   5   0 -13    4.20    0.30
   5   0 -13    3.95    0.38
   4   0 -13    0.02    0.06
  -4   0  13   -0.08    0.06
   4   0 -13    0.00    0.06
   4   0 -13   -0.06    0.06
   4   0 -13    0.00    0.04
   3   0 -13   45.19    1.42
   3   0 -13   43.23    1.53
  -3   0  13   44.09    1.50
   3   0 -13   46.01    1.49
   3   0 -13   44.25    1.43
   2   0 -13    0.00    0.06
  -2   0  13   -0.04    0.06
   2   0 -13    0.04    0.07
   2   0 -13   -0.04    0.04
   2   0 -13   -0.01    0.04
  -1   0  13   22.99    0.90
   1   0 -13   24.38    0.87
   1   0 -13   23.08    0.84
   1   0 -13   22.58    0.86
   1   0 -13   24.39    0.96
   0   0 -13    0.19    0.09
   0   0 -13    0.21    0.08
   0   0  13    0.21    0.09
   0   0 -13    0.31    0.11
   0   0 -13    0.34    0.10
  -1   0 -13   -0.06    0.06
   1   0  13    0.00    0.06
   1   0  13   -0.01    0.06
  -1   0 -13    0.02    0.06
  -1   0 -13    0.06    0.06
  -1   0 -13    0.04    0.07
   2   0  13    0.05    0.08
   2   0  13   -0.08    0.05
  -2   0 -13    0.05    0.08
  -2   0 -13   -0.03    0.06
  -2   0 -13    0.03    0.09
   3   0  13   23.51    0.90
  -3   0 -13   21.30    0.98
  -3   0 -13   22.31    0.91
   3   0  13   22.24    0.89
   4   0  13    0.06    0.09
   4   0  13   -0.01    0.07
  -4   0 -13    0.01    0.09
  -4   0 -13   -0.10    0.06
   5   0  13    3.58    0.36
  -5   0 -13    2.57    0.32
  -5   0 -13    2.74    0.38
   5   0  13    3.60    0.37
  -6   0 -13    0.14    0.15
  -6   0 -13   -0.04    0.10
   6   0  13   -0.03    0.10
   6   0  13    0.12    0.11
   7   0  13   31.52    1.32
   7   0  13   33.96    1.23
  -7   0 -13   32.61    1.42
  -7   0 -13   32.42    1.33
   8   0  13    0.01    0.09
  -8   0 -13    0.05    0.12
   8   0  13    0.04    0.11
   9   0  13    2.38    0.38
  -9   0 -13    2.47    0.38
   9   0  13    2.03    0.28
 -10   0 -13    0.00    0.12
  10   0  13    0.16    0.11
  10   0  13    0.01    0.15
 -11   0 -13    0.34    0.20
  11   0  13    0.78    0.21
  12   0  13    0.03    0.11
 -12   0 -13    0.18    0.18
  13   0  13    2.58    0.34
 -14  -1  13   -0.04    0.15
  14  -1 -13   -0.08    0.08
  14  -1 -13    0.28    0.18
  14   1 -13   -0.03    0.10
  14   1 -13   -0.03    0.14
  13  -1 -13    1.77    0.24
  13  -1 -13    1.55    0.34
 -13  -1  13    1.78    0.35
  13   1 -13    1.58    0.26
  13   1 -13    1.14    0.28
  12  -1 -13    0.06    0.14
  12  -1 -13   -0.02    0.07
 -12  -1  13   -0.02    0.13
  12   1 -13    0.10    0.09
  12   1 -13   -0.01    0.12
  11  -1 -13    0.39    0.17
  11  -1 -13    0.45    0.13
 -11  -1  13    0.15    0.14
  11   1 -13    0.46    0.19
  11   1 -13    0.32    0.11
  10  -1 -13    1.01    0.18
 -10  -1  13    1.33    0.27
  10  -1 -13    0.98    0.23
  10   1 -13    0.88    0.17
  10   1 -13    1.41    0.27
   9  -1 -13   37.28    1.28
  -9  -1  13   42.29    1.47
   9  -1 -13   39.06    1.46
   9   1 -13   37.60    1.32
   9   1 -13   37.44    1.46
   8  -1 -13    0.16    0.11
  -8  -1  13    0.11    0.11
   8  -1 -13    0.36    0.14
   8  -1 -13    0.24    0.09
   8   1 -13    0.33    0.14
   8   1 -13    0.20    0.10
   7  -1 -13   21.95    0.98
   7  -1 -13   24.26    0.87
  -7  -1  13   23.89    0.99
   7  -1 -13   25.19    0.96
   7   1 -13   23.30    0.90
   7   1 -13   23.63    1.00
   7   1 -13   25.50    1.02
  -6  -1  13    0.10    0.10
   6  -1 -13    0.06    0.09
   6  -1 -13    0.00    0.05
   6  -1 -13    0.09    0.05
   6  -1 -13    0.11    0.08
   6   1 -13    0.06    0.08
   6   1 -13    0.03    0.07
   6   1 -13    0.05    0.09
   5  -1 -13    2.00    0.21
  -5  -1  13    1.93    0.26
   5  -1 -13    1.84    0.20
   5  -1 -13    1.60    0.24
   5  -1 -13    1.85    0.14
   5   1 -13    1.72    0.25
  -5   1  13    1.79    0.26
   5   1 -13    1.84    0.25
   5   1 -13    1.62    0.20
   4  -1 -13   11.55    0.60
   4  -1 -13   11.87    0.47
   4  -1 -13   13.28    0.52
  -4  -1  13   12.47    0.66
   4  -1 -13   12.20    0.51
  -4  -1  13   11.49    0.58
   4   1 -13   12.28    0.60
  -4   1  13   11.95    0.59
   4   1 -13   12.65    0.54
   4   1 -13   11.66    0.60
   3  -1 -13   47.56    1.54
   3  -1 -13   49.80    1.67
  -3  -1  13   49.90    1.61
   3  -1 -13   49.07    1.52
   3  -1 -13   50.91    1.52
  -3  -1  13   45.83    1.69
   3   1 -13   48.83    1.65
   3   1 -13   49.88    1.70
  -3   1  13   49.18    1.62
   3   1 -13   47.84    1.54
   2  -1 -13    4.40    0.26
   2  -1 -13    4.03    0.26
   2  -1 -13    4.50    0.41
  -2  -1  13    3.95    0.30
   2  -1 -13    4.23    0.22
  -2  -1  13    4.52    0.44
  -2   1  13    4.29    0.32
   2   1 -13    4.57    0.34
   2   1 -13    4.16    0.33
   2   1 -13    4.45    0.28
   1  -1 -13    2.43    0.15
   1  -1 -13    3.09    0.34
  -1  -1  13    2.08    0.24
  -1  -1  13    2.32    0.31
   1  -1 -13    2.15    0.22
  -1   1  13    2.91    0.31
   1   1 -13    2.39    0.30
   1   1 -13    2.73    0.31
   1   1 -13    2.34    0.26
   1   1 -13    2.69    0.26
   0  -1 -13    0.71    0.09
   0  -1  13    0.79    0.19
   0  -1 -13    0.42    0.11
   0  -1  13    0.79    0.16
   0  -1 -13    0.77    0.18
   0   1  13    0.71    0.16
   0   1 -13    0.65    0.17
   0   1 -13    0.70    0.18
   0   1 -13    0.66    0.14
   0   1 -13    0.53    0.12
  -1  -1 -13    0.04    0.05
   1  -1  13    0.15    0.08
   1  -1  13    0.12    0.10
  -1  -1 -13    0.19    0.09
  -1  -1 -13    0.10    0.09
   1  -1  13    0.11    0.11
  -1   1 -13    0.06    0.06
  -1   1 -13    0.09    0.07
   1   1  13    0.04    0.07
  -1   1 -13    0.00    0.08
  -1   1 -13    0.00    0.07
   2  -1  13    2.77    0.28
  -2  -1 -13    2.80    0.18
  -2  -1 -13    3.03    0.31
   2  -1  13    3.03    0.38
   2  -1  13    2.50    0.31
  -2  -1 -13    2.72    0.34
  -2   1 -13    2.73    0.30
   2   1  13    3.18    0.32
  -2   1 -13    3.24    0.29
  -2   1 -13    3.01    0.36
  -2   1 -13    3.11    0.36
   3  -1  13   20.35    0.88
  -3  -1 -13   18.60    0.88
  -3  -1 -13   18.51    0.69
   3  -1  13   18.45    0.90
  -3  -1 -13   18.19    0.80
   3  -1  13   18.34    0.76
   3   1  13   20.18    0.81
  -3   1 -13   17.91    0.80
  -3   1 -13   18.90    0.87
   3   1  13   18.43    0.68
   4  -1  13    0.02    0.10
   4  -1  13    0.10    0.13
  -4  -1 -13    0.05    0.09
  -4  -1 -13   -0.03    0.08
   4  -1  13    0.05    0.07
  -4   1 -13    0.00    0.07
  -4   1 -13    0.11    0.11
   4   1  13    0.10    0.09
   4   1  13   -0.06    0.06
   5  -1  13    0.36    0.16
  -5  -1 -13    0.21    0.13
  -5  -1 -13    0.18    0.11
   5  -1  13    0.12    0.09
   5   1  13    0.81    0.19
  -5   1 -13    0.30    0.13
  -5   1 -13    0.58    0.19
   6  -1  13    7.78    0.56
  -6  -1 -13    8.44    0.55
   6  -1  13    7.82    0.45
  -6  -1 -13    8.82    0.61
  -6   1 -13    9.04    0.55
   6   1  13    8.44    0.51
   7  -1  13    0.28    0.17
   7  -1  13    0.08    0.09
  -7  -1 -13    0.44    0.18
  -7  -1 -13    0.63    0.21
  -7   1 -13    0.51    0.17
   7   1  13    0.07    0.12
  -8  -1 -13    0.73    0.26
   8  -1  13    0.50    0.15
  -8  -1 -13    0.22    0.16
   8  -1  13    0.74    0.23
   8   1  13    1.06    0.23
  -8   1 -13    0.74    0.21
   9  -1  13    1.11    0.30
   9  -1  13    1.58    0.25
  -9  -1 -13    1.11    0.29
   9   1  13    2.42    0.33
  -9   1 -13    1.25    0.28
  10  -1  13    0.29    0.13
  10  -1  13    0.11    0.18
 -10  -1 -13    0.06    0.16
 -10   1 -13    0.19    0.14
  10   1  13    0.30    0.14
  11  -1  13    2.48    0.29
  11  -1  13    2.50    0.46
 -11  -1 -13    2.54    0.44
 -11   1 -13    2.96    0.45
  11   1  13    2.73    0.36
  12  -1  13    0.29    0.13
  12  -1  13    0.41    0.26
 -12  -1 -13    0.54    0.28
 -12   1 -13    0.66    0.25
  12   1  13    0.25    0.16
  13  -1  13    0.29    0.25
  13  -1  13    0.94    0.19
  13   1  13    0.85    0.22
  14  -2 -13   -0.20    0.15
 -14  -2  13    0.06    0.16
  14  -2 -13   -0.06    0.06
  14   2 -13    0.09    0.16
  14   2 -13    0.01    0.12
 -13  -2  13    0.23    0.15
  13  -2 -13   -0.03    0.14
  13  -2 -13   -0.07    0.06
  13   2 -13   -0.06    0.14
  13   2 -13    0.02    0.10
  12  -2 -13    0.70    0.24
 -12  -2  13    0.54    0.19
  12  -2 -13    0.63    0.12
  12   2 -13    0.45    0.16
  12   2 -13    0.78    0.25
  11  -2 -13    3.44    0.45
  11  -2 -13    3.64    0.24
 -11  -2  13    3.74    0.41
  11   2 -13    3.11    0.34
  11   2 -13    3.50    0.44
  10  -2 -13   -0.03    0.10
 -10  -2  13   -0.06    0.11
  10  -2 -13   -0.03    0.05
  10   2 -13    0.06    0.13
  10   2 -13    0.11    0.09
   9  -2 -13    4.54    0.46
   9  -2 -13    4.33    0.25
  -9  -2  13    4.34    0.41
   9   2 -13    4.45    0.33
   9   2 -13    4.22    0.45
   8  -2 -13    7.51    0.50
   8  -2 -13    7.78    0.35
   8  -2 -13    8.28    0.51
  -8  -2  13    8.17    0.50
   8   2 -13    7.78    0.54
   8   2 -13    8.34    0.45
   7  -2 -13    3.57    0.36
   7  -2 -13    3.72    0.22
  -7  -2  13    4.13    0.39
   7  -2 -13    4.01    0.40
   7   2 -13    4.09    0.30
   7   2 -13    5.21    0.49
   6  -2 -13    5.57    0.27
   6  -2 -13    5.88    0.37
  -6  -2  13    5.10    0.37
   6  -2 -13    5.53    0.40
   6   2 -13    5.37    0.34
   6   2 -13    6.26    0.45
   5  -2 -13    6.05    0.41
  -5  -2  13    6.61    0.40
   5  -2 -13    6.73    0.37
   5   2 -13    6.46    0.37
   5   2 -13    6.03    0.45
   4  -2 -13    0.07    0.06
   4  -2 -13   -0.01    0.06
  -4  -2  13   -0.01    0.09
  -4  -2  13    0.01    0.06
   4  -2 -13   -0.02    0.04
   4   2 -13    0.04    0.12
   4   2 -13   -0.02    0.05
   4   2 -13   -0.06    0.05
   3  -2 -13    1.60    0.17
  -3  -2  13    1.53    0.20
   3  -2 -13    2.10    0.27
   3  -2 -13    1.38    0.16
  -3  -2  13    1.52    0.26
   3   2 -13    0.95    0.15
   3   2 -13    1.51    0.22
   3   2 -13    1.10    0.23
  -3   2  13    1.23    0.20
   2  -2 -13    6.23    0.33
   2  -2 -13    6.56    0.29
  -2  -2  13    6.20    0.44
   2  -2 -13    6.09    0.41
  -2  -2  13    6.12    0.35
   2   2 -13    6.49    0.35
  -2   2  13    6.06    0.38
   2   2 -13    6.26    0.46
   2   2 -13    6.30    0.40
  -1  -2  13    0.87    0.20
   1  -2 -13    0.71    0.14
  -1  -2  13    0.56    0.13
   1  -2 -13    0.82    0.08
   1  -2 -13    1.05    0.21
   1   2 -13    0.46    0.14
   1   2 -13    0.77    0.15
  -1   2  13    0.86    0.17
   0  -2 -13    4.98    0.45
   0  -2  13    4.43    0.46
   0  -2  13    5.59    0.42
   0  -2  13    5.20    0.31
   0  -2 -13    5.19    0.33
   0   2 -13    4.76    0.36
   0   2  13    5.62    0.36
   0   2 -13    5.98    0.56
   0   2 -13    5.49    0.32
   1  -2  13   11.75    0.51
   1  -2  13   12.78    0.69
   1  -2  13   12.32    0.67
  -1  -2 -13   10.04    0.55
  -1  -2 -13   12.23    0.64
  -1   2 -13   12.25    0.54
  -1   2 -13   12.64    0.61
  -1   2 -13   12.66    0.63
   1   2  13   13.04    0.59
  -1   2 -13   11.34    0.69
   2  -2  13    1.37    0.26
   2  -2  13    1.54    0.28
  -2  -2 -13    1.66    0.28
  -2  -2 -13    1.73    0.24
   2  -2  13    1.78    0.20
  -2   2 -13    1.72    0.24
  -2   2 -13    1.46    0.25
  -2   2 -13    1.23    0.26
  -2   2 -13    1.35    0.19
   2   2  13    1.42    0.21
   3  -2  13    1.02    0.15
  -3  -2 -13    0.98    0.22
  -3  -2 -13    1.06    0.22
   3  -2  13    1.38    0.27
   3   2  13    0.96    0.19
  -3   2 -13    0.95    0.18
  -3   2 -13    0.71    0.17
   4  -2  13    0.53    0.19
  -4  -2 -13    0.55    0.17
   4  -2  13    0.59    0.12
  -4  -2 -13    0.11    0.11
  -4   2 -13    0.48    0.15
   4   2  13    0.42    0.15
  -4   2 -13    0.60    0.14
  -5  -2 -13    0.39    0.16
   5  -2  13    0.20    0.16
   5  -2  13    0.40    0.10
  -5  -2 -13    0.41    0.19
   5   2  13    0.26    0.14
  -5   2 -13    0.12    0.12
  -6  -2 -13    0.01    0.12
   6  -2  13   -0.06    0.10
   6  -2  13    0.07    0.07
  -6  -2 -13    0.14    0.13
  -6   2 -13    0.00    0.08
   6   2  13   -0.11    0.09
   7  -2  13    0.34    0.18
  -7  -2 -13    0.03    0.14
   7  -2  13    0.05    0.07
  -7  -2 -13    0.10    0.12
  -7   2 -13    0.19    0.13
   7   2  13    0.17    0.14
   8  -2  13   -0.02    0.06
   8  -2  13    0.05    0.15
  -8  -2 -13    0.02    0.14
  -8  -2 -13   -0.08    0.09
  -8   2 -13    0.02    0.10
   8   2  13    0.14    0.12
  -9  -2 -13    0.71    0.27
  -9  -2 -13    0.45    0.22
   9  -2  13    0.19    0.10
   9  -2  13    0.60    0.27
   9   2  13    0.79    0.22
  -9   2 -13    0.39    0.19
  10  -2  13    1.94    0.22
 -10  -2 -13    2.56    0.44
  10  -2  13    1.56    0.38
  10   2  13    2.24    0.33
 -10   2 -13    1.72    0.33
  11  -2  13    0.41    0.12
 -11  -2 -13    0.34    0.24
  11  -2  13    0.18    0.23
 -11   2 -13    0.41    0.21
  11   2  13    0.18    0.15
  12  -2  13    0.08    0.09
  12  -2  13   -0.17    0.16
 -12   2 -13    0.11    0.15
  12   2  13   -0.06    0.13
 -13  -3  13    1.46    0.26
  13  -3 -13    1.86    0.39
  13   3 -13    1.50    0.26
  13   3 -13    1.88    0.37
 -12  -3  13    0.13    0.12
  12  -3 -13    0.15    0.19
  12   3 -13   -0.06    0.08
  12   3 -13    0.06    0.15
 -11  -3  13   -0.03    0.09
  11  -3 -13   -0.04    0.13
  11   3 -13    0.04    0.09
  11   3 -13   -0.01    0.13
  10  -3 -13    5.68    0.58
 -10  -3  13    6.36    0.41
  10   3 -13    4.89    0.55
  10   3 -13    6.45    0.42
   9  -3 -13    0.08    0.13
  -9  -3  13    0.07    0.09
   9   3 -13    0.04    0.15
   9   3 -13    0.14    0.09
   8  -3 -13    5.83    0.46
   8  -3 -13    6.11    0.45
  -8  -3  13    6.24    0.38
   8   3 -13    6.20    0.39
   8   3 -13    7.01    0.52
   7  -3 -13    4.23    0.43
   7  -3 -13    4.28    0.41
  -7  -3  13    4.48    0.30
   7   3 -13    5.18    0.53
   7   3 -13    4.13    0.31
   6  -3 -13    0.46    0.15
   6  -3 -13    0.14    0.10
  -6  -3  13    0.35    0.10
   6   3 -13    0.37    0.18
   6   3 -13    0.28    0.11
   5  -3 -13    2.50    0.29
  -5  -3  13    2.79    0.21
   5  -3 -13    2.74    0.30
   5   3 -13    2.92    0.28
   5   3 -13    3.07    0.41
   4  -3 -13   15.08    0.65
  -4  -3  13   14.79    0.55
   4  -3 -13   14.37    0.67
   4   3 -13   13.82    0.59
   4   3 -13   14.40    0.82
   3  -3 -13    3.89    0.27
   3  -3 -13    4.90    0.29
   3  -3 -13    4.12    0.39
  -3  -3  13    4.29    0.23
   3   3 -13    3.93    0.47
   3   3 -13    4.39    0.28
   2  -3 -13    4.55    0.41
   2  -3 -13    3.40    0.26
  -2  -3  13    4.11    0.20
   2   3 -13    3.81    0.27
   2   3 -13    3.44    0.45
  -1  -3  13    8.25    0.29
  -1  -3  13    8.09    0.31
   1  -3 -13    7.08    0.42
   1  -3 -13    9.60    0.52
   1   3 -13    8.20    0.60
   1   3 -13    8.66    0.42
   0  -3  13    0.87    0.09
   0  -3 -13    1.07    0.20
   0  -3  13    0.83    0.23
   0  -3 -13    1.14    0.22
   0  -3  13    0.92    0.08
   0   3 -13    1.00    0.17
   0   3 -13    0.72    0.22
  -1  -3 -13    5.07    0.38
   1  -3  13    5.51    0.22
   1  -3  13    5.79    0.21
  -1  -3 -13    5.39    0.41
   1  -3  13    6.54    0.62
  -1   3 -13    7.30    0.69
  -1   3 -13    5.69    0.34
   2  -3  13   25.31    1.17
  -2  -3 -13   25.72    1.05
   2  -3  13   23.37    0.69
  -2  -3 -13   22.60    0.99
   2  -3  13   22.84    0.70
  -2   3 -13   24.20    1.20
   3  -3  13    0.59    0.22
   3  -3  13    0.61    0.07
  -3  -3 -13    0.54    0.17
  -3  -3 -13    0.48    0.17
  -3   3 -13    0.69    0.18
  -4  -3 -13    3.07    0.41
   4  -3  13    2.85    0.43
  -4  -3 -13    2.87    0.38
   4  -3  13    3.27    0.15
  -4   3 -13    2.67    0.34
  -5  -3 -13    0.75    0.22
   5  -3  13    0.82    0.28
   5  -3  13    0.62    0.07
  -5  -3 -13    0.55    0.20
  -5   3 -13    1.06    0.23
  -6  -3 -13    0.14    0.16
   6  -3  13    0.20    0.05
  -6  -3 -13    0.50    0.20
   6  -3  13    0.06    0.16
  -6   3 -13    0.31    0.15
   7  -3  13    3.81    0.56
  -7  -3 -13    3.45    0.48
   7  -3  13    3.44    0.17
  -7  -3 -13    3.28    0.48
  -7   3 -13    2.75    0.37
  -8  -3 -13    3.19    0.47
   8  -3  13    3.02    0.16
   8  -3  13    2.73    0.49
  -8  -3 -13    3.55    0.51
  -8   3 -13    2.86    0.39
   9  -3  13    0.17    0.05
  -9  -3 -13    0.25    0.20
  -9  -3 -13    0.24    0.19
   9  -3  13    0.06    0.15
  -9   3 -13    0.26    0.17
 -10  -3 -13    0.96    0.35
  10  -3  13    0.40    0.06
  10  -3  13    0.77    0.29
 -10  -3 -13    0.52    0.24
 -10   3 -13    0.61    0.21
 -11  -3 -13    1.16    0.38
  11  -3  13    0.87    0.34
 -11   3 -13    0.81    0.25
  12  -3  13    1.90    0.49
 -12   3 -13    1.76    0.38
  12  -4 -13    1.19    0.35
  12   4 -13    0.98    0.29
  11  -4 -13   -0.05    0.13
  11   4 -13    0.18    0.16
  10  -4 -13    2.98    0.46
  10   4 -13    2.89    0.44
   9  -4 -13    3.47    0.48
   9   4 -13    3.73    0.47
   8  -4 -13    0.81    0.23
   8  -4 -13    0.56    0.16
   8   4 -13    0.51    0.22
   7  -4 -13   -0.04    0.08
   7  -4 -13    0.04    0.11
   7   4 -13   -0.14    0.11
   6  -4 -13    1.32    0.29
   6  -4 -13    1.31    0.22
   6   4 -13    1.14    0.30
   5  -4 -13    0.12    0.09
   5   4 -13    0.53    0.21
   4  -4 -13   11.44    0.57
   4   4 -13    9.72    0.71
   3  -4 -13   56.51    1.86
   3   4 -13   56.76    2.21
   2  -4 -13    0.07    0.10
   2  -4 -13   -0.14    0.05
   2   4 -13   -0.12    0.12
  -1  -4  13   11.17    0.74
   1  -4 -13   11.29    0.60
   1  -4 -13   10.27    0.56
   1   4 -13   10.64    0.76
   0  -4  13    5.80    0.62
   0  -4 -13    5.33    0.42
   0  -4 -13    5.96    0.42
   0   4 -13    5.85    0.66
   1  -4  13    9.22    0.68
  -1  -4 -13    8.24    0.52
  -1  -4 -13    8.79    0.56
  -1   4 -13    8.49    0.83
   2  -4  13   18.31    1.03
  -2  -4 -13   16.67    0.87
  -2  -4 -13   18.57    0.86
  -2   4 -13   18.77    1.10
  -3  -4 -13    0.69    0.22
  -3  -4 -13    0.18    0.14
   3  -4  13    0.58    0.27
  -3   4 -13    1.06    0.33
  -4  -4 -13    4.29    0.52
   4  -4  13    3.67    0.55
  -4  -4 -13    3.75    0.43
  -4   4 -13    4.13    0.45
  -5  -4 -13    0.79    0.26
  -5  -4 -13    0.58    0.20
   5  -4  13    0.70    0.27
  -5   4 -13    0.62    0.19
   6  -4  13    0.60    0.25
  -6  -4 -13    0.58    0.24
  -6  -4 -13    0.79    0.24
  -6   4 -13    0.70    0.20
  -7  -4 -13    0.60    0.25
  -7  -4 -13    0.99    0.27
   7  -4  13    0.50    0.28
  -7   4 -13    0.70    0.22
  -8  -4 -13    0.54    0.24
   8  -4  13    0.30    0.22
  -8  -4 -13    0.34    0.21
  -8   4 -13    0.86    0.23
   9  -4  13    0.09    0.17
  -9  -4 -13    0.05    0.19
  -9   4 -13    0.06    0.14
  10  -4  13   -0.16    0.18
 -10   4 -13    0.17    0.19
  11  -4  13    0.50    0.27
 -11   4 -13    1.02    0.28
  11   5 -13    1.07    0.32
  10   5 -13    3.27    0.49
   9   5 -13    2.02    0.40
   8   5 -13    0.47    0.23
   7   5 -13   -0.32    0.14
   6  -5 -13    0.10    0.09
   6   5 -13    0.38    0.23
   5  -5 -13    0.24    0.11
   5   5 -13    0.20    0.21
   4  -5 -13    0.90    0.17
   4   5 -13    0.54    0.24
   3  -5 -13    2.46    0.29
   3   5 -13    3.09    0.51
   2  -5 -13    1.59    0.23
   2   5 -13    1.69    0.39
  -1  -5  13    2.47    0.44
   1  -5 -13    3.11    0.44
   1  -5 -13    2.66    0.30
   1   5 -13    3.19    0.53
   0  -5 -13    1.91    0.32
   0  -5 -13    1.93    0.27
   0  -5  13    2.51    0.45
   0   5 -13    1.68    0.40
   1  -5  13   10.72    0.81
  -1  -5 -13   11.58    0.62
  -1  -5 -13   11.56    0.71
  -1   5 -13   10.72    0.85
   2  -5  13    1.27    0.34
  -2  -5 -13    1.10    0.24
  -2  -5 -13    0.77    0.24
  -2   5 -13    1.70    0.43
   3  -5  13    0.76    0.29
  -3  -5 -13    1.06    0.29
  -3  -5 -13    0.61    0.19
  -3   5 -13   -0.02    0.17
   4  -5  13    4.03    0.60
  -4  -5 -13    3.76    0.53
  -4  -5 -13    2.75    0.38
  -4   5 -13    3.85    0.45
  -4   5 -13    3.68    0.63
   5  -5  13    2.68    0.53
  -5  -5 -13    2.29    0.37
  -5  -5 -13    2.31    0.43
  -5   5 -13    2.44    0.36
   6  -5  13   -0.09    0.17
  -6  -5 -13   -0.02    0.13
  -6   5 -13    0.05    0.12
  -7  -5 -13    0.15    0.20
   7  -5  13    0.33    0.27
  -7   5 -13    0.11    0.15
  -8  -5 -13   -0.01    0.18
   8  -5  13    0.06    0.19
  -8   5 -13    0.01    0.14
   9  -5  13    0.77    0.35
  -9   5 -13    0.99    0.27
   9   6 -13    0.57    0.26
   8   6 -13    0.80    0.31
   7   6 -13    0.09    0.19
   6   6 -13   -0.06    0.16
   5   6 -13    0.07    0.18
   4   6 -13    0.27    0.24
   3   6 -13    0.45    0.24
   2   6 -13    3.32    0.58
   1  -6 -13    0.74    0.17
   1   6 -13    0.55    0.27
   0  -6  13    1.21    0.34
   0   6 -13    2.02    0.47
   1  -6  13    1.87    0.42
  -1  -6 -13    2.80    0.45
  -1   6 -13    2.69    0.54
   2  -6  13    0.00    0.16
  -2  -6 -13    0.26    0.19
  -2   6 -13    0.63    0.31
  -3  -6 -13    1.41    0.35
   3  -6  13    1.91    0.43
  -3   6 -13    1.63    0.46
  -4  -6 -13    2.53    0.47
   4  -6  13    1.86    0.46
  -4   6 -13    2.14    0.55
   5  -6  13    5.18    0.74
  -5  -6 -13    5.61    0.72
  -5   6 -13    5.52    0.56
  -5   6 -13    6.30    0.90
  -6  -6 -13    0.96    0.33
   6  -6  13    0.92    0.37
  -6   6 -13    1.77    0.32
   7  -6  13    1.41    0.45
  -7   6 -13    1.63    0.33
   6   7 -13    1.49    0.43
   5   7 -13    4.58    0.70
   4   7 -13    0.46    0.26
   3   7 -13    0.19    0.22
   2   7 -13    1.13    0.39
   1   7 -13   -0.28    0.18
   0  -7  13    3.91    0.64
   0   7 -13    3.80    0.65
   1  -7  13    0.68    0.31
  -1   7 -13    1.59    0.46
   2  -7  13    0.14    0.21
  -2   7 -13    0.21    0.26
   3  -7  13    0.71    0.33
  -3   7 -13    0.85    0.40
   4  -7  13   -0.08    0.19
  -4   7 -13    0.05    0.28
  14   0 -14    0.14    0.17
  14   0 -14    0.14    0.11
  13   0 -14    0.02    0.09
  13   0 -14    0.05    0.15
  12   0 -14    6.40    0.43
  12   0 -14    8.06    0.58
  11   0 -14   -0.01    0.07
  11   0 -14   -0.03    0.10
  10   0 -14    2.30    0.33
  10   0 -14    2.48    0.29
   9   0 -14   -0.04    0.07
  -9   0  14    0.02    0.11
   9   0 -14    0.02    0.10
   9   0 -14   -0.06    0.09
  -8   0  14    3.62    0.41
   8   0 -14    3.76    0.35
   8   0 -14    3.74    0.38
   8   0 -14    3.91    0.43
   7   0 -14    0.00    0.07
  -7   0  14   -0.12    0.10
   7   0 -14   -0.14    0.07
   7   0 -14    0.11    0.09
   6   0 -14   86.35    2.66
   6   0 -14   79.92    2.49
   6   0 -14   82.24    2.65
  -6   0  14   83.99    2.63
   5   0 -14    0.02    0.09
   5   0 -14    0.04    0.06
  -5   0  14   -0.04    0.09
   5   0 -14   -0.03    0.07
   4   0 -14    1.95    0.21
   4   0 -14    1.73    0.21
  -4   0  14    1.26    0.22
   4   0 -14    1.67    0.26
   4   0 -14    1.96    0.23
   3   0 -14    0.00    0.08
  -3   0  14   -0.08    0.07
   3   0 -14    0.08    0.06
   3   0 -14    0.06    0.06
   3   0 -14    0.07    0.08
   2   0 -14    2.23    0.24
   2   0 -14    3.25    0.24
   2   0 -14    2.42    0.30
  -2   0  14    3.03    0.34
   2   0 -14    2.44    0.25
   1   0 -14    0.04    0.06
  -1   0  14    0.02    0.07
   1   0 -14    0.01    0.06
   1   0 -14    0.02    0.06
   1   0 -14    0.00    0.07
   0   0  14    0.81    0.16
   0   0 -14    0.99    0.16
   0   0 -14    0.75    0.15
   0   0 -14    0.80    0.14
   0   0 -14    0.88    0.18
  -1   0 -14    0.04    0.06
   1   0  14   -0.04    0.06
  -1   0 -14    0.20    0.11
  -1   0 -14    0.02    0.06
  -1   0 -14   -0.05    0.06
  -2   0 -14    2.49    0.30
  -2   0 -14    2.49    0.34
  -2   0 -14    2.56    0.28
   2   0  14    2.73    0.28
   2   0  14    2.20    0.28
  -3   0 -14   -0.08    0.06
   3   0  14    0.00    0.08
   3   0  14    0.06    0.08
  -3   0 -14   -0.04    0.08
  -3   0 -14   -0.03    0.08
  -4   0 -14    6.78    0.46
  -4   0 -14    6.97    0.52
   4   0  14    7.69    0.46
   4   0  14    8.02    0.47
   5   0  14   -0.08    0.08
   5   0  14    0.15    0.10
  -5   0 -14   -0.08    0.09
  -5   0 -14   -0.16    0.07
  -6   0 -14    0.01    0.14
   6   0  14   -0.02    0.10
   6   0  14   -0.07    0.09
  -6   0 -14    0.07    0.12
   8   0  14   -0.05    0.12
   8   0  14    0.02    0.10
  -8   0 -14    0.41    0.19
   9   0  14    0.06    0.10
  -9   0 -14    0.15    0.18
 -10   0 -14    6.84    0.68
  10   0  14    6.42    0.47
  11   0  14    0.18    0.14
 -11   0 -14   -0.09    0.12
 -12   0 -14    2.43    0.45
  12   0  14    2.40    0.33
  14  -1 -14    0.97    0.29
 -14  -1  14    1.08    0.29
  14  -1 -14    0.88    0.18
  14   1 -14    0.62    0.25
  14   1 -14    1.04    0.23
 -13  -1  14    0.23    0.17
  13  -1 -14   -0.01    0.08
  13  -1 -14    0.01    0.16
  13   1 -14    0.01    0.10
  13   1 -14    0.30    0.18
  12  -1 -14    0.57    0.21
 -12  -1  14    0.42    0.19
  12  -1 -14    0.38    0.13
  12   1 -14    0.43    0.19
  12   1 -14    0.24    0.13
  11  -1 -14    0.21    0.15
 -11  -1  14    0.27    0.16
  11  -1 -14    0.26    0.12
  11   1 -14    0.03    0.12
  11   1 -14    0.19    0.11
  10  -1 -14    1.27    0.25
 -10  -1  14    1.30    0.27
  10  -1 -14    1.32    0.20
  10   1 -14    1.20    0.25
  10   1 -14    1.34    0.22
   9  -1 -14    8.83    0.53
   9  -1 -14    8.33    0.56
  -9  -1  14    7.49    0.53
   9  -1 -14    7.82    0.43
   9   1 -14    7.76    0.46
   9   1 -14    9.01    0.54
  -8  -1  14    6.31    0.47
   8  -1 -14    6.37    0.47
   8  -1 -14    6.13    0.36
   8  -1 -14    6.34    0.42
   8   1 -14    6.57    0.46
   8   1 -14    5.92    0.39
   7  -1 -14    1.74    0.21
  -7  -1  14    1.62    0.27
   7  -1 -14    1.97    0.29
   7  -1 -14    1.90    0.25
   7   1 -14    1.97    0.26
   7   1 -14    2.05    0.30
   7   1 -14    1.65    0.26
   6  -1 -14   -0.01    0.07
   6  -1 -14   -0.03    0.05
   6  -1 -14    0.01    0.06
  -6  -1  14   -0.08    0.09
   6   1 -14    0.10    0.10
   6   1 -14    0.11    0.10
  -6   1  14   -0.09    0.09
   6   1 -14   -0.04    0.06
   5  -1 -14    5.73    0.34
   5  -1 -14    5.64    0.28
   5  -1 -14    5.54    0.41
   5  -1 -14    6.26    0.34
  -5  -1  14    5.80    0.41
  -5   1  14    5.75    0.42
   5   1 -14    6.37    0.43
   5   1 -14    6.47    0.38
   5   1 -14    5.67    0.39
   4  -1 -14    0.48    0.11
   4  -1 -14    0.52    0.16
  -4  -1  14    0.76    0.18
   4  -1 -14    0.90    0.13
   4  -1 -14    0.42    0.11
   4   1 -14    0.55    0.16
  -4   1  14    0.48    0.15
   4   1 -14    0.76    0.18
   4   1 -14    0.46    0.13
  -3  -1  14   27.75    1.04
   3  -1 -14   27.92    0.94
   3  -1 -14   27.12    0.95
   3  -1 -14   27.69    1.09
   3  -1 -14   28.10    0.95
   3   1 -14   27.62    1.08
  -3   1  14   27.50    1.05
   3   1 -14   27.07    1.08
   3   1 -14   27.75    0.99
  -2  -1  14   -0.03    0.06
   2  -1 -14    0.11    0.07
   2  -1 -14    0.04    0.05
   2  -1 -14    0.03    0.06
   2  -1 -14    0.04    0.08
  -2  -1  14    0.08    0.11
   2   1 -14    0.10    0.10
   2   1 -14    0.20    0.12
  -2   1  14    0.02    0.08
   2   1 -14   -0.08    0.05
  -1  -1  14   37.76    1.30
  -1  -1  14   38.29    1.44
   1  -1 -14   36.24    1.26
   1  -1 -14   38.03    1.18
   1  -1 -14   36.31    1.38
  -1   1  14   37.96    1.33
   1   1 -14   38.92    1.41
   1   1 -14   37.51    1.32
   1   1 -14   37.53    1.26
   1   1 -14   37.84    1.38
   0  -1 -14    1.31    0.13
   0  -1  14    1.12    0.24
   0  -1 -14    1.94    0.24
   0  -1 -14    1.89    0.28
   0  -1  14    1.61    0.22
   0   1 -14    2.30    0.31
   0   1 -14    1.66    0.23
   0   1  14    1.53    0.23
   0   1 -14    1.79    0.22
   0   1 -14    1.71    0.26
   1  -1  14    1.76    0.26
  -1  -1 -14    2.19    0.26
  -1  -1 -14    2.06    0.14
   1  -1  14    1.68    0.27
  -1  -1 -14    1.84    0.29
   1  -1  14    1.71    0.24
  -1   1 -14    1.77    0.24
   1   1  14    1.72    0.24
  -1   1 -14    2.32    0.26
  -1   1 -14    1.98    0.28
  -1   1 -14    2.40    0.31
   2  -1  14    0.77    0.22
  -2  -1 -14    0.67    0.18
   2  -1  14    0.76    0.19
  -2  -1 -14    0.43    0.13
  -2  -1 -14    0.78    0.11
   2  -1  14    0.59    0.14
  -2   1 -14    0.94    0.19
  -2   1 -14    0.46    0.16
  -2   1 -14    0.88    0.16
  -2   1 -14    0.64    0.18
   2   1  14    0.89    0.19
  -3  -1 -14   23.76    0.98
  -3  -1 -14   23.52    1.06
   3  -1  14   25.33    1.05
   3  -1  14   22.67    0.92
  -3   1 -14   25.08    1.06
   3   1  14   26.17    0.99
  -3   1 -14   23.59    0.98
  -3   1 -14   22.32    1.05
   4  -1  14    4.37    0.33
   4  -1  14    4.36    0.45
  -4  -1 -14    4.34    0.48
  -4  -1 -14    4.37    0.44
   4   1  14    4.71    0.43
  -4   1 -14    4.69    0.45
  -4   1 -14    4.11    0.46
   5  -1  14    5.96    0.47
   5  -1  14    5.72    0.38
  -5  -1 -14    6.31    0.61
  -5  -1 -14    6.01    0.45
  -5   1 -14    5.56    0.42
   5   1  14    6.22    0.43
   6  -1  14   13.59    0.62
  -6  -1 -14   12.96    0.79
   6  -1  14   11.73    0.73
  -6  -1 -14   12.09    0.70
  -6   1 -14   12.34    0.69
   6   1  14   13.28    0.68
  -7  -1 -14    1.61    0.33
   7  -1  14    0.62    0.23
   7  -1  14    1.41    0.22
  -7  -1 -14    0.81    0.24
   7   1  14    1.58    0.27
  -7   1 -14    1.14    0.25
  -8  -1 -14    6.06    0.67
   8  -1  14    8.14    0.62
   8  -1  14    6.99    0.44
  -8  -1 -14    6.12    0.63
   8   1  14    7.35    0.50
  -8   1 -14    6.66    0.53
   9  -1  14   -0.02    0.08
   9  -1  14    0.15    0.17
  -9  -1 -14   -0.04    0.11
  -9   1 -14    0.04    0.12
   9   1  14   -0.11    0.10
  10  -1  14    0.06    0.17
 -10  -1 -14   -0.04    0.16
  10  -1  14   -0.18    0.06
  10   1  14    0.08    0.12
 -10   1 -14   -0.06    0.13
  11  -1  14   -0.01    0.19
  11  -1  14    0.21    0.12
 -11  -1 -14    0.21    0.20
  11   1  14    0.36    0.17
 -11   1 -14    0.04    0.16
  12  -1  14    0.17    0.12
  12   1  14    0.36    0.17
 -12   1 -14    0.24    0.20
  14  -2 -14    0.44    0.25
 -14  -2  14    0.42    0.21
  14  -2 -14    0.35    0.09
  14   2 -14    0.59    0.25
  14   2 -14    0.37    0.15
  13  -2 -14    9.35    0.72
 -13  -2  14    9.86    0.65
  13  -2 -14    9.76    0.43
  13   2 -14    8.89    0.56
  13   2 -14   11.55    0.75
 -12  -2  14    1.64    0.30
  12  -2 -14    1.66    0.34
  12  -2 -14    1.61    0.18
  12   2 -14    1.71    0.34
  12   2 -14    1.55    0.25
 -11  -2  14    0.49    0.18
  11  -2 -14    0.39    0.19
  11  -2 -14    0.44    0.10
  11   2 -14    0.23    0.12
  11   2 -14    0.26    0.16
  10  -2 -14   -0.03    0.11
  10  -2 -14   -0.02    0.05
 -10  -2  14    0.02    0.11
  10   2 -14   -0.07    0.11
  10   2 -14    0.04    0.08
   9  -2 -14    0.59    0.18
   9  -2 -14    0.80    0.21
  -9  -2  14    1.03    0.22
   9  -2 -14    1.05    0.14
   9   2 -14    1.31    0.22
   9   2 -14    0.80    0.23
   8  -2 -14    0.78    0.19
   8  -2 -14    0.51    0.10
   8  -2 -14    0.62    0.18
  -8  -2  14    0.55    0.16
   8   2 -14    0.47    0.19
   8   2 -14    0.54    0.14
  -7  -2  14    0.19    0.11
   7  -2 -14    0.07    0.06
   7  -2 -14    0.20    0.11
   7  -2 -14    0.12    0.10
   7   2 -14    0.00    0.07
   7   2 -14   -0.06    0.11
   6  -2 -14   11.84    0.46
   6  -2 -14   11.42    0.56
   6  -2 -14   11.39    0.62
  -6  -2  14   11.96    0.60
   6   2 -14   12.48    0.57
   6   2 -14   12.12    0.67
   5  -2 -14    2.42    0.31
   5  -2 -14    3.02    0.24
  -5  -2  14    2.69    0.30
   5   2 -14    3.50    0.32
   5   2 -14    4.12    0.44
   4  -2 -14   10.92    0.48
   4  -2 -14   10.52    0.44
   4  -2 -14   11.03    0.59
  -4  -2  14   11.75    0.56
   4   2 -14   11.01    0.52
   4   2 -14   11.66    0.65
  -4   2  14   10.97    0.57
  -3  -2  14    5.97    0.37
   3  -2 -14    6.52    0.43
   3  -2 -14    6.38    0.31
   3  -2 -14    6.60    0.33
   3   2 -14    6.46    0.48
   3   2 -14    6.02    0.41
  -3   2  14    6.74    0.42
   3   2 -14    5.95    0.36
   2  -2 -14    1.93    0.28
  -2  -2  14    1.14    0.18
   2  -2 -14    1.56    0.15
   2  -2 -14    1.47    0.19
   2   2 -14    1.41    0.20
  -2   2  14    1.43    0.23
   2   2 -14    1.24    0.25
   2   2 -14    1.35    0.23
  -1  -2  14    8.85    0.44
   1  -2 -14    8.87    0.52
  -1  -2  14    8.43    0.55
   1  -2 -14    7.85    0.42
   1   2 -14    7.94    0.42
   1   2 -14    7.73    0.48
  -1   2  14    8.38    0.47
   1   2 -14    7.70    0.54
   0  -2  14    1.47    0.29
   0  -2 -14    1.09    0.19
   0  -2 -14    1.64    0.27
   0  -2  14    0.99    0.17
   0  -2  14    0.87    0.20
   0   2 -14    0.96    0.20
   0   2 -14    1.01    0.17
   0   2 -14    1.20    0.25
   0   2  14    1.28    0.22
   1  -2  14    0.11    0.12
  -1  -2 -14    0.04    0.10
   1  -2  14    0.08    0.07
  -1  -2 -14   -0.06    0.06
  -1   2 -14   -0.06    0.08
  -1   2 -14   -0.03    0.08
  -1   2 -14   -0.07    0.05
   1   2  14   -0.06    0.07
  -1   2 -14    0.08    0.08
   2  -2  14    2.72    0.26
   2  -2  14    2.80    0.37
  -2  -2 -14    2.82    0.34
  -2  -2 -14    3.04    0.37
  -2   2 -14    3.59    0.45
   2   2  14    2.79    0.32
  -2   2 -14    2.80    0.33
  -2   2 -14    3.08    0.31
  -3  -2 -14    8.26    0.52
   3  -2  14    9.65    0.45
  -3  -2 -14    9.50    0.60
   3  -2  14    8.90    0.60
  -3   2 -14    9.52    0.54
   3   2  14    9.99    0.54
  -3   2 -14    7.90    0.60
  -3   2 -14    9.51    0.49
  -4  -2 -14    0.02    0.10
   4  -2  14    0.07    0.14
   4  -2  14   -0.03    0.06
  -4  -2 -14   -0.01    0.08
  -4   2 -14    0.08    0.10
   4   2  14   -0.06    0.08
  -4   2 -14    0.08    0.09
  -5  -2 -14    3.28    0.44
   5  -2  14    2.50    0.25
  -5  -2 -14    2.45    0.35
   5  -2  14    3.15    0.44
   5   2  14    3.17    0.36
  -5   2 -14    2.16    0.31
  -6  -2 -14    6.09    0.61
   6  -2  14    5.51    0.33
  -6  -2 -14    5.63    0.57
   6  -2  14    4.56    0.55
   6   2  14    6.14    0.45
  -6   2 -14    4.32    0.46
   7  -2  14    4.61    0.31
   7  -2  14    4.21    0.54
  -7  -2 -14    5.47    0.57
  -7  -2 -14    3.73    0.50
  -7   2 -14    4.50    0.48
   7   2  14    5.70    0.53
  -8  -2 -14    5.45    0.59
  -8  -2 -14    4.89    0.60
   8  -2  14    5.62    0.67
   8  -2  14    4.86    0.32
   8   2  14    6.29    0.56
  -8   2 -14    4.63    0.52
  -9  -2 -14    0.80    0.27
   9  -2  14    1.33    0.34
   9  -2  14    0.93    0.16
  -9  -2 -14    0.75    0.28
   9   2  14    0.74    0.22
  -9   2 -14    1.01    0.25
  10  -2  14    0.02    0.07
  10  -2  14   -0.09    0.16
 -10  -2 -14    0.12    0.18
 -10   2 -14   -0.05    0.13
  10   2  14    0.04    0.14
 -11  -2 -14    0.18    0.21
  11  -2  14    0.60    0.27
  11  -2  14    0.31    0.12
  11   2  14    0.70    0.21
 -11   2 -14    0.62    0.23
  12  -2  14    0.53    0.13
  12  -2  14    0.24    0.22
  12   2  14    0.47    0.20
 -12   2 -14    0.37    0.21
 -13  -3  14    0.58    0.18
  13  -3 -14    0.74    0.28
  13   3 -14    1.09    0.31
  13   3 -14    0.75    0.19
  12  -3 -14    0.82    0.27
 -12  -3  14    0.63    0.19
  12   3 -14    0.72    0.26
  12   3 -14    0.80    0.20
 -11  -3  14    4.53    0.41
  11  -3 -14    4.08    0.52
  11   3 -14    5.37    0.40
  11   3 -14    4.27    0.52
 -10  -3  14    0.71    0.17
  10  -3 -14    1.10    0.27
  10   3 -14    0.93    0.25
  10   3 -14    0.65    0.17
   9  -3 -14   10.61    0.66
  -9  -3  14    9.04    0.52
   9   3 -14   11.68    0.71
   9   3 -14   10.93    0.56
   8  -3 -14    0.06    0.10
  -8  -3  14   -0.04    0.06
   8  -3 -14   -0.08    0.08
   8   3 -14    0.09    0.13
   8   3 -14   -0.04    0.07
   7  -3 -14    3.82    0.41
  -7  -3  14    3.96    0.33
   7  -3 -14    3.11    0.37
   7   3 -14    3.30    0.33
   7   3 -14    3.13    0.42
   6  -3 -14    9.21    0.52
   6  -3 -14    8.97    0.54
  -6  -3  14    9.29    0.45
   6   3 -14    9.43    0.49
   6   3 -14    9.28    0.62
   5  -3 -14    6.29    0.42
  -5  -3  14    5.95    0.33
   5  -3 -14    6.22    0.39
   5   3 -14    5.43    0.56
   5   3 -14    5.35    0.35
  -4  -3  14    0.00    0.05
   4  -3 -14    0.04    0.09
   4   3 -14   -0.14    0.11
   4   3 -14    0.06    0.06
   3  -3 -14    0.84    0.15
   3  -3 -14    0.81    0.18
  -3  -3  14    0.90    0.13
   3   3 -14    0.75    0.24
   3   3 -14    0.56    0.13
   2  -3 -14    0.52    0.14
   2  -3 -14    0.46    0.15
  -2  -3  14    0.45    0.09
   2   3 -14    0.52    0.20
   2   3 -14    0.50    0.12
   1  -3 -14    2.74    0.33
  -1  -3  14    3.07    0.18
   1  -3 -14    2.73    0.30
   1   3 -14    3.11    0.45
   1   3 -14    2.73    0.27
   0  -3 -14    2.82    0.34
   0  -3 -14    1.98    0.27
   0  -3  14    2.69    0.16
   0  -3  14    3.08    0.43
   0   3 -14    2.51    0.40
   0   3 -14    2.12    0.24
  -1  -3 -14   19.75    0.87
  -1  -3 -14   21.29    0.93
   1  -3  14   20.08    1.02
   1  -3  14   20.13    0.64
  -1   3 -14   20.16    0.82
  -1   3 -14   20.26    1.07
  -2  -3 -14    1.70    0.29
   2  -3  14    3.02    0.44
  -2  -3 -14    2.54    0.34
   2  -3  14    1.99    0.13
  -2   3 -14    2.48    0.43
  -2   3 -14    2.77    0.35
   3  -3  14    0.03    0.04
   3  -3  14   -0.10    0.13
  -3  -3 -14    0.07    0.11
  -3  -3 -14    0.12    0.11
  -3   3 -14    0.12    0.11
  -3   3 -14   -0.07    0.13
   4  -3  14   16.51    0.53
   4  -3  14   17.15    0.97
  -4  -3 -14   15.38    0.84
  -4  -3 -14   16.84    0.85
  -4   3 -14   15.94    0.80
  -5  -3 -14   19.52    0.97
   5  -3  14   16.88    1.00
  -5  -3 -14   18.25    0.93
   5  -3  14   17.32    0.57
  -5   3 -14   17.15    0.84
  -6  -3 -14    0.46    0.21
   6  -3  14    1.03    0.31
   6  -3  14    0.82    0.10
  -6  -3 -14    0.84    0.24
  -6   3 -14    0.55    0.19
  -7  -3 -14    0.54    0.23
   7  -3  14    0.16    0.20
   7  -3  14    0.30    0.06
  -7  -3 -14    0.00    0.13
  -7   3 -14    0.18    0.14
  -8  -3 -14    0.11    0.17
   8  -3  14    0.13    0.05
  -8  -3 -14    0.24    0.17
   8  -3  14   -0.07    0.13
  -8   3 -14    0.25    0.16
   9  -3  14    1.08    0.11
  -9  -3 -14    0.55    0.25
   9  -3  14    0.68    0.29
  -9  -3 -14    1.15    0.32
  -9   3 -14    1.02    0.26
 -10  -3 -14    0.50    0.26
 -10  -3 -14    0.75    0.29
  10  -3  14    0.55    0.30
  10  -3  14    0.51    0.07
 -10   3 -14    0.44    0.21
  11  -3  14    0.09    0.21
 -11   3 -14    0.22    0.18
  12  -4 -14    0.00    0.16
  12   4 -14   -0.01    0.16
  11  -4 -14    3.31    0.50
  11   4 -14    3.18    0.47
  10  -4 -14    3.47    0.50
  10   4 -14    3.38    0.48
   9  -4 -14    2.27    0.40
   9   4 -14    3.05    0.45
   8  -4 -14    2.65    0.36
   8   4 -14    2.83    0.43
   7  -4 -14    4.11    0.42
   7   4 -14    4.18    0.54
   6  -4 -14   12.03    0.62
   6   4 -14   10.81    0.75
   5  -4 -14    3.87    0.39
   5   4 -14    2.49    0.42
   4  -4 -14    0.67    0.17
   4   4 -14    1.18    0.29
   3  -4 -14   -0.01    0.08
   3   4 -14   -0.07    0.10
   2  -4 -14    4.51    0.42
   2   4 -14    4.02    0.57
   1  -4 -14    0.78    0.19
   1  -4 -14    0.79    0.19
   1   4 -14    0.07    0.17
   0  -4 -14    6.01    0.45
   0  -4  14    6.85    0.71
   0  -4 -14    6.90    0.47
   0   4 -14    5.76    0.68
  -1  -4 -14    3.51    0.43
   1  -4  14    3.70    0.50
  -1  -4 -14    2.93    0.37
  -1   4 -14    4.19    0.59
  -2  -4 -14    3.79    0.43
   2  -4  14    2.65    0.45
  -2  -4 -14    3.55    0.43
  -2   4 -14    3.36    0.54
   3  -4  14    2.06    0.42
  -3  -4 -14    2.58    0.37
  -3  -4 -14    2.86    0.42
  -3   4 -14    2.35    0.46
  -3   4 -14    2.47    0.35
  -4  -4 -14    5.61    0.56
   4  -4  14    4.49    0.61
  -4  -4 -14    5.17    0.58
  -4   4 -14    5.06    0.51
   5  -4  14    2.24    0.45
  -5  -4 -14    1.38    0.31
  -5  -4 -14    1.50    0.33
  -5   4 -14    1.59    0.30
  -6  -4 -14    2.43    0.42
  -6  -4 -14    2.71    0.42
   6  -4  14    2.14    0.45
  -6   4 -14    2.91    0.39
  -7  -4 -14    0.83    0.30
  -7  -4 -14    0.58    0.23
   7  -4  14    1.20    0.37
  -7   4 -14    0.69    0.21
   8  -4  14    0.22    0.21
  -8  -4 -14    0.33    0.20
  -8   4 -14    0.38    0.18
  -9  -4 -14    0.35    0.21
   9  -4  14    0.38    0.26
  -9   4 -14    0.22    0.17
  10  -4  14   -0.28    0.17
 -10   4 -14    0.09    0.14
  10   5 -14    1.27    0.34
   9   5 -14    4.05    0.56
   8   5 -14    7.10    0.74
   7   5 -14   10.71    0.78
   6   5 -14    2.55    0.46
   5  -5 -14    0.43    0.14
   5   5 -14    0.44    0.23
   4  -5 -14    0.34    0.13
   4   5 -14    0.57    0.26
   3  -5 -14    0.23    0.12
   3   5 -14    0.02    0.17
   2  -5 -14    2.04    0.28
   2   5 -14    2.16    0.45
   1  -5 -14   27.35    1.07
   1   5 -14   24.69    1.37
   0  -5 -14    0.13    0.15
   0  -5  14   -0.10    0.12
   0  -5 -14   -0.04    0.09
   0   5 -14    0.26    0.21
  -1  -5 -14    5.10    0.55
  -1  -5 -14    4.61    0.45
   1  -5  14    4.76    0.63
  -1   5 -14    4.57    0.69
   2  -5  14    0.30    0.23
  -2  -5 -14    0.29    0.15
  -2  -5 -14    0.46    0.19
  -2   5 -14    0.17    0.24
  -3  -5 -14    6.39    0.49
   3  -5  14    5.89    0.73
  -3  -5 -14    6.53    0.68
  -3   5 -14    6.88    0.84
  -4  -5 -14    0.22    0.19
   4  -5  14    0.11    0.18
  -4  -5 -14    0.40    0.19
  -4   5 -14    0.23    0.24
  -4   5 -14    0.61    0.21
   5  -5  14    1.62    0.41
  -5  -5 -14    1.90    0.40
  -5   5 -14    1.70    0.31
   6  -5  14    0.88    0.34
  -6  -5 -14    1.55    0.37
  -6   5 -14    1.25    0.28
   7  -5  14    0.80    0.32
  -7  -5 -14    0.67    0.28
  -7   5 -14    1.26    0.29
   8  -5  14    0.28    0.24
  -8  -5 -14    0.21    0.21
  -8   5 -14    0.49    0.22
   9  -5  14    0.63    0.31
  -9   5 -14    0.68    0.23
   8   6 -14    1.05    0.35
   7   6 -14    2.19    0.47
   6   6 -14    1.10    0.36
   5   6 -14    0.86    0.32
   4   6 -14    1.64    0.42
   3   6 -14    0.37    0.23
   2   6 -14    0.44    0.26
   1   6 -14    1.23    0.38
   0  -6  14   -0.07    0.18
   0   6 -14    0.26    0.24
   1  -6  14   -0.06    0.17
  -1   6 -14    0.27    0.28
   2  -6  14    1.34    0.38
  -2  -6 -14    1.79    0.40
  -2   6 -14    1.46    0.43
  -3  -6 -14    0.76    0.28
   3  -6  14    1.06    0.35
  -3   6 -14    0.76    0.38
  -4  -6 -14    0.16    0.21
   4  -6  14    0.49    0.26
  -4   6 -14   -0.17    0.18
  -5  -6 -14    1.07    0.35
   5  -6  14    1.43    0.43
  -5   6 -14    1.51    0.32
  -5   6 -14    1.72    0.51
  -6  -6 -14    5.45    0.74
   6  -6  14    4.00    0.68
  -6   6 -14    5.29    0.58
  -6   6 -14    5.20    0.80
   7  -6  14   -0.01    0.20
   5   7 -14    1.71    0.46
   4   7 -14    0.30    0.27
   3   7 -14    2.01    0.49
   2   7 -14    0.41    0.29
   1   7 -14    2.41    0.53
   0  -7  14    2.20    0.49
   0   7 -14    3.51    0.65
   1  -7  14    0.61    0.29
  -1   7 -14    0.88    0.37
   2  -7  14    0.08    0.22
  -2   7 -14    0.23    0.28
   3  -7  14    0.03    0.23
  -3   7 -14   -0.02    0.26
 -14   0  15   -0.06    0.15
  14   0 -15    0.12    0.12
  14   0 -15    0.04    0.15
  13   0 -15    7.47    0.60
 -13   0  15    7.93    0.71
  13   0 -15    6.46    0.46
  12   0 -15   -0.12    0.09
 -12   0  15    0.15    0.17
  12   0 -15    0.03    0.09
 -11   0  15    0.27    0.18
  11   0 -15    0.04    0.13
  11   0 -15    0.08    0.09
 -10   0  15    0.03    0.12
  10   0 -15   -0.05    0.07
  10   0 -15   -0.09    0.10
  -9   0  15    5.52    0.52
   9   0 -15    6.65    0.46
   9   0 -15    5.95    0.39
  -8   0  15   -0.29    0.08
   8   0 -15   -0.06    0.08
   8   0 -15   -0.09    0.09
   8   0 -15   -0.03    0.07
   7   0 -15  125.06    3.71
  -7   0  15  118.68    3.62
   7   0 -15  112.95    3.64
   7   0 -15  116.82    3.47
   6   0 -15    0.02    0.10
   6   0 -15   -0.09    0.06
  -6   0  15   -0.17    0.10
   6   0 -15   -0.10    0.06
   5   0 -15    6.82    0.48
   5   0 -15    7.47    0.38
   5   0 -15    7.98    0.43
  -5   0  15    7.41    0.49
   5   0 -15    6.57    0.40
   4   0 -15    0.01    0.07
   4   0 -15    0.14    0.11
   4   0 -15   -0.02    0.06
   4   0 -15   -0.01    0.07
  -4   0  15    0.02    0.10
   3   0 -15   26.13    0.96
   3   0 -15   26.56    1.07
   3   0 -15   25.37    0.94
   3   0 -15   25.58    0.95
  -3   0  15   25.82    1.03
   2   0 -15    0.03    0.06
   2   0 -15    0.02    0.07
  -2   0  15    0.09    0.09
   2   0 -15   -0.06    0.06
   2   0 -15   -0.02    0.07
   1   0 -15    0.98    0.16
  -1   0  15    1.24    0.20
   1   0 -15    1.58    0.21
   1   0 -15    1.05    0.18
   1   0 -15    1.29    0.24
   0   0 -15    0.11    0.08
   0   0 -15    0.08    0.08
   0   0  15    0.14    0.10
   0   0 -15    0.17    0.10
   0   0 -15    0.04    0.07
  -1   0 -15    5.73    0.44
  -1   0 -15    5.08    0.36
  -1   0 -15    5.89    0.36
   1   0  15    5.80    0.40
   2   0  15    0.00    0.08
  -2   0 -15   -0.06    0.10
  -2   0 -15   -0.01    0.06
  -2   0 -15    0.09    0.09
   2   0  15   -0.06    0.06
  -3   0 -15   13.89    0.76
   3   0  15   14.17    0.65
  -3   0 -15   14.18    0.67
   3   0  15   13.83    0.68
  -3   0 -15   14.11    0.70
   4   0  15    0.06    0.09
  -4   0 -15   -0.05    0.07
  -4   0 -15   -0.08    0.11
   4   0  15   -0.06    0.08
  -5   0 -15    0.11    0.12
   5   0  15    0.06    0.10
  -5   0 -15    0.05    0.10
   5   0  15    0.22    0.12
  -6   0 -15   -0.02    0.09
   6   0  15   -0.18    0.07
   7   0  15    2.15    0.32
  -7   0 -15    2.37    0.37
   8   0  15   -0.01    0.11
  -8   0 -15    0.08    0.14
  -9   0 -15    1.75    0.34
   9   0  15    1.34    0.24
 -10   0 -15    0.01    0.13
  10   0  15   -0.09    0.10
 -11   0 -15    0.23    0.20
  11   0  15    0.08    0.12
  12   0  15    0.12    0.13
 -14  -1  15    0.55    0.24
  14  -1 -15    0.67    0.28
  14  -1 -15    0.36    0.13
  14   1 -15    0.67    0.27
  14   1 -15    0.53    0.18
 -13  -1  15   -0.03    0.15
  13  -1 -15    0.17    0.19
  13  -1 -15    0.13    0.10
  13   1 -15    0.04    0.11
  13   1 -15    0.21    0.19
  12  -1 -15    0.13    0.10
 -12  -1  15   -0.25    0.11
  12  -1 -15    0.07    0.13
  12   1 -15    0.15    0.16
  12   1 -15    0.04    0.09
  11  -1 -15   -0.05    0.07
  11  -1 -15   -0.02    0.12
 -11  -1  15   -0.17    0.10
  11   1 -15   -0.02    0.08
  11   1 -15    0.09    0.12
  10  -1 -15    9.47    0.59
 -10  -1  15    9.09    0.61
  10  -1 -15    8.42    0.47
  10   1 -15    9.20    0.52
  10   1 -15    8.35    0.57
   9  -1 -15    1.89    0.28
  -9  -1  15    2.02    0.33
   9  -1 -15    2.05    0.24
   9  -1 -15    1.69    0.31
   9   1 -15    2.15    0.32
   9   1 -15    1.79    0.25
   8  -1 -15    3.17    0.35
  -8  -1  15    2.64    0.37
   8  -1 -15    3.02    0.38
   8  -1 -15    2.79    0.28
   8   1 -15    2.85    0.35
   8   1 -15    2.46    0.28
   7  -1 -15   -0.01    0.08
  -7  -1  15    0.04    0.11
   7  -1 -15    0.02    0.09
   7  -1 -15    0.02    0.06
  -7   1  15    0.04    0.12
   7   1 -15   -0.02    0.10
   7   1 -15    0.05    0.08
   6  -1 -15    3.88    0.28
   6  -1 -15    3.37    0.38
   6  -1 -15    3.81    0.28
  -6  -1  15    4.56    0.45
   6   1 -15    3.62    0.33
   6   1 -15    3.17    0.38
  -6   1  15    4.17    0.42
   6   1 -15    3.42    0.37
   5  -1 -15    1.50    0.17
   5  -1 -15    1.25    0.18
  -5  -1  15    1.34    0.25
   5  -1 -15    1.01    0.21
   5  -1 -15    1.53    0.20
   5   1 -15    1.12    0.19
   5   1 -15    1.27    0.24
   5   1 -15    1.65    0.26
  -5   1  15    1.22    0.24
   4  -1 -15    2.22    0.31
   4  -1 -15    2.77    0.21
  -4  -1  15    2.67    0.33
   4  -1 -15    2.04    0.23
   4  -1 -15    2.37    0.22
   4   1 -15    2.32    0.27
   4   1 -15    1.98    0.28
  -4   1  15    2.03    0.28
   4   1 -15    2.20    0.30
   3  -1 -15   88.64    2.62
   3  -1 -15   86.83    2.81
   3  -1 -15   85.58    2.66
  -3  -1  15   87.95    2.73
   3  -1 -15   90.28    2.70
   3   1 -15   90.23    2.67
  -3   1  15   91.95    2.76
   3   1 -15   89.53    2.81
   3   1 -15   90.70    2.88
   2  -1 -15   22.90    0.97
  -2  -1  15   20.09    0.88
   2  -1 -15   22.74    0.77
   2  -1 -15   22.16    0.83
   2  -1 -15   22.16    0.82
   2   1 -15   21.87    0.89
   2   1 -15   22.65    0.86
  -2   1  15   23.12    0.93
   2   1 -15   21.71    0.95
   2   1 -15   23.22    0.96
   1  -1 -15   11.81    0.46
  -1  -1  15   11.36    0.58
   1  -1 -15   13.20    0.57
   1  -1 -15   13.70    0.68
   1   1 -15   10.79    0.61
   1   1 -15   12.03    0.59
   1   1 -15   12.31    0.65
  -1   1  15   12.48    0.62
   1   1 -15   12.18    0.57
   0  -1  15    0.09    0.08
   0  -1 -15   -0.01    0.04
   0  -1 -15    0.02    0.07
   0  -1 -15   -0.05    0.08
   0   1 -15   -0.03    0.08
   0   1 -15   -0.02    0.05
   0   1 -15   -0.03    0.08
   0   1 -15    0.03    0.07
   0   1  15   -0.02    0.07
   1  -1  15    3.05    0.35
   1  -1  15    2.76    0.31
  -1  -1 -15    3.42    0.35
  -1  -1 -15    3.65    0.40
  -1   1 -15    3.09    0.31
   1   1  15    2.84    0.32
  -1   1 -15    3.16    0.33
  -1   1 -15    2.50    0.33
  -1   1 -15    3.47    0.38
  -2  -1 -15   24.96    1.08
  -2  -1 -15   23.07    0.97
   2  -1  15   22.51    1.00
   2  -1  15   23.95    0.94
  -2   1 -15   25.40    1.07
  -2   1 -15   24.57    0.93
  -2   1 -15   22.96    1.04
   2   1  15   24.64    0.98
  -2   1 -15   23.48    0.98
  -3  -1 -15    1.86    0.32
  -3  -1 -15    1.21    0.24
   3  -1  15    1.37    0.25
   3  -1  15    1.80    0.25
  -3   1 -15    1.31    0.26
  -3   1 -15    1.14    0.22
   3   1  15    1.48    0.25
  -3   1 -15    1.59    0.29
  -4  -1 -15    0.43    0.16
   4  -1  15    0.54    0.18
  -4  -1 -15    0.29    0.15
   4  -1  15    0.31    0.13
  -4   1 -15    0.27    0.13
   4   1  15    0.29    0.15
  -5  -1 -15    0.96    0.25
   5  -1  15    1.33    0.27
  -5  -1 -15    1.06    0.24
   5  -1  15    1.59    0.23
  -5   1 -15    0.72    0.20
   5   1  15    1.87    0.29
  -6  -1 -15    2.22    0.35
   6  -1  15    2.22    0.36
  -6  -1 -15    1.83    0.36
   6  -1  15    2.72    0.31
   6   1  15    1.75    0.29
  -6   1 -15    1.69    0.29
   7  -1  15   -0.05    0.11
  -7  -1 -15    0.08    0.13
   7  -1  15   -0.01    0.08
  -7  -1 -15    0.06    0.14
  -7   1 -15    0.02    0.11
   7   1  15   -0.07    0.10
   8  -1  15    0.80    0.18
   8  -1  15    0.75    0.24
  -8  -1 -15    0.52    0.21
   8   1  15    0.73    0.21
  -8   1 -15    0.64    0.23
  -9  -1 -15    0.74    0.25
   9  -1  15    0.73    0.18
   9  -1  15    1.26    0.32
  -9   1 -15    0.80    0.25
   9   1  15    1.07    0.24
  10  -1  15   -0.02    0.09
 -10  -1 -15    0.05    0.15
 -10   1 -15    0.12    0.16
  10   1  15    0.01    0.13
 -11  -1 -15   -0.04    0.16
  11  -1  15    0.10    0.11
 -11   1 -15    0.11    0.17
  11   1  15    0.13    0.15
  12  -1  15    0.83    0.19
  12   1  15    0.81    0.23
  13  -2 -15    5.64    0.64
 -13  -2  15    6.11    0.58
  13  -2 -15    6.05    0.31
  13   2 -15    6.13    0.46
  13   2 -15    6.24    0.64
  12  -2 -15    0.80    0.13
 -12  -2  15    0.47    0.19
  12  -2 -15    0.37    0.21
  12   2 -15    0.57    0.24
  12   2 -15    0.62    0.18
 -11  -2  15    1.86    0.32
  11  -2 -15    1.46    0.17
  11  -2 -15    1.07    0.27
  11   2 -15    1.57    0.32
  11   2 -15    1.27    0.22
  10  -2 -15    0.34    0.16
  10  -2 -15    0.24    0.09
 -10  -2  15    0.21    0.14
  10   2 -15    0.26    0.17
  10   2 -15    0.62    0.16
   9  -2 -15    4.97    0.51
   9  -2 -15    5.16    0.42
  -9  -2  15    6.05    0.45
   9  -2 -15    4.75    0.27
   9   2 -15    4.70    0.50
   9   2 -15    4.74    0.36
   8  -2 -15    0.14    0.11
   8  -2 -15    0.25    0.13
   8  -2 -15    0.12    0.07
  -8  -2  15    0.03    0.10
   8   2 -15    0.38    0.18
   8   2 -15    0.06    0.10
   7  -2 -15    0.00    0.08
   7  -2 -15    0.03    0.05
  -7  -2  15    0.05    0.09
   7  -2 -15    0.11    0.10
   7   2 -15   -0.14    0.10
   7   2 -15    0.25    0.11
   6  -2 -15    7.29    0.49
  -6  -2  15    7.24    0.46
   6  -2 -15    7.41    0.42
   6   2 -15    6.72    0.50
   6   2 -15    7.70    0.44
   5  -2 -15    0.78    0.19
   5  -2 -15    0.77    0.15
  -5  -2  15    1.01    0.20
  -5   2  15    0.79    0.19
   5   2 -15    0.56    0.14
   5   2 -15    0.92    0.24
   4  -2 -15    0.41    0.15
   4  -2 -15    0.11    0.06
  -4  -2  15    0.02    0.08
   4  -2 -15    0.07    0.06
   4   2 -15    0.11    0.14
  -4   2  15    0.01    0.10
   4   2 -15    0.10    0.08
   3  -2 -15    0.30    0.08
   3  -2 -15    0.09    0.07
  -3  -2  15    0.25    0.11
   3  -2 -15    0.20    0.12
   3   2 -15    0.23    0.13
  -3   2  15    0.36    0.14
   3   2 -15    0.48    0.13
   2  -2 -15    0.94    0.16
  -2  -2  15    0.55    0.14
   2  -2 -15    0.77    0.19
   2   2 -15    0.85    0.21
  -2   2  15    0.94    0.19
   2   2 -15    0.98    0.18
   1  -2 -15   21.03    0.84
   1  -2 -15   21.44    0.95
  -1  -2  15   22.28    0.85
   1   2 -15   22.15    0.85
  -1   2  15   21.46    0.89
   1   2 -15   20.95    1.01
   0  -2  15    1.02    0.18
   0  -2 -15    0.82    0.21
   0  -2 -15    0.97    0.19
   0  -2  15    0.45    0.18
   0   2 -15    0.58    0.14
   0   2 -15    1.00    0.25
   0   2 -15    0.76    0.18
   0   2  15    0.60    0.17
  -1  -2 -15    6.05    0.46
   1  -2  15    6.78    0.38
   1  -2  15    6.42    0.48
  -1  -2 -15    6.02    0.41
  -1   2 -15    6.68    0.40
  -1   2 -15    6.93    0.45
   1   2  15    5.77    0.42
  -1   2 -15    5.38    0.56
  -2  -2 -15    8.19    0.55
   2  -2  15    8.03    0.57
  -2  -2 -15    8.03    0.50
   2  -2  15    7.95    0.43
   2   2  15    9.01    0.52
  -2   2 -15    8.80    0.52
  -2   2 -15    8.34    0.47
  -2   2 -15    8.27    0.60
  -3  -2 -15    1.86    0.29
  -3  -2 -15    2.24    0.36
   3  -2  15    1.68    0.21
   3  -2  15    1.67    0.32
  -3   2 -15    1.99    0.26
  -3   2 -15    1.98    0.36
   3   2  15    1.88    0.29
  -3   2 -15    2.47    0.33
   4  -2  15   17.64    0.96
  -4  -2 -15   18.36    0.89
  -4  -2 -15   20.36    0.98
   4  -2  15   18.59    0.74
   4   2  15   20.38    0.89
  -4   2 -15   18.07    0.86
   5  -2  15   11.46    0.53
  -5  -2 -15   11.15    0.73
  -5  -2 -15   11.64    0.69
   5  -2  15   12.86    0.78
   5   2  15   11.24    0.65
  -5   2 -15   12.05    0.67
  -6  -2 -15    1.05    0.29
  -6  -2 -15    1.10    0.27
   6  -2  15    1.27    0.30
   6  -2  15    1.32    0.19
  -6   2 -15    0.79    0.23
   6   2  15    0.74    0.22
   7  -2  15    0.05    0.08
  -7  -2 -15    0.17    0.18
  -7  -2 -15    0.45    0.19
   7  -2  15    0.07    0.15
   7   2  15    0.22    0.15
  -7   2 -15    0.13    0.13
   8  -2  15    4.75    0.61
   8  -2  15    4.54    0.32
  -8  -2 -15    5.54    0.67
  -8  -2 -15    5.84    0.63
  -8   2 -15    4.40    0.50
   8   2  15    5.20    0.52
  -9  -2 -15    1.15    0.32
   9  -2  15    1.96    0.40
   9  -2  15    1.49    0.21
   9   2  15    1.71    0.30
  -9   2 -15    2.14    0.37
  10  -2  15    0.28    0.21
  10  -2  15    0.19    0.11
 -10  -2 -15    0.77    0.29
  10   2  15    0.21    0.16
 -10   2 -15    0.15    0.17
  11  -2  15    0.89    0.34
  11  -2  15    1.19    0.19
 -11   2 -15    0.74    0.27
  11   2  15    1.26    0.27
 -12  -3  15    0.65    0.18
  12  -3 -15    0.42    0.22
  12   3 -15    0.59    0.19
  12   3 -15    0.53    0.22
  11  -3 -15    3.14    0.46
 -11  -3  15    3.36    0.37
  11   3 -15    3.11    0.45
  11   3 -15    3.49    0.37
 -10  -3  15    5.75    0.41
  10  -3 -15    5.71    0.59
  10   3 -15    4.96    0.45
  10   3 -15    5.77    0.59
   9  -3 -15    1.00    0.24
  -9  -3  15    0.79    0.18
   9  -3 -15    1.19    0.27
   9   3 -15    0.77    0.25
   9   3 -15    0.96    0.19
   8  -3 -15    5.90    0.46
  -8  -3  15    6.08    0.40
   8  -3 -15    7.11    0.50
   8   3 -15    5.54    0.55
   8   3 -15    6.65    0.43
   7  -3 -15    4.63    0.38
  -7  -3  15    5.02    0.34
   7  -3 -15    5.95    0.52
   7   3 -15    4.96    0.35
   7   3 -15    4.30    0.50
  -6  -3  15    6.62    0.39
   6  -3 -15    7.99    0.50
   6   3 -15    7.67    0.57
   6   3 -15    7.12    0.43
  -5  -3  15    0.01    0.06
   5  -3 -15    0.06    0.10
   5   3 -15    0.11    0.09
   5   3 -15   -0.07    0.11
  -4  -3  15    0.03    0.06
   4  -3 -15   -0.01    0.08
   4   3 -15    0.11    0.14
   4   3 -15    0.00    0.08
   3  -3 -15    8.22    0.51
  -3  -3  15    6.91    0.36
   3   3 -15    7.79    0.59
   3   3 -15    8.16    0.44
  -2  -3  15    3.40    0.22
   2  -3 -15    3.63    0.28
   2  -3 -15    3.32    0.37
   2   3 -15    3.85    0.50
   2   3 -15    2.91    0.29
   1  -3 -15    1.68    0.24
   1  -3 -15    1.88    0.30
  -1  -3  15    2.13    0.19
   1   3 -15    1.51    0.32
   1   3 -15    2.21    0.27
   0  -3  15    2.53    0.18
   0  -3 -15    3.31    0.39
   0  -3 -15    2.43    0.30
   0  -3  15    3.66    0.47
   0   3 -15    3.05    0.46
   0   3 -15    2.65    0.29
  -1  -3 -15    2.63    0.33
   1  -3  15    2.89    0.44
  -1  -3 -15    2.44    0.35
   1  -3  15    2.96    0.18
  -1   3 -15    3.19    0.48
   2  -3  15    0.32    0.08
  -2  -3 -15    0.33    0.16
   2  -3  15    0.58    0.22
  -2  -3 -15    0.70    0.21
  -2   3 -15    0.49    0.17
  -2   3 -15    0.50    0.22
  -3  -3 -15    0.05    0.11
  -3  -3 -15   -0.11    0.10
   3  -3  15    0.05    0.14
   3  -3  15   -0.01    0.04
  -3   3 -15   -0.05    0.09
  -3   3 -15    0.11    0.16
   4  -3  15    4.15    0.21
  -4  -3 -15    4.39    0.50
   4  -3  15    4.60    0.56
  -4  -3 -15    3.97    0.48
  -4   3 -15    3.96    0.43
   5  -3  15   -0.08    0.12
[truncated: 114,359 more chars]
