# Supplementary material for: Crystal structure of fenbuconazole
Source: Acta Crystallogr E Crystallogr Commun. 2015 Aug 22;71(Pt 9):o680–1. doi: 10.1107/S205698901501542X (PMC4555419; doi:10.1107/S205698901501542X)
Supplement: Supplementary file 2 [file e-71-0o680-Isup2.hkl]

#
# h,k,l, Fc-squared, Fo-squared, sigma(Fo-squared), status flag
#
data_I
_shelx_title ' JK681 in P2(1)/n'
_shelx_refln_list_code          4
_shelx_F_calc_maximum      216.03
_exptl_crystal_F_000       704.00
_reflns_d_resolution_high  0.7695

loop_
 _space_group_symop_operation_xyz
 'x, y, z'
 '-x+1/2, y+1/2, -z+1/2'
 '-x, -y, -z'
 'x-1/2, -y-1/2, z-1/2'

_cell_length_a    12.4606
_cell_length_b     6.7404
_cell_length_c    20.5394
_cell_angle_alpha  90.000
_cell_angle_beta   95.455
_cell_angle_gamma  90.000

_shelx_F_squared_multiplier     1.000

loop_
 _refln_index_h
 _refln_index_k
 _refln_index_l
 _refln_F_squared_calc
 _refln_F_squared_meas
 _refln_F_squared_sigma
 _refln_observed_status
   2   0   0        119.19        100.64         4.82 o
   4   0   0      12429.85      12028.75       194.07 o
   6   0   0        392.50        499.54        12.55 o
   8   0   0         18.85          9.46         2.03 o
  10   0   0         65.42         71.16         6.03 o
  12   0   0         31.15         51.05         5.15 o
  14   0   0          0.12         17.99         4.29 o
  16   0   0          3.01          4.91         4.17 o
   1   1   0       1527.50       1568.19        24.09 o
   2   1   0       3169.81       3143.96        36.81 o
   3   1   0       2799.26       2844.20        38.60 o
   4   1   0       6335.99       6279.91        67.05 o
   5   1   0        560.86        576.64        12.14 o
   6   1   0          0.34          0.52         0.60 o
   7   1   0       2200.25       2127.78        27.34 o
   8   1   0          1.02          0.33         0.76 o
   9   1   0         55.14         54.44         3.18 o
  10   1   0        837.07        778.87        13.32 o
  11   1   0        120.37        114.25         4.86 o
  12   1   0        433.15        419.49        14.47 o
  13   1   0         11.50          7.33         2.14 o
  14   1   0         76.31         71.96         8.90 o
  15   1   0         11.89         10.34         3.45 o
  16   1   0         19.28         18.14         4.00 o
   0   2   0       5162.74       5249.74       156.31 o
   1   2   0       2147.52       2210.90        49.36 o
   2   2   0       2771.59       2851.38        37.77 o
   3   2   0         23.32         34.67         3.34 o
   4   2   0        390.56        382.18         5.51 o
   5   2   0          3.78          2.43         1.27 o
   6   2   0        163.24        190.15         3.35 o
   7   2   0         25.41         21.57         1.47 o
   8   2   0         46.10         52.88         2.44 o
   9   2   0        593.46        629.14        10.87 o
  10   2   0          0.31         -0.93         0.93 o
  11   2   0        320.77        313.82         8.33 o
  12   2   0         51.59         65.51         5.17 o
  13   2   0         19.89         11.95         2.46 o
  14   2   0         49.19         46.48         4.06 o
  15   2   0          8.83          8.05         2.39 o
   1   3   0        163.09        147.64         6.42 o
   2   3   0         16.18         21.73         3.76 o
   3   3   0       1157.62       1133.95        22.54 o
   4   3   0        174.58        186.38         6.08 o
   5   3   0        774.03        778.12        15.68 o
   6   3   0        422.91        462.75         9.57 o
   7   3   0         48.49         49.18         3.48 o
   8   3   0         51.63         52.40         2.50 o
   9   3   0         25.00         22.11         2.18 o
  10   3   0        275.62        301.70        13.37 o
  11   3   0         78.00         76.55         7.80 o
  12   3   0         24.40         43.50         6.44 o
  13   3   0          0.90          3.37         3.28 o
  14   3   0          1.50         -1.66         3.23 o
  15   3   0          1.74          2.42         3.29 o
   0   4   0        318.90        339.23        16.09 o
   1   4   0         64.67         50.51         2.87 o
   2   4   0        185.98        236.03        11.94 o
   3   4   0          0.16         -0.83         2.10 o
   4   4   0         51.84         56.78         7.01 o
   5   4   0        101.64         97.11         9.29 o
   6   4   0         56.34         63.32         5.28 o
   7   4   0        144.70        145.83        10.88 o
   8   4   0         43.92         49.40         4.74 o
   9   4   0        395.13        410.29        15.46 o
  10   4   0        241.65        229.21        20.20 o
  11   4   0          1.05          0.38         3.58 o
  12   4   0         12.61         11.45         4.24 o
  13   4   0         16.43         31.30         7.23 o
  14   4   0          8.57          7.89        10.81 o
   1   5   0        172.75        189.38         6.03 o
   2   5   0         46.48         63.64         3.91 o
   3   5   0        120.41        145.69        10.55 o
   4   5   0         24.02         32.65         6.17 o
   5   5   0        205.78        205.72        13.47 o
   6   5   0        190.73        222.59        14.08 o
   7   5   0        154.55        159.19        12.83 o
   8   5   0          0.29          1.55         3.46 o
   9   5   0         26.82         31.21         7.78 o
  10   5   0          5.90          2.85         3.90 o
  11   5   0         73.07         70.97         9.71 o
  12   5   0         62.61         83.19        12.71 o
  13   5   0          9.90         13.91         5.93 o
   0   6   0        679.81        667.44        25.75 o
   1   6   0          9.80          8.54         1.69 o
   2   6   0         31.65         29.33         5.48 o
   3   6   0          8.59         13.42         3.81 o
   4   6   0        146.26        162.53        27.70 o
   5   6   0          0.74         -3.08         3.08 o
   6   6   0         27.24         30.60         6.88 o
   7   6   0         19.97          8.46        12.90 o
   8   6   0         52.61         50.23         8.37 o
   9   6   0         25.86         30.26         6.83 o
  10   6   0          0.39          6.69         7.02 o
  11   6   0         24.69         23.96         6.88 o
   1   7   0        151.92        165.52        10.94 o
   2   7   0          1.19         -0.19         1.38 o
   3   7   0          9.34          9.73         6.50 o
   4   7   0          4.42          7.79         5.08 o
   5   7   0          6.85          3.09         4.81 o
   6   7   0         28.93         31.24         7.78 o
   7   7   0        248.79        235.88        18.65 o
   8   7   0         71.84         76.31        11.72 o
   9   7   0         60.65         97.51        21.63 o
   0   8   0        121.72        140.29        15.14 o
   1   8   0          1.77          3.63         4.22 o
   2   8   0          0.40          0.53         4.06 o
   3   8   0         41.22         33.55         7.10 o
   4   8   0         53.56         54.95        16.31 o
   5   8   0         22.60         26.94        12.52 o
   6   8   0          1.01         -1.90         6.07 o
 -15   0   1          3.22          6.26         3.90 o
 -13   0   1        131.65        125.49        12.90 o
 -11   0   1        514.73        484.26        14.14 o
  -9   0   1       1008.40       1017.28        22.02 o
  -7   0   1       7788.43       7780.06       128.45 o
  -5   0   1       3200.00       3057.82        60.04 o
  -3   0   1       9772.66       9906.92       138.32 o
  -1   0   1         82.56         67.43         1.94 o
   1   0   1        426.66        402.68         7.22 o
   3   0   1       5905.76       5585.27       161.47 o
   5   0   1       3070.72       3138.72        62.34 o
   7   0   1        213.20        206.98         6.90 o
   9   0   1          6.01          9.15         2.20 o
  11   0   1          0.65         -0.43         1.77 o
  13   0   1        514.93        511.71        16.00 o
  15   0   1        103.06         92.60         9.52 o
 -16   1   1          2.58          5.21         2.54 o
 -15   1   1        114.36        124.07         7.55 o
 -14   1   1        101.54         94.26         9.97 o
 -13   1   1        139.51        149.06         6.83 o
 -12   1   1         62.63         53.93         4.12 o
 -11   1   1         42.35         51.67         3.51 o
 -10   1   1       1141.78       1146.62        17.52 o
  -9   1   1         74.43         71.95         3.62 o
  -8   1   1         29.96         26.17         2.08 o
  -7   1   1          7.85          5.51         1.06 o
  -6   1   1       1350.66       1356.73        19.26 o
  -5   1   1       2277.03       2268.61        25.69 o
  -4   1   1       8461.84       8053.11        92.34 o
  -3   1   1        272.05        238.80         3.94 o
  -2   1   1        763.69        756.68         8.42 o
  -1   1   1       5251.52       5067.07        71.35 o
   0   1   1        610.13        557.07        10.04 o
   1   1   1       2112.93       2008.60        24.04 o
   2   1   1      10259.20      10045.04       114.37 o
   3   1   1      22125.53      20461.89       217.15 o
   4   1   1       1301.91       1339.69        15.81 o
   5   1   1        710.74        640.63         9.51 o
   6   1   1        568.22        568.67        12.13 o
   7   1   1        661.78        642.71        10.34 o
   8   1   1         49.68         47.62         2.84 o
   9   1   1        140.03        146.29         4.81 o
  10   1   1          3.72          2.77         1.40 o
  11   1   1         61.22         68.14         4.05 o
  12   1   1          0.87         -0.30         1.32 o
  13   1   1          0.01         -1.59         1.59 o
  14   1   1          7.09          6.13         2.25 o
  15   1   1         22.67         28.03         4.05 o
 -15   2   1          2.60         -0.59         1.87 o
 -14   2   1          0.11         -0.86         1.42 o
 -13   2   1         14.11          6.28         2.07 o
 -12   2   1         12.57         12.46         2.84 o
 -11   2   1         64.25         64.73         4.09 o
 -10   2   1          7.81         10.94         1.64 o
  -9   2   1        409.45        426.83         8.25 o
  -8   2   1        500.38        487.66         7.72 o
  -7   2   1       1106.81       1076.10        13.80 o
  -6   2   1        415.36        447.70         7.83 o
  -5   2   1         29.18         24.07         1.67 o
  -4   2   1        530.43        551.04         7.40 o
  -3   2   1       1248.15       1242.90        23.46 o
  -2   2   1        783.69        752.74        15.02 o
  -1   2   1        269.75        241.39         4.51 o
   0   2   1       1042.27       1023.95        16.78 o
   1   2   1         26.00         23.63         1.11 o
   2   2   1         67.03         84.94         3.32 o
   3   2   1         94.48         79.87         4.00 o
   4   2   1        138.35        129.90         3.07 o
   5   2   1        665.26        626.53         9.72 o
   6   2   1       1224.58       1208.08        13.87 o
   7   2   1         11.87         11.55         1.27 o
   8   2   1        401.47        377.13         6.58 o
   9   2   1        299.49        322.56         7.35 o
  10   2   1         50.01         51.21         3.36 o
  11   2   1          3.97          1.47         1.28 o
  12   2   1         10.74         12.44         2.47 o
  13   2   1         13.27         16.47         2.60 o
  14   2   1         13.09          9.18         2.27 o
  15   2   1         22.30         33.35         3.77 o
 -15   3   1          2.75          2.25         3.54 o
 -14   3   1         46.75         64.03         6.66 o
 -13   3   1          3.44         -0.67         3.24 o
 -12   3   1          9.43          8.55         3.82 o
 -11   3   1        202.41        216.04        11.96 o
 -10   3   1          0.02          0.48         1.52 o
  -9   3   1         17.15         20.84         2.40 o
  -8   3   1        608.15        601.47         9.29 o
  -7   3   1         66.38         59.41         3.56 o
  -6   3   1        162.57        148.91         4.84 o
  -5   3   1        375.55        412.57        11.15 o
  -4   3   1        869.67        897.20        27.70 o
  -3   3   1          4.71          2.18         1.00 o
  -2   3   1       4214.30       4327.04        95.37 o
  -1   3   1        182.76        218.73         5.76 o
   0   3   1        464.56        519.80        10.52 o
   1   3   1        214.12        215.85         6.67 o
   2   3   1          0.51         -1.14         1.71 o
   3   3   1        395.24        329.00         8.08 o
   4   3   1         14.48         21.08         2.41 o
   5   3   1         21.62         26.16         2.57 o
   6   3   1         34.69         39.77         2.97 o
   7   3   1         45.49         45.93         3.91 o
   8   3   1         13.77         14.21         1.78 o
   9   3   1        193.88        201.24         7.38 o
  10   3   1         31.11         22.41         4.28 o
  11   3   1        125.60        119.19         9.54 o
  12   3   1        306.27        330.06        15.93 o
  13   3   1         59.47         48.20         6.98 o
  14   3   1          0.15          0.76         3.82 o
  15   3   1          3.80          4.91         3.58 o
 -14   4   1         42.64         39.91         8.77 o
 -13   4   1          0.82          3.90         4.55 o
 -12   4   1        157.85        175.45        15.16 o
 -11   4   1         23.75         21.86         6.10 o
 -10   4   1         49.45         45.27         7.20 o
  -9   4   1        316.67        339.96        16.50 o
  -8   4   1        276.43        278.99        15.09 o
  -7   4   1        219.77        239.28         9.03 o
  -6   4   1          6.81          9.85         8.35 o
  -5   4   1        848.93        847.39        28.08 o
  -4   4   1          0.04          0.38         2.41 o
  -3   4   1        441.44        439.63        12.19 o
  -2   4   1        899.57       1012.23        30.40 o
  -1   4   1         84.42        113.58         6.41 o
   0   4   1        201.84        229.25         5.84 o
   1   4   1        631.37        703.33        14.04 o
   2   4   1        149.37        206.17        26.37 o
   3   4   1        106.54        134.95        10.26 o
   4   4   1        198.31        186.46        11.02 o
   5   4   1          0.08          0.43         2.06 o
   6   4   1        793.99        791.12        19.22 o
   7   4   1         34.40         37.41         3.82 o
   8   4   1       1002.15       1032.74        40.74 o
   9   4   1        266.47        232.84        34.19 o
  10   4   1          6.86          2.93         3.46 o
  11   4   1          0.19         -0.60         3.08 o
  12   4   1         31.00         26.84         5.84 o
  13   4   1         45.25         40.68         7.40 o
  14   4   1          3.82          7.93         5.61 o
 -13   5   1          8.81          8.74         5.50 o
 -12   5   1          4.09          4.47         4.91 o
 -11   5   1          1.07         -2.18         4.00 o
 -10   5   1          3.39         -1.52         3.35 o
  -9   5   1          3.94          6.70         4.00 o
  -8   5   1          0.37         -3.09         3.09 o
  -7   5   1         23.93         26.91         6.25 o
  -6   5   1       1516.10       1538.76        44.13 o
  -5   5   1        589.45        587.37        23.90 o
  -4   5   1        397.43        422.79        13.04 o
  -3   5   1          0.46         -0.11         1.34 o
  -2   5   1         28.85         39.18         3.54 o
  -1   5   1          0.14         -0.67         0.67 o
   0   5   1         86.72         95.89         3.85 o
   1   5   1        193.76        201.27         5.95 o
   2   5   1        169.58        184.29        13.72 o
   3   5   1        348.51        391.36        24.47 o
   4   5   1          0.10          0.22         3.98 o
   5   5   1        133.22        146.67        12.12 o
   6   5   1         27.31         26.90         6.83 o
   7   5   1          1.46          2.40         1.92 o
   8   5   1        166.41        164.05        14.80 o
   9   5   1        205.63        183.28        14.49 o
  10   5   1         20.07         14.87        10.81 o
  11   5   1          5.54         -1.20         7.40 o
  12   5   1         62.42         82.51        16.12 o
  13   5   1         15.05          9.54         5.91 o
 -11   6   1          6.32          3.59         5.10 o
 -10   6   1         10.66         12.48        10.43 o
  -9   6   1          8.96          7.50         4.83 o
  -8   6   1         55.23         35.94         7.23 o
  -7   6   1         69.72         76.30        10.10 o
  -6   6   1          4.49         -2.28         3.16 o
  -5   6   1         73.77         77.38        10.30 o
  -4   6   1        228.27        199.06        28.45 o
  -3   6   1         34.57         44.09         4.45 o
  -2   6   1         18.28         20.92         3.65 o
  -1   6   1         28.20         26.41         3.10 o
   0   6   1          1.18          1.91         2.43 o
   1   6   1          0.66          0.54         2.28 o
   2   6   1        325.83        315.01         9.48 o
   3   6   1        277.51        309.98        10.83 o
   4   6   1         50.38         64.39        22.01 o
   5   6   1          1.68          5.96         4.42 o
   6   6   1        513.07        521.49        22.42 o
   7   6   1         42.47         68.17         9.40 o
   8   6   1        115.42        116.80        11.92 o
   9   6   1         35.57         43.75         7.92 o
  10   6   1        162.86        169.92        15.44 o
  11   6   1          9.96          2.66         9.48 o
  -9   7   1         14.09          2.02         5.26 o
  -8   7   1        171.28        195.64        22.01 o
  -7   7   1         45.71         34.70         8.20 o
  -6   7   1        120.79        122.56        13.49 o
  -5   7   1          3.83          2.16         8.73 o
  -4   7   1        113.18        116.40        13.66 o
  -3   7   1          2.52          2.56         3.68 o
  -2   7   1         57.28         52.03         5.76 o
  -1   7   1         92.43        108.87         8.99 o
   0   7   1         65.83         69.76        11.83 o
   1   7   1         29.46         23.27         5.64 o
   2   7   1          7.32          8.08         4.28 o
   3   7   1          4.57          7.47         6.95 o
   4   7   1         51.89         48.77         8.72 o
   5   7   1        278.71        314.86        19.22 o
   6   7   1         85.51         75.55        10.73 o
   7   7   1          6.14         12.14         9.86 o
   8   7   1          4.31          1.14         7.59 o
   9   7   1         19.62          8.73        10.24 o
  -6   8   1          0.05          2.28         7.21 o
  -5   8   1         10.30         16.85         6.81 o
  -4   8   1         13.14         15.40         5.69 o
  -3   8   1        233.98        300.82        29.34 o
  -2   8   1          2.70          5.48         6.40 o
  -1   8   1         33.41         51.35         8.00 o
   0   8   1          6.82         15.07         4.43 o
   1   8   1         14.50          9.69         6.30 o
   2   8   1          8.38          0.00         4.83 o
   3   8   1         34.63         31.36         8.96 o
   4   8   1         47.34         50.66        11.48 o
   5   8   1          4.32          0.38         7.97 o
   6   8   1          3.92         -3.04         6.45 o
 -16   0   2         10.53         15.05         5.50 o
 -14   0   2          3.05          3.24         3.09 o
 -12   0   2        415.87        410.65        13.16 o
 -10   0   2        419.15        376.29        11.37 o
  -8   0   2        336.72        378.88        23.75 o
  -6   0   2        284.36        278.74         7.58 o
  -4   0   2      22675.84      20412.56       296.14 o
  -2   0   2       1958.31       2052.42        26.35 o
   0   0   2        697.52        642.87         9.77 o
   2   0   2        810.65        779.89        15.15 o
   4   0   2      10511.34      10319.67       166.58 o
   6   0   2       1330.21       1347.13        25.70 o
   8   0   2         60.67         64.54         4.86 o
  10   0   2        131.49        142.07         8.10 o
  12   0   2        406.14        387.69        13.02 o
  14   0   2        161.09        163.88        12.41 o
 -16   1   2          8.82         11.36         3.02 o
 -15   1   2          3.77          1.81         2.37 o
 -14   1   2          1.07         -1.57         2.74 o
 -13   1   2         67.47         60.39         4.48 o
 -12   1   2          0.12          0.29         1.49 o
 -11   1   2        211.86        196.39         9.33 o
 -10   1   2        379.00        365.31         8.72 o
  -9   1   2        553.45        527.46         9.58 o
  -8   1   2          0.11          0.50         0.84 o
  -7   1   2         52.05         54.82         2.76 o
  -6   1   2         33.05         54.52         2.71 o
  -5   1   2        114.95        121.82         2.50 o
  -4   1   2       3229.93       3063.66        31.76 o
  -3   1   2          2.99          5.02         0.69 o
  -2   1   2       4073.10       4145.44        40.91 o
  -1   1   2         66.77         65.39         1.38 o
   0   1   2      22522.01      19747.43       369.28 o
   1   1   2       4015.48       3911.21        50.29 o
   2   1   2       4116.83       3865.02        34.23 o
   3   1   2       7291.19       7011.44        73.94 o
   4   1   2        121.81        117.17         2.84 o
   5   1   2        257.96        269.07         5.64 o
   6   1   2         15.52         28.58         1.97 o
   7   1   2        690.38        636.13        10.40 o
   8   1   2        250.40        226.03         6.14 o
   9   1   2         13.27         13.40         1.78 o
  10   1   2         61.79         62.02         3.62 o
  11   1   2        169.96        160.00         7.07 o
  12   1   2          2.75          2.65         1.48 o
  13   1   2          4.10          2.17         1.83 o
  14   1   2          5.45          5.09         2.91 o
  15   1   2         28.30         29.20         4.05 o
 -15   2   2         30.51         18.91         3.78 o
 -14   2   2        185.35        182.92         7.38 o
 -13   2   2         55.91         52.17         4.05 o
 -12   2   2         27.63         25.98         2.86 o
 -11   2   2         16.58         16.35         2.21 o
 -10   2   2          7.82          4.46         1.47 o
  -9   2   2         35.29         40.95         2.91 o
  -8   2   2        697.87        703.84        10.09 o
  -7   2   2          5.51          4.79         0.81 o
  -6   2   2       1204.04       1255.62        17.28 o
  -5   2   2         31.54         25.73         2.00 o
  -4   2   2         62.96         60.95         1.82 o
  -3   2   2          8.41         14.85         2.34 o
  -2   2   2         59.49         41.80         1.81 o
  -1   2   2        870.21        905.73        12.21 o
   0   2   2       1613.92       1575.98        18.07 o
   1   2   2       4146.99       4086.70        48.53 o
   2   2   2         33.39         34.70         2.44 o
   3   2   2       1395.93       1310.84        22.07 o
   4   2   2        120.99        133.44         3.33 o
   5   2   2        146.11        145.98         5.63 o
   6   2   2       1692.34       1634.01        18.54 o
   7   2   2         79.60         75.14         4.36 o
   8   2   2          8.27         12.40         1.58 o
   9   2   2         16.89         18.17         2.28 o
  10   2   2        177.28        178.37         5.40 o
  11   2   2         72.49         77.58         4.19 o
  12   2   2        224.54        221.64         8.70 o
  13   2   2          0.81          3.32         1.72 o
  14   2   2        121.26        116.71         5.99 o
  15   2   2         24.16         18.21         3.30 o
 -15   3   2          5.85          4.13         2.72 o
 -14   3   2         26.88         31.57         4.33 o
 -13   3   2          1.42          5.38         3.29 o
 -12   3   2          7.22          8.44         2.72 o
 -11   3   2         41.16         44.87         5.61 o
 -10   3   2        139.00        142.35         6.15 o
  -9   3   2       1548.76       1525.74        24.53 o
  -8   3   2          3.54          1.81         1.14 o
  -7   3   2          4.26          2.70         1.29 o
  -6   3   2         65.26         75.01         3.83 o
  -5   3   2          2.17          0.39         1.02 o
  -4   3   2         11.31          8.38         2.01 o
  -3   3   2          7.35          5.14         1.61 o
  -2   3   2          0.91          2.49         1.21 o
  -1   3   2        189.76        206.96         8.21 o
   0   3   2       4962.73       5352.14        69.90 o
   1   3   2        456.83        474.58        10.00 o
   2   3   2       1288.90       1398.73        23.56 o
   3   3   2          2.25          2.05         1.26 o
   4   3   2        135.81        163.08         6.17 o
   5   3   2       1186.80       1218.73        17.59 o
   6   3   2          6.35          6.21         1.36 o
   7   3   2          3.84          3.05         1.41 o
   8   3   2          0.40          1.42         1.07 o
   9   3   2         55.97         53.30         4.63 o
  10   3   2          0.00          3.17         1.97 o
  11   3   2        569.03        577.60        19.33 o
  12   3   2          0.02         -1.80         3.55 o
  13   3   2          1.66          2.88         4.96 o
  14   3   2          7.70          6.62         4.43 o
 -14   4   2          0.29          0.63         4.36 o
 -13   4   2         10.22         -2.13         3.50 o
 -12   4   2         36.32         34.08         7.29 o
 -11   4   2         97.64         80.52         9.89 o
 -10   4   2         18.36         15.46         4.98 o
  -9   4   2        115.19        113.39        10.84 o
  -8   4   2         26.61         26.72         5.61 o
  -7   4   2         11.82         10.39         3.72 o
  -6   4   2         63.15         67.05         8.20 o
  -5   4   2        224.94        243.73        10.50 o
  -4   4   2        461.66        519.77        14.20 o
  -3   4   2        376.28        401.17        19.91 o
  -2   4   2          0.50          1.26         1.19 o
  -1   4   2        531.56        499.29        13.69 o
   0   4   2        128.05        146.85         3.82 o
   1   4   2        652.73        598.30        12.62 o
   2   4   2        142.58        150.60         9.82 o
   3   4   2        790.82        835.23        25.82 o
   4   4   2         19.43         20.25         3.82 o
   5   4   2        140.23        157.95         8.99 o
   6   4   2        357.38        342.40        10.08 o
   7   4   2        124.83        117.05         8.65 o
   8   4   2         24.78         29.11         4.02 o
   9   4   2          2.47          2.20         2.83 o
  10   4   2        213.53        219.68        12.35 o
  11   4   2          3.07          9.58         3.79 o
  12   4   2          4.66          4.97         4.12 o
  13   4   2         90.98        118.72        19.13 o
  14   4   2        113.57         95.65        12.69 o
 -13   5   2         41.44         27.72         7.50 o
 -12   5   2        125.47        137.24        16.88 o
 -11   5   2         71.86         67.71        14.23 o
 -10   5   2          1.15          2.20         3.79 o
  -9   5   2        249.94        262.56        16.35 o
  -8   5   2        493.58        481.39        20.78 o
  -7   5   2         33.49         32.09        16.12 o
  -6   5   2         32.60         36.20         6.64 o
  -5   5   2         15.50         16.74         7.40 o
  -4   5   2        119.73        112.83         6.59 o
  -3   5   2          0.38          0.05         1.36 o
  -2   5   2          1.57          0.97         1.56 o
  -1   5   2        179.35        210.65         6.69 o
   0   5   2        250.35        238.72         7.63 o
   1   5   2        385.51        366.72         7.52 o
   2   5   2        113.61        104.46        10.15 o
   3   5   2         38.38         43.79         7.40 o
   4   5   2          3.27          0.56         4.55 o
   5   5   2        283.91        274.14        14.88 o
   6   5   2         38.58         46.48         6.78 o
   7   5   2          2.56         -1.01         1.79 o
   8   5   2          1.70          8.98         4.19 o
   9   5   2        143.70        153.19        14.29 o
  10   5   2        168.44        180.40        12.44 o
  11   5   2         64.16         57.52         8.73 o
  12   5   2          5.80          0.97         4.81 o
  13   5   2         41.42         51.22        17.07 o
 -11   6   2          0.31         -2.93         4.55 o
 -10   6   2          0.76         -2.06         3.85 o
  -9   6   2         11.82          8.56         5.19 o
  -8   6   2         30.68         20.53        10.81 o
  -7   6   2         42.98         39.37         7.66 o
  -6   6   2          0.04          3.59         4.37 o
  -5   6   2         64.77         83.63        15.18 o
  -4   6   2         54.91         52.83         8.57 o
  -3   6   2        550.56        553.99        20.41 o
  -2   6   2        101.48        112.42         7.00 o
  -1   6   2          4.23          5.53         1.96 o
   0   6   2          9.52         11.03         1.86 o
   1   6   2        301.08        309.84        11.65 o
   2   6   2          0.00          1.03         1.11 o
   3   6   2        337.75        354.06        57.29 o
   4   6   2         12.93         13.12         9.86 o
   5   6   2         43.99         36.84        13.66 o
   6   6   2          3.70          0.65         3.64 o
   7   6   2          9.53         14.90         5.51 o
   8   6   2          1.28          2.97         5.12 o
   9   6   2        232.34        289.86        34.90 o
  10   6   2          0.53          3.41         7.59 o
  11   6   2         22.30         39.08        14.42 o
  -9   7   2         39.67         44.33         9.48 o
  -8   7   2         13.15          9.74         5.76 o
  -7   7   2          0.50          4.51         5.23 o
  -6   7   2          1.27          3.27         4.27 o
  -5   7   2          9.88         14.70         6.15 o
  -4   7   2         48.07         46.46         8.54 o
  -3   7   2         24.05         26.40         5.79 o
  -2   7   2         75.19         58.59         8.80 o
  -1   7   2          7.44          5.05         3.28 o
   0   7   2         42.50         32.92         5.32 o
   1   7   2         15.68         14.06         4.72 o
   2   7   2          0.67         -2.79         2.79 o
   3   7   2         34.28         38.28         4.24 o
   4   7   2         12.44         20.49         6.37 o
   5   7   2         11.11          4.93         6.83 o
   6   7   2          0.09          6.45         7.97 o
   7   7   2         75.56         74.36        18.21 o
   8   7   2         14.10         11.76         9.11 o
   9   7   2         16.28         28.08        12.90 o
  -6   8   2          1.53          4.31         5.49 o
  -5   8   2          0.87          0.16         7.78 o
  -4   8   2         40.06         70.90         9.71 o
  -3   8   2        179.47        221.77        15.94 o
  -2   8   2         67.08         51.20         7.98 o
  -1   8   2         16.84         22.82         5.97 o
   0   8   2         14.27         12.76         5.04 o
   1   8   2         32.76         42.15         9.50 o
   2   8   2          0.75         -1.58         4.28 o
   3   8   2         21.43         23.12        12.52 o
   4   8   2        143.99        131.40        22.01 o
   5   8   2          7.21          2.66         7.59 o
   6   8   2          2.01         -2.28         7.59 o
 -15   0   3        276.34        349.47        22.95 o
 -13   0   3        293.08        306.86        30.73 o
 -11   0   3        528.53        490.19        14.08 o
  -9   0   3        169.00        205.70         7.58 o
  -7   0   3        697.01        715.17        15.58 o
  -5   0   3       1725.18       1820.78        24.84 o
  -3   0   3        264.55        266.87         5.90 o
  -1   0   3       6193.24       6365.62        88.31 o
   1   0   3        413.70        410.85         6.57 o
   3   0   3      46667.68      37645.96       637.72 o
   5   0   3       3765.10       3819.79        64.67 o
   7   0   3        408.47        371.74        10.29 o
   9   0   3        800.49        811.45        19.14 o
  11   0   3          6.99          8.59         2.56 o
  13   0   3         89.35         79.42         7.09 o
  15   0   3         25.01         35.54         6.20 o
 -16   1   3         74.82         85.68         6.37 o
 -15   1   3         20.41         12.23         2.99 o
 -14   1   3         66.21         59.83         5.16 o
 -13   1   3          1.45          4.78         2.10 o
 -12   1   3         11.57         12.95         2.34 o
 -11   1   3        554.35        495.93        14.18 o
 -10   1   3          8.76          6.33         1.37 o
  -9   1   3       1963.06       1879.57        25.38 o
  -8   1   3        369.42        356.39         8.06 o
  -7   1   3        697.26        683.02        14.12 o
  -6   1   3        178.32        192.60         5.04 o
  -5   1   3         88.90        101.94         2.15 o
  -4   1   3          8.01          4.01         0.47 o
  -3   1   3        265.46        225.61         3.66 o
  -2   1   3       2393.32       2439.70        26.00 o
  -1   1   3       5833.56       5984.32        49.91 o
   0   1   3       9764.16       9161.86       129.34 o
   1   1   3        151.73        128.67         1.95 o
   2   1   3       1710.12       1647.50        15.27 o
   3   1   3       2163.37       2066.83        25.12 o
   4   1   3        469.50        434.63         7.35 o
   5   1   3         80.01         76.89         2.78 o
   6   1   3       3114.92       2920.49        36.18 o
   7   1   3        262.42        242.97         5.57 o
   8   1   3         29.65         28.46         2.55 o
   9   1   3         62.55         63.09         3.51 o
  10   1   3          7.53          7.00         1.71 o
  11   1   3          9.81          5.40         1.88 o
  12   1   3        125.05        127.62         5.87 o
  13   1   3          1.51          0.42         2.12 o
  14   1   3          0.04         -0.32         2.01 o
  15   1   3         53.21         53.41         5.23 o
 -15   2   3         93.60        112.53         6.28 o
 -14   2   3          3.45          1.12         1.73 o
 -13   2   3         88.34         83.10         5.01 o
 -12   2   3         11.86         13.29         2.25 o
 -11   2   3         98.31        111.64         5.11 o
 -10   2   3        133.12        147.83         5.38 o
  -9   2   3        418.22        449.51         8.44 o
  -8   2   3        312.37        284.84         6.02 o
  -7   2   3        223.86        242.00         5.03 o
  -6   2   3       3424.07       3405.61        41.15 o
  -5   2   3         40.79         45.62         1.80 o
  -4   2   3       1322.18       1371.04        15.98 o
  -3   2   3         47.02         56.19         2.77 o
  -2   2   3        517.52        557.24         8.09 o
  -1   2   3        875.19        893.95        10.32 o
   0   2   3        804.86        915.77        10.78 o
   1   2   3         81.57         94.42         3.68 o
   2   2   3        183.43        188.88         6.03 o
   3   2   3       1296.08       1219.53        20.75 o
   4   2   3          8.85          4.44         0.67 o
   5   2   3       2632.56       2632.02        26.06 o
   6   2   3       2595.43       2617.32        27.87 o
   7   2   3         17.04         15.63         1.27 o
   8   2   3         71.98         77.89         3.43 o
   9   2   3          7.22          6.72         1.45 o
  10   2   3        205.70        195.78         5.80 o
  11   2   3         12.88         17.90         2.16 o
  12   2   3         73.95         78.32         6.05 o
  13   2   3          1.91          5.47         1.90 o
  14   2   3         56.42         48.53         4.15 o
  15   2   3         17.42         19.49         3.10 o
 -15   3   3         14.00         10.63         3.29 o
 -14   3   3         51.95         55.50         7.70 o
 -13   3   3          6.60          4.46         2.55 o
 -12   3   3        104.24        114.80         8.01 o
 -11   3   3         38.16         43.60         4.82 o
 -10   3   3         19.59         17.70         2.65 o
  -9   3   3         94.66         94.82         5.27 o
  -8   3   3          6.82          7.72         1.68 o
  -7   3   3       1176.21       1179.44        14.76 o
  -6   3   3        634.83        650.57        11.48 o
  -5   3   3         72.79         70.06         4.80 o
  -4   3   3         63.29         56.94         4.37 o
  -3   3   3         22.63         46.21         8.07 o
  -2   3   3        700.83        748.70        13.53 o
  -1   3   3         61.00         90.28         6.38 o
   0   3   3       1466.33       1596.67        23.27 o
   1   3   3         28.74         29.91         1.60 o
   2   3   3          7.44         20.20         2.46 o
   3   3   3          0.05          7.65         1.49 o
   4   3   3          1.17          0.16         1.04 o
   5   3   3         92.51        111.11         3.98 o
   6   3   3       1155.30       1143.47        17.25 o
   7   3   3         83.97         88.26         4.74 o
   8   3   3        874.97        871.28        16.71 o
   9   3   3         37.78         85.99         5.81 o
  10   3   3          1.60          0.31         1.96 o
  11   3   3         88.40         80.93         8.20 o
  12   3   3         31.28         25.49         5.44 o
  13   3   3        154.56        177.36        15.42 o
  14   3   3          3.48         -2.71         3.62 o
 -14   4   3          0.40          3.01         4.48 o
 -13   4   3          6.35          2.61         3.90 o
 -12   4   3          1.86         -0.62         3.95 o
 -11   4   3          0.01          6.98         4.07 o
 -10   4   3          7.64          8.55         4.64 o
  -9   4   3         22.72         21.72         5.88 o
  -8   4   3         28.04         32.91         8.54 o
  -7   4   3          2.28          1.10         2.81 o
  -6   4   3       2155.88       2171.55        55.56 o
  -5   4   3       1509.64       1515.42        31.82 o
  -4   4   3        674.04        724.57        18.02 o
  -3   4   3        353.93        382.64        11.46 o
  -2   4   3         88.16         95.40         4.79 o
  -1   4   3       1238.76       1318.15        20.13 o
   0   4   3        208.35        233.12         5.22 o
   1   4   3          6.17          6.61         1.24 o
   2   4   3         26.84         28.12         3.23 o
   3   4   3        255.50        264.35        10.48 o
   4   4   3        163.31        194.48         9.46 o
   5   4   3          5.15          4.03         1.72 o
   6   4   3        299.41        303.82         9.48 o
   7   4   3        317.96        279.99         9.75 o
   8   4   3          0.02          0.70         2.01 o
   9   4   3         15.99         19.04         4.22 o
  10   4   3        207.32        188.23        14.48 o
  11   4   3        133.53        131.68        10.54 o
  12   4   3         94.08         98.73         9.88 o
  13   4   3          0.62          0.45         3.99 o
  14   4   3          0.60         10.24         8.35 o
 -13   5   3          0.23          1.69         4.70 o
 -12   5   3          9.53         13.02         5.51 o
 -11   5   3          5.98          4.93         5.69 o
 -10   5   3         25.89         26.80         6.81 o
  -9   5   3         10.15         17.92         5.65 o
  -8   5   3          4.10         -1.87         5.50 o
  -7   5   3        664.50        636.62        24.63 o
  -6   5   3         61.37         52.25         8.03 o
  -5   5   3        217.14        219.76        16.15 o
  -4   5   3        248.42        244.85        10.08 o
  -3   5   3        475.85        483.20        13.94 o
  -2   5   3        127.30        183.24        16.01 o
  -1   5   3       1389.12       1349.24        25.33 o
   0   5   3         21.99         30.21         1.94 o
   1   5   3        268.30        268.05         6.29 o
   2   5   3         34.26         26.88         5.54 o
   3   5   3         15.94         12.83         4.19 o
   4   5   3        971.92        968.39        40.79 o
   5   5   3         64.95         56.95         7.35 o
   6   5   3        367.64        356.06        21.42 o
   7   5   3         21.10         26.79         3.77 o
   8   5   3        208.16        212.32        11.99 o
   9   5   3         75.73         63.95         7.34 o
  10   5   3        142.95        128.00        10.71 o
  11   5   3         64.61         53.09        10.99 o
  12   5   3         13.23         11.00        10.24 o
 -11   6   3          2.92         -0.48         4.70 o
 -10   6   3         50.91         55.54        14.99 o
  -9   6   3          2.51          8.34         5.19 o
  -8   6   3         10.79         17.90         6.03 o
  -7   6   3        116.63        129.24        13.61 o
  -6   6   3        146.74        160.97        14.80 o
  -5   6   3         19.07          6.81         4.54 o
  -4   6   3         32.46         34.78         8.16 o
  -3   6   3         54.89         49.17         9.48 o
  -2   6   3          2.78          8.27         2.43 o
  -1   6   3          6.75          2.66         1.72 o
   0   6   3        266.87        252.10         8.03 o
   1   6   3        283.52        280.48         6.62 o
   2   6   3        593.90        556.17        14.16 o
   3   6   3         29.48         33.38         4.23 o
   4   6   3          0.92          1.73         3.61 o
   5   6   3         54.24         65.51        22.38 o
   6   6   3        355.66        367.41        18.74 o
   7   6   3         27.18         30.73        12.14 o
   8   6   3         28.59         39.46        13.66 o
   9   6   3         43.72         39.46        14.42 o
  10   6   3          0.01         -1.14         6.83 o
  11   6   3          0.20         -3.04         7.97 o
  -9   7   3          7.51          9.32         6.10 o
  -8   7   3         14.69         15.97         6.10 o
  -7   7   3          0.80          0.44         4.96 o
  -6   7   3          0.84         -1.42         4.15 o
  -5   7   3          9.85          7.82         7.21 o
  -4   7   3          8.67          9.30         5.35 o
  -3   7   3        280.90        291.03        17.09 o
  -2   7   3          0.09         -3.51         3.69 o
  -1   7   3          0.35         -1.51         1.51 o
   0   7   3         41.35         46.05         5.97 o
   1   7   3          3.91          3.52         3.52 o
   2   7   3         22.23         16.68         1.71 o
   3   7   3         10.23         12.25         3.19 o
   4   7   3        206.56        178.35        10.96 o
   5   7   3          0.51          3.79         7.21 o
   6   7   3          8.00          4.93         7.97 o
   7   7   3          0.07          8.73         9.86 o
   8   7   3         15.26         24.66        11.38 o
   9   7   3          1.59         12.14         9.86 o
  -6   8   3          0.53          2.79         5.49 o
  -5   8   3         31.90         24.67         7.91 o
  -4   8   3         68.59         66.36         9.26 o
  -3   8   3         63.23         78.79        13.21 o
  -2   8   3         10.87         17.45         9.48 o
  -1   8   3         15.87         18.97         9.11 o
   0   8   3         12.46         18.78         6.84 o
   1   8   3         43.20         40.33         9.84 o
   2   8   3         19.66         18.32         8.03 o
   3   8   3         33.41         46.33        10.12 o
   4   8   3          6.67          8.12         6.57 o
   5   8   3         62.15         47.79        18.59 o
   6   8   3          0.04          2.66         8.35 o
 -16   0   4         25.27         32.73         6.29 o
 -14   0   4          0.72          3.62         3.22 o
 -12   0   4         31.73         31.55         5.10 o
 -10   0   4       1480.16       1367.97        28.30 o
  -8   0   4          6.66          4.75         1.83 o
  -6   0   4        255.31        216.09         5.70 o
  -4   0   4       3767.53       3654.76        52.54 o
  -2   0   4         30.73         31.15         3.29 o
   0   0   4       1418.02       1401.55        17.10 o
   2   0   4      44955.39      36237.70       524.47 o
   4   0   4         20.68         22.14         2.29 o
   6   0   4         81.52         65.34         4.40 o
   8   0   4          0.49          0.38         1.42 o
  10   0   4          9.42         11.04         4.91 o
  12   0   4          0.29          0.97         2.12 o
  14   0   4          3.70          1.79         2.62 o
 -16   1   4         25.92         20.55         3.51 o
 -15   1   4          9.32          5.76         2.47 o
 -14   1   4         53.78         55.18         4.91 o
 -13   1   4         78.79         81.70         5.73 o
 -12   1   4          0.47          4.46         1.81 o
 -11   1   4        131.43        122.14         5.54 o
 -10   1   4         99.25        111.07        10.12 o
  -9   1   4         26.11         30.14         2.38 o
  -8   1   4       2529.78       2410.22        28.62 o
  -7   1   4       1421.74       1436.87        19.88 o
  -6   1   4       1152.80       1104.82        15.73 o
  -5   1   4       2767.05       2912.66        32.16 o
  -4   1   4        167.92        182.14         3.48 o
  -3   1   4       3793.64       3878.44        36.71 o
  -2   1   4        235.62        249.46         2.88 o
  -1   1   4        695.50        667.41         6.46 o
   0   1   4        287.61        261.69         3.18 o
   1   1   4       2406.47       2316.38        17.79 o
   2   1   4       2880.47       2701.62        23.60 o
   3   1   4          0.33          1.19         0.56 o
   4   1   4         10.00         11.07         1.11 o
   5   1   4        213.22        192.94         4.42 o
   6   1   4       6396.77       6234.72        73.59 o
   7   1   4        116.20        132.98         4.19 o
   8   1   4         17.36         19.31         1.97 o
   9   1   4        385.95        409.27         8.60 o
  10   1   4        177.99        175.23         6.82 o
  11   1   4         41.52         40.32         4.04 o
  12   1   4        456.34        429.05         9.96 o
  13   1   4          8.45          7.30         2.10 o
  14   1   4         53.07         52.63         4.92 o
  15   1   4          0.44          0.81         2.09 o
 -15   2   4         25.69         19.63         3.18 o
 -14   2   4          7.24          5.64         2.03 o
 -13   2   4        232.87        210.06         8.73 o
 -12   2   4        129.35        120.75         5.89 o
 -11   2   4          1.55          0.44         1.39 o
 -10   2   4        144.78        133.93         7.23 o
  -9   2   4        206.04        205.00         8.47 o
  -8   2   4         42.22         47.01         2.45 o
  -7   2   4         53.12         50.96         2.98 o
  -6   2   4        467.03        457.23         6.98 o
  -5   2   4          7.50          5.64         0.97 o
  -4   2   4       2607.61       2680.30        27.70 o
  -3   2   4        297.83        315.48         5.30 o
  -2   2   4        498.11        515.33         7.69 o
  -1   2   4       1821.15       1825.90        18.60 o
   0   2   4        863.81        846.70        11.03 o
   1   2   4        882.11        939.24        12.92 o
   2   2   4       2517.42       2607.73        44.46 o
   3   2   4       3047.88       3175.27        41.68 o
   4   2   4        162.56        143.46         3.07 o
   5   2   4         56.61         57.03         2.16 o
   6   2   4          0.04          0.22         0.59 o
   7   2   4         44.27         37.54         2.01 o
   8   2   4         37.48         40.70         2.63 o
   9   2   4        252.82        234.22         6.24 o
  10   2   4         36.06         33.28         2.74 o
  11   2   4         35.02         35.55         3.01 o
  12   2   4          0.08         -1.61         1.61 o
  13   2   4         44.96         37.89         3.64 o
  14   2   4         10.86         14.58         2.85 o
  15   2   4          0.90         -0.30         1.75 o
 -15   3   4          0.11          0.98         2.44 o
 -14   3   4         36.18         40.34         4.63 o
 -13   3   4         25.97         26.04         4.23 o
 -12   3   4         53.20         52.81         4.70 o
 -11   3   4         21.32         15.12         2.76 o
 -10   3   4         47.41         39.15         3.71 o
  -9   3   4        382.18        348.78         9.40 o
  -8   3   4        187.25        194.65         7.72 o
  -7   3   4         18.09         16.97         1.89 o
  -6   3   4         10.64          7.39         1.15 o
  -5   3   4        701.65        657.51        12.80 o
  -4   3   4        954.50       1019.01        18.04 o
  -3   3   4         82.28         62.09         3.10 o
  -2   3   4         12.87         12.94         1.53 o
  -1   3   4       1453.26       1478.46        19.58 o
   0   3   4        105.85        112.48         3.03 o
   1   3   4       3729.50       3855.13        43.19 o
   2   3   4         68.23         80.06         3.25 o
   3   3   4        145.68        172.75         5.62 o
   4   3   4        393.00        417.15        10.07 o
   5   3   4         23.24         18.10         1.70 o
   6   3   4        475.23        456.06         8.94 o
   7   3   4          2.53          1.82         1.34 o
   8   3   4         91.91         84.17         5.72 o
   9   3   4        139.30        131.53         7.45 o
  10   3   4          8.67         12.98         2.99 o
  11   3   4         93.03        105.98         9.41 o
  12   3   4         75.81         84.60        12.79 o
  13   3   4         14.15          5.37         4.12 o
  14   3   4         57.23         68.59         9.03 o
 -14   4   4         26.43         22.53         6.91 o
 -13   4   4         12.45         12.06         5.49 o
 -12   4   4         81.60         98.77        11.66 o
 -11   4   4         67.48         81.62        10.10 o
 -10   4   4         14.60         25.75         6.10 o
  -9   4   4        122.00        121.55        11.56 o
  -8   4   4        547.93        541.52        24.85 o
  -7   4   4          0.91          0.82         3.35 o
  -6   4   4         78.44         82.03         8.16 o
  -5   4   4        382.53        343.22        11.43 o
  -4   4   4        322.89        338.00        10.98 o
  -3   4   4         62.59         78.48         6.54 o
  -2   4   4        167.97        140.40         5.05 o
  -1   4   4        448.56        499.88         9.65 o
   0   4   4       1639.58       1735.18        23.93 o
   1   4   4         16.20         25.11         2.28 o
   2   4   4        259.10        236.32         8.05 o
   3   4   4        147.46        168.24        11.59 o
   4   4   4         65.13         82.89         7.91 o
   5   4   4          0.85         -0.30         3.92 o
   6   4   4        204.42        204.59        12.70 o
   7   4   4        120.72        116.88         9.25 o
   8   4   4         25.61         30.47         4.00 o
   9   4   4         42.50         41.96         4.51 o
  10   4   4          9.17         11.03         3.66 o
  11   4   4        351.28        343.09        16.22 o
  12   4   4          6.56          8.66         4.81 o
  13   4   4          0.14         -4.19         4.19 o
 -13   5   4         40.06         61.42        10.17 o
 -12   5   4          1.57          0.89         3.72 o
 -11   5   4         59.65         62.00         9.54 o
 -10   5   4        107.92        111.39        12.10 o
  -9   5   4          0.30          0.55         4.00 o
  -8   5   4        676.16        664.09        25.76 o
  -7   5   4         10.81         10.82         4.42 o
  -6   5   4          8.52          8.47         4.69 o
  -5   5   4          7.59         -2.09         3.08 o
  -4   5   4        644.67        653.45        27.87 o
  -3   5   4       3337.31       3371.24        63.07 o
  -2   5   4          4.85          3.04         2.14 o
  -1   5   4        118.22        133.39         4.21 o
   0   5   4          0.23         -0.37         0.84 o
   1   5   4        121.75        117.47         5.92 o
   2   5   4        160.39        149.03         7.98 o
   3   5   4         22.07         33.90         6.01 o
   4   5   4         53.24         44.26         6.45 o
   5   5   4          1.66          0.74         2.39 o
   6   5   4         41.76         45.48         5.69 o
   7   5   4          7.36         11.54         3.12 o
   8   5   4        237.12        223.13        12.81 o
   9   5   4        143.99        156.89        35.47 o
  10   5   4          0.71          2.47         4.70 o
  11   5   4         34.32         40.58         9.77 o
  12   5   4         10.87         14.80        11.76 o
 -11   6   4         23.01         23.10         7.29 o
 -10   6   4          1.99         -3.60         4.29 o
  -9   6   4        165.04        187.79        16.27 o
  -8   6   4         53.71         70.36        10.26 o
  -7   6   4          4.16          1.94         4.54 o
  -6   6   4         52.66         49.95         8.84 o
  -5   6   4         41.73         25.69         6.69 o
  -4   6   4          7.95          7.78         4.29 o
  -3   6   4        218.21        219.28        16.89 o
  -2   6   4        316.75        316.69        11.27 o
  -1   6   4        213.16        182.21         9.68 o
   0   6   4         62.34         48.91         4.97 o
   1   6   4        706.86        675.36        12.22 o
   2   6   4        123.58        111.50         7.06 o
   3   6   4        150.34        165.17        18.09 o
   4   6   4         64.96         81.81         6.89 o
   5   6   4        229.55        176.42        24.28 o
   6   6   4         21.94         15.56         8.35 o
   7   6   4         41.05         50.46        14.42 o
   8   6   4         66.54         51.22        14.80 o
   9   6   4        135.38        161.62        26.18 o
  10   6   4          0.80         -6.07         6.07 o
  11   6   4        147.44        118.37        23.90 o
  -9   7   4         11.31         12.14         6.17 o
  -8   7   4          0.33         -3.12         4.10 o
  -7   7   4          6.85          2.71         5.19 o
  -6   7   4         12.30         32.11         7.93 o
  -5   7   4          6.61          3.33         5.12 o
  -4   7   4         15.21         11.27         5.76 o
  -3   7   4        132.07        148.70        12.31 o
  -2   7   4          3.73          1.53         3.49 o
  -1   7   4         17.69         19.39         7.06 o
   0   7   4        103.05        111.36         5.66 o
   1   7   4        130.72        106.66        27.89 o
   2   7   4          4.00         -1.42         1.72 o
   3   7   4        195.88        157.31        19.17 o
   4   7   4         23.12         17.39         4.54 o
   5   7   4          0.26          3.79         6.83 o
   6   7   4         19.18         24.28        12.52 o
   7   7   4         24.67         10.62         9.11 o
   8   7   4         88.14         89.54        20.49 o
   9   7   4          0.76          1.14         8.73 o
  -6   8   4         25.50         31.61         8.64 o
  -5   8   4          0.74         -0.94         4.42 o
  -4   8   4          2.64          3.41         8.35 o
  -3   8   4          2.62          8.73         9.11 o
  -2   8   4         22.35         15.18         9.86 o
  -1   8   4         28.10         37.18        14.04 o
   0   8   4         27.32         25.08         7.77 o
   1   8   4         14.23          3.68         6.64 o
   2   8   4         12.70          9.30         6.17 o
   3   8   4          0.69          2.38         5.54 o
   4   8   4          9.91         11.74         6.96 o
   5   8   4         29.32         14.71         7.47 o
 -15   0   5        171.75        189.03        21.44 o
 -13   0   5          9.32         13.27         3.66 o
 -11   0   5        331.72        304.04        15.44 o
  -9   0   5       3145.57       3127.00        55.91 o
  -7   0   5        451.28        445.42        13.39 o
  -5   0   5       1373.15       1326.20        24.48 o
  -3   0   5       2282.17       2489.43        43.32 o
  -1   0   5       3506.47       3386.73        43.03 o
   1   0   5       6678.47       6663.72        70.55 o
   3   0   5        382.81        345.32         7.59 o
   5   0   5        752.07        679.82        19.96 o
   7   0   5         57.06         61.80         4.72 o
   9   0   5          0.08         -1.28         1.41 o
  11   0   5        113.31         95.54        11.11 o
  13   0   5          0.11          1.76         2.71 o
  15   0   5        204.54        217.21        13.56 o
 -16   1   5          7.27         13.96         3.46 o
 -15   1   5        507.67        552.22        17.13 o
 -14   1   5         14.96          9.18         2.62 o
 -13   1   5        250.48        247.06         9.11 o
 -12   1   5         37.70         34.10         3.62 o
 -11   1   5         49.03         47.98         4.05 o
 -10   1   5        140.29        121.34         8.56 o
  -9   1   5        159.22        155.04         5.04 o
  -8   1   5         55.39         62.15         2.55 o
  -7   1   5        212.15        220.52         6.65 o
  -6   1   5         32.98         29.20         1.65 o
  -5   1   5          7.75          8.94         0.96 o
  -4   1   5          1.72          1.47         0.55 o
  -3   1   5        388.52        417.98         5.34 o
  -2   1   5        175.18        174.84         2.87 o
  -1   1   5       1660.33       1620.46        15.30 o
   0   1   5        701.88        758.21         7.20 o
   1   1   5          1.51          0.79         0.48 o
   2   1   5       1222.07       1127.28        11.45 o
   3   1   5       1754.71       1682.28        18.61 o
   4   1   5          0.37         -0.56         0.56 o
   5   1   5       5223.13       4800.39        53.03 o
   6   1   5        450.75        409.59         7.27 o
   7   1   5          0.26         -0.38         0.89 o
   8   1   5        152.72        156.44         4.97 o
   9   1   5          6.63          6.35         1.56 o
  10   1   5        152.56        147.97         5.60 o
  11   1   5          1.92          4.20         1.68 o
  12   1   5         12.18         15.57         2.45 o
  13   1   5         13.98         17.63         2.85 o
  14   1   5         19.63         24.38         3.54 o
  15   1   5         60.97         63.19         8.52 o
 -15   2   5         90.86         95.93         6.06 o
 -14   2   5          9.00          8.48         2.47 o
 -13   2   5        183.71        185.88         7.34 o
 -12   2   5        191.74        175.06         6.87 o
 -11   2   5        720.07        649.70        14.24 o
 -10   2   5        160.48        164.46         6.03 o
  -9   2   5         68.18         54.14         3.62 o
  -8   2   5         33.98         34.70         2.09 o
  -7   2   5          0.95          0.32         0.71 o
  -6   2   5       1187.30       1202.55        18.53 o
  -5   2   5       2704.53       2748.04        33.56 o
  -4   2   5        299.99        350.21         5.57 o
  -3   2   5        118.93         94.09         2.12 o
  -2   2   5       1622.75       1695.46        20.67 o
  -1   2   5        221.02        253.41         4.14 o
   0   2   5         50.53         39.94         1.70 o
   1   2   5         42.96         34.30         2.57 o
   2   2   5        848.54        868.66        12.22 o
   3   2   5        496.41        509.10         8.14 o
   4   2   5        147.41        159.74         2.65 o
   5   2   5        484.59        476.65         6.33 o
   6   2   5          0.57          0.32         0.59 o
   7   2   5          7.05          6.35         1.04 o
   8   2   5        513.76        493.57         9.32 o
   9   2   5        814.09        839.02        14.06 o
  10   2   5         62.56         61.33         3.78 o
  11   2   5         11.37          6.95         1.76 o
  12   2   5          2.31          4.90         1.88 o
  13   2   5         17.43         13.81         2.68 o
  14   2   5          0.15         -1.75         1.75 o
  15   2   5          6.62         11.28         2.69 o
 -15   3   5         61.96         58.99         8.27 o
 -14   3   5          5.76          3.74         2.64 o
 -13   3   5          1.76          0.66         2.14 o
 -12   3   5         10.52         13.42         2.89 o
 -11   3   5          1.56          1.35         1.95 o
 -10   3   5        194.11        194.17         7.24 o
  -9   3   5         15.92         18.62         2.68 o
  -8   3   5        135.13        134.71         5.71 o
  -7   3   5         11.14          9.64         1.34 o
  -6   3   5       1388.55       1448.64        25.22 o
  -5   3   5         70.39         85.33         4.71 o
  -4   3   5         12.77         18.59         2.32 o
  -3   3   5        452.55        487.22         9.03 o
  -2   3   5        639.11        624.13        10.62 o
  -1   3   5        107.32         83.07         3.17 o
   0   3   5        175.74        157.45         3.80 o
   1   3   5        114.66        142.59         3.85 o
   2   3   5        308.46        300.97         6.12 o
   3   3   5        623.28        694.91        12.45 o
   4   3   5        360.84        407.05         8.55 o
   5   3   5         59.76         64.23         3.46 o
   6   3   5          5.55          6.94         1.53 o
   7   3   5          0.88         -0.95         1.13 o
   8   3   5         12.80          9.82         2.64 o
   9   3   5         70.92         71.73         9.53 o
  10   3   5         14.20         17.45         3.33 o
  11   3   5         48.81         37.88         4.75 o
  12   3   5        108.10        134.23        11.31 o
  13   3   5         13.38         13.74         4.99 o
  14   3   5         82.50         91.73        13.67 o
 -14   4   5          4.51          5.91         6.26 o
 -13   4   5         14.72         19.46         6.20 o
 -12   4   5        205.70        187.33        15.86 o
 -11   4   5         46.91         30.17         9.67 o
 -10   4   5        115.00        116.13        11.67 o
  -9   4   5        431.25        422.95        24.09 o
  -8   4   5        142.84        130.67        11.58 o
  -7   4   5        591.60        589.13        22.22 o
  -6   4   5        709.66        714.65        38.70 o
  -5   4   5         33.62         39.46         4.37 o
  -4   4   5         56.36         55.95         5.05 o
  -3   4   5       1065.50       1047.96        19.21 o
  -2   4   5         60.50         63.63         3.19 o
  -1   4   5         32.82         47.19         3.51 o
   0   4   5       1047.03       1052.26        16.04 o
   1   4   5        289.88        300.52         6.50 o
   2   4   5        141.54        134.16         4.91 o
   3   4   5          7.86          2.42         1.17 o
   4   4   5         33.78         27.92         3.04 o
   5   4   5         98.89        104.53         9.34 o
   6   4   5        370.70        359.57        20.43 o
   7   4   5         16.21         17.72         2.90 o
   8   4   5        151.88        165.84        11.12 o
   9   4   5         14.15         14.23         3.72 o
  10   4   5          1.60          0.37         2.36 o
  11   4   5         87.03         88.77        12.72 o
  12   4   5          2.13         12.55         6.00 o
  13   4   5          0.47         -3.04         6.07 o
 -13   5   5         38.12         52.38         9.69 o
 -12   5   5         26.57         34.25         8.00 o
 -11   5   5         76.06         72.59        10.76 o
 -10   5   5         11.85         12.83         5.38 o
  -9   5   5         17.55         24.68         6.53 o
  -8   5   5        163.21        194.78        16.88 o
  -7   5   5          5.90          6.46         4.27 o
  -6   5   5        125.94        143.66        12.99 o
  -5   5   5         82.89         78.13        17.45 o
  -4   5   5         60.24         61.73         8.80 o
  -3   5   5       1532.22       1533.65        32.98 o
  -2   5   5        242.57        233.10         6.80 o
  -1   5   5         75.75         67.54         3.22 o
   0   5   5        758.51        721.90        12.51 o
   1   5   5         28.16         38.78         5.06 o
   2   5   5        271.45        244.57         7.71 o
   3   5   5         14.97          9.39         4.00 o
   4   5   5         83.30         86.32         5.94 o
   5   5   5        109.51        107.49         9.09 o
   6   5   5          2.92          4.27         2.67 o
   7   5   5         71.86         71.39         7.33 o
   8   5   5         13.08         16.64         4.36 o
   9   5   5         14.32          9.02         6.45 o
  10   5   5         64.78         53.11        10.59 o
  11   5   5         26.23         23.52         8.42 o
  12   5   5         16.71         11.76         9.11 o
 -11   6   5         37.28         41.89        12.52 o
 -10   6   5          9.13          9.45         5.40 o
  -9   6   5        132.40        139.99        16.31 o
  -8   6   5         14.85         15.42        12.14 o
  -7   6   5         67.38         51.90         8.84 o
  -6   6   5        204.72        262.94        19.34 o
  -5   6   5         27.35         29.69         7.01 o
  -4   6   5        411.19        380.61        19.29 o
  -3   6   5        317.32        330.55        17.53 o
  -2   6   5        671.84        651.64        25.71 o
  -1   6   5        192.47        212.96        13.52 o
   0   6   5        111.33        121.53         4.30 o
   1   6   5         19.37         17.01         3.72 o
   2   6   5        243.20        236.83         9.08 o
   3   6   5         47.73         52.95         6.71 o
   4   6   5       1562.03       1473.32        41.00 o
   5   6   5         34.59         24.04         6.83 o
   6   6   5          0.02          6.07         6.83 o
   7   6   5         18.35         27.22         6.83 o
   8   6   5         21.29          7.97         8.35 o
   9   6   5          1.82         14.04         9.48 o
  10   6   5         11.43         18.59        11.38 o
  11   6   5         14.29         27.70        13.28 o
  -9   7   5         13.70         23.11         7.72 o
  -8   7   5         59.57         60.17        10.42 o
  -7   7   5        113.12        113.32        29.40 o
  -6   7   5         80.20         93.56        21.25 o
  -5   7   5          5.19          3.00         4.69 o
  -4   7   5          1.81          2.66         4.29 o
  -3   7   5          0.93          1.88         3.56 o
  -2   7   5         65.13         60.52         9.86 o
  -1   7   5         61.88         56.70        10.53 o
   0   7   5        126.76         95.99        13.28 o
   1   7   5        146.00        148.85        16.37 o
   2   7   5         10.30          5.36         2.32 o
   3   7   5         29.38         17.76         3.95 o
   4   7   5         27.95          5.69         7.97 o
   5   7   5         13.85         11.00         9.48 o
   6   7   5         37.76         40.22        13.28 o
   7   7   5         13.73          6.45        10.24 o
   8   7   5          5.61         11.76        10.24 o
  -6   8   5          0.08          2.28         7.21 o
  -5   8   5          6.94          9.86         8.73 o
  -4   8   5         11.34         20.11        11.00 o
  -3   8   5          2.52         -4.55         4.55 o
  -2   8   5         28.84         36.42        13.28 o
  -1   8   5         16.95         26.56        11.76 o
   0   8   5         30.89         53.40        10.80 o
   1   8   5         14.79         10.81         6.71 o
   2   8   5          2.05          4.81         6.20 o
   3   8   5         53.33         69.35        12.84 o
   4   8   5         92.53         89.40        14.22 o
   5   8   5          0.58         -1.22         6.20 o
 -16   0   6         74.12         95.71        14.42 o
 -14   0   6          7.71          8.07         3.61 o
 -12   0   6        392.64        486.43        22.19 o
 -10   0   6         71.62         71.54        10.81 o
  -8   0   6        240.77        262.26        10.03 o
  -6   0   6        383.14        367.38        18.12 o
  -4   0   6         11.03         11.43         1.36 o
  -2   0   6       1961.58       1947.00        26.03 o
   0   0   6       2678.15       2798.03        30.87 o
   2   0   6       5491.33       5523.52        70.65 o
   4   0   6        121.89        110.94         5.15 o
   6   0   6       6864.18       6747.05       112.65 o
   8   0   6        925.31        879.85        20.37 o
  10   0   6        603.77        592.98        16.49 o
  12   0   6         12.29         31.41         6.15 o
  14   0   6         10.44          9.03         4.67 o
 -15   1   6         73.41         80.57         6.04 o
 -14   1   6         15.64         20.67         3.11 o
 -13   1   6         34.33         36.60         4.55 o
 -12   1   6        126.30        106.73         8.21 o
 -11   1   6        285.32        288.91         8.68 o
 -10   1   6        327.72        284.06        18.45 o
  -9   1   6        269.65        279.61         8.71 o
  -8   1   6        106.82        119.97         3.63 o
  -7   1   6        839.14        828.87        12.12 o
  -6   1   6       1009.92       1058.47        15.41 o
  -5   1   6        930.12        984.10        13.73 o
  -4   1   6        662.50        677.66         8.17 o
  -3   1   6        130.44        129.98         2.29 o
  -2   1   6       6116.96       6371.61        56.39 o
  -1   1   6       1337.58       1404.24        13.64 o
   0   1   6       1499.86       1449.99        13.59 o
   1   1   6        398.44        413.03         5.77 o
   2   1   6        586.11        569.87         6.70 o
   3   1   6        955.49        932.35        10.24 o
   4   1   6          0.35          0.06         0.56 o
   5   1   6       2270.69       2274.98        27.34 o
   6   1   6       1842.24       1838.29        22.92 o
   7   1   6        109.03        101.13         7.56 o
   8   1   6         88.05         81.93         3.90 o
   9   1   6         94.07         88.99         4.50 o
  10   1   6          1.57          2.60         1.49 o
  11   1   6         48.91         42.93         3.85 o
  12   1   6         15.56         14.63         2.46 o
  13   1   6         33.40         36.54         3.61 o
  14   1   6          1.49         -1.73         1.73 o
  15   1   6         17.88         29.29         4.03 o
 -15   2   6         19.53         16.98         2.92 o
 -14   2   6         44.29         53.58         7.12 o
 -13   2   6          1.76         -0.48         1.58 o
 -12   2   6        106.52        118.76         6.13 o
 -11   2   6         97.21        104.04         5.18 o
 -10   2   6         79.22         75.97         5.20 o
  -9   2   6          0.00         -0.34         1.15 o
  -8   2   6        245.36        243.62         5.56 o
  -7   2   6        234.09        257.54         5.49 o
  -6   2   6         38.56         39.47         1.89 o
  -5   2   6         95.54         94.99         3.13 o
  -4   2   6       2996.15       3269.27        33.89 o
  -3   2   6       4236.64       4536.27        43.05 o
  -2   2   6         12.07         18.02         0.90 o
  -1   2   6         11.89          9.69         1.20 o
   0   2   6         14.77         14.28         1.14 o
   1   2   6         23.57         17.27         1.36 o
   2   2   6        256.36        259.69         4.54 o
   3   2   6        413.91        375.74         4.83 o
   4   2   6        298.98        308.06         4.11 o
   5   2   6        167.63        154.43         3.34 o
   6   2   6        412.89        410.44         6.13 o
   7   2   6          0.36          0.54         0.77 o
   8   2   6        896.54        862.55        14.15 o
   9   2   6        118.80        108.38         4.59 o
  10   2   6          8.03          9.61         1.89 o
  11   2   6          2.73          2.08         1.40 o
  12   2   6        161.94        164.08         6.56 o
  13   2   6         56.52         73.24         5.15 o
  14   2   6         17.94         19.62         3.08 o
 -15   3   6         79.46         92.63         7.20 o
 -14   3   6         27.40         24.16         4.46 o
 -13   3   6          1.06          1.23         2.16 o
 -12   3   6         50.02         48.03         4.59 o
 -11   3   6          2.21          2.62         1.84 o
 -10   3   6          0.08          1.72         1.64 o
  -9   3   6        100.69         92.09         7.67 o
  -8   3   6          5.51          8.38         1.81 o
  -7   3   6        606.03        573.78        10.27 o
  -6   3   6          4.53         16.48         2.41 o
  -5   3   6         93.39         82.15         6.66 o
  -4   3   6        693.42        696.82        11.49 o
  -3   3   6       1780.79       1859.83        23.83 o
  -2   3   6        336.43        367.59         9.29 o
  -1   3   6         10.66         15.49         1.44 o
   0   3   6        340.88        492.13         7.36 o
   1   3   6         34.17         41.64         2.41 o
   2   3   6        776.52        786.40        12.71 o
   3   3   6         77.44        103.16         5.21 o
   4   3   6         56.59         53.00         2.63 o
   5   3   6          2.57          1.82         0.93 o
   6   3   6         38.64         51.97         3.58 o
   7   3   6          7.84          7.31         2.12 o
   8   3   6        286.09        282.23         9.99 o
   9   3   6         81.29         88.57         6.40 o
  10   3   6         30.40         40.19         5.41 o
  11   3   6        121.02        129.29         8.59 o
  12   3   6        109.74         95.44         9.77 o
  13   3   6         28.27         24.18        20.11 o
  14   3   6          2.68          5.69         8.73 o
 -14   4   6         17.71         22.41         6.66 o
 -13   4   6          4.51          4.03         4.96 o
 -12   4   6          0.03          6.98         4.48 o
 -11   4   6          2.95          3.59         4.27 o
 -10   4   6        467.27        443.95        20.03 o
  -9   4   6         79.68         77.17         9.30 o
  -8   4   6         18.17         14.53         4.54 o
  -7   4   6         13.46         21.76        10.43 o
  -6   4   6        189.91        180.66        18.59 o
  -5   4   6        172.11        161.18        11.70 o
  -4   4   6        614.75        599.88        15.66 o
  -3   4   6       1826.20       1877.60        31.35 o
  -2   4   6         40.88         49.83         6.46 o
  -1   4   6         19.80         32.23         2.23 o
   0   4   6        186.12        172.84         4.14 o
   1   4   6         81.29         76.37         3.18 o
   2   4   6         22.70         33.22         2.63 o
   3   4   6        155.01        143.31         4.52 o
   4   4   6        204.23        189.40         7.69 o
   5   4   6        108.99        109.87         9.53 o
   6   4   6          0.11         -0.10         1.55 o
   7   4   6         38.82         51.69         4.68 o
   8   4   6          9.45          5.04         2.30 o
   9   4   6         14.97         16.96         4.16 o
  10   4   6         39.34         38.90         5.90 o
  11   4   6         50.99         57.53        10.59 o
  12   4   6         76.64         67.65        11.67 o
  13   4   6          9.61          2.28         8.73 o
 -13   5   6         79.97         87.10        11.84 o
 -12   5   6         48.62         47.25         9.19 o
 -11   5   6          2.55          7.39         5.38 o
 -10   5   6        140.79        165.79        14.76 o
  -9   5   6        189.94        183.45        15.56 o
  -8   5   6         38.01         34.16         7.38 o
  -7   5   6        648.95        656.58        75.31 o
  -6   5   6        755.26        749.94        27.60 o
  -5   5   6         50.35         38.28         6.96 o
  -4   5   6        157.08        182.17        14.61 o
  -3   5   6         15.20         15.12         2.26 o
  -2   5   6        194.67        204.47         6.48 o
  -1   5   6         42.39         47.75         3.08 o
   0   5   6         42.71         46.27         4.27 o
   1   5   6         63.00         47.07         3.57 o
   2   5   6         11.96         11.74         2.16 o
   3   5   6          0.53         -1.48         1.48 o
   4   5   6          5.72          3.57         2.62 o
   5   5   6         74.74         65.98         6.97 o
   6   5   6         30.89         21.90        10.26 o
   7   5   6        148.46        140.88        10.42 o
   8   5   6          7.44          3.08         3.05 o
   9   5   6         23.71         17.30        10.24 o
  10   5   6         41.34         41.53        10.06 o
  11   5   6         52.68         49.44        10.84 o
  12   5   6         33.07         10.62        10.24 o
 -11   6   6          4.97          4.01         5.38 o
 -10   6   6        124.07        129.52        25.42 o
  -9   6   6         81.27         66.59        10.37 o
  -8   6   6          1.12         -0.38         4.54 o
  -7   6   6         58.49         65.05        11.19 o
  -6   6   6          0.07         -3.88         3.88 o
  -5   6   6        313.04        350.52        18.90 o
  -4   6   6          4.75          7.21         4.56 o
  -3   6   6        894.05        875.83        31.18 o
  -2   6   6        141.15        159.54        14.37 o
  -1   6   6          3.69          3.37         1.54 o
   0   6   6        645.89        662.69        15.33 o
   1   6   6        111.25         93.68         6.18 o
   2   6   6        269.34        254.86        26.00 o
   3   6   6          7.81         19.26         4.25 o
   4   6   6        183.04        165.87        12.64 o
   5   6   6          1.25          2.80         3.36 o
   6   6   6         20.88         23.01         5.74 o
   7   6   6          0.00          1.04         2.98 o
   8   6   6          0.48         -2.93         4.69 o
   9   6   6          5.25         10.04         6.57 o
  10   6   6          0.93          4.17         9.48 o
  -9   7   6         53.34         42.42         9.26 o
  -8   7   6          4.88          7.03         5.73 o
  -7   7   6        114.56        106.87        13.12 o
  -6   7   6         12.36         12.19         8.92 o
  -5   7   6         48.98         50.25         9.38 o
  -4   7   6          0.37          1.07         4.19 o
  -3   7   6          5.31          7.97         7.59 o
  -2   7   6          3.40          4.55         7.97 o
  -1   7   6          2.35          8.31         5.69 o
   0   7   6         21.45         16.34         6.64 o
   1   7   6         92.22         93.54         5.28 o
   2   7   6          0.02         -1.83         2.31 o
   3   7   6          0.14          3.87         2.66 o
   4   7   6         25.79         35.67         9.25 o
   5   7   6          0.17          2.66         7.59 o
   6   7   6          2.06          3.79         6.83 o
   7   7   6         52.50         50.84        15.56 o
   8   7   6          7.59         21.25        12.90 o
  -5   8   6         35.45         51.22        15.93 o
  -4   8   6         22.65         12.52        10.24 o
  -3   8   6          0.01          4.93         7.97 o
  -2   8   6          1.35         11.00         9.11 o
  -1   8   6         23.98         44.01        14.04 o
   0   8   6          9.56         13.67         6.57 o
   1   8   6          0.63          1.79         5.56 o
   2   8   6          7.68          7.02         6.25 o
   3   8   6         24.06         25.59        11.95 o
   4   8   6         11.62         16.53         8.20 o
   5   8   6         42.26         41.56        11.56 o
 -15   0   7         27.37         16.31         6.26 o
 -13   0   7        117.31        134.72        11.95 o
 -11   0   7        679.91        690.99        21.33 o
  -9   0   7        235.21        241.84        10.20 o
  -7   0   7       1225.23       1280.42        31.87 o
  -5   0   7        574.58        607.05        10.66 o
  -3   0   7         26.65         22.01         2.09 o
  -1   0   7        436.20        428.33         6.83 o
   1   0   7       6822.05       6956.38        79.92 o
   3   0   7       3978.79       3733.15        55.25 o
   5   0   7        437.20        435.72        10.26 o
   7   0   7       2778.84       2854.12        45.56 o
   9   0   7        144.33        140.79        10.92 o
  11   0   7        216.98        223.34        10.62 o
  13   0   7         74.48         78.66        10.88 o
  15   0   7         55.51         61.53         7.18 o
 -15   1   7        284.95        324.12        11.23 o
 -14   1   7        144.80        139.36         7.20 o
 -13   1   7          6.87          5.09         2.20 o
 -12   1   7          6.19          2.12         2.19 o
 -11   1   7        467.72        433.13        20.92 o
 -10   1   7         70.63         58.31         4.24 o
  -9   1   7       1612.18       1588.64        27.06 o
  -8   1   7        970.23       1028.17        18.57 o
  -7   1   7        919.40        933.56        13.41 o
  -6   1   7          0.96          1.84         0.60 o
  -5   1   7        222.89        205.30         3.52 o
  -4   1   7       4026.95       4569.42        43.63 o
  -3   1   7        235.83        295.34         4.06 o
  -2   1   7         23.39         20.22         1.06 o
  -1   1   7       1756.01       1775.84        16.28 o
   0   1   7          0.58          0.03         0.28 o
   1   1   7       1013.18        959.47        10.94 o
   2   1   7        194.58        185.68         3.10 o
   3   1   7         63.19         86.36         3.19 o
   4   1   7         90.71         93.85         3.06 o
   5   1   7        535.96        504.14         8.42 o
   6   1   7        423.72        390.02         6.95 o
   7   1   7         40.76         36.17         2.60 o
   8   1   7        113.62        116.49         4.62 o
   9   1   7        418.81        399.89         9.50 o
  10   1   7         15.62         17.02         2.52 o
  11   1   7         27.56         24.48         2.88 o
  12   1   7         11.25         12.36         2.36 o
  13   1   7          0.01          3.78         2.06 o
  14   1   7         79.77         82.15         5.46 o
  15   1   7         32.04         32.22         4.07 o
 -15   2   7        315.93        330.23        10.44 o
 -14   2   7         19.58         22.24         3.11 o
 -13   2   7          2.37         -1.28         1.38 o
 -12   2   7         14.27         10.66         2.13 o
 -11   2   7         85.15         82.70         4.53 o
 -10   2   7        268.12        257.81         7.53 o
  -9   2   7         60.22         61.59         4.76 o
  -8   2   7          0.64         -0.68         0.81 o
  -7   2   7        213.12        226.94         8.77 o
  -6   2   7        204.75        191.92         4.04 o
  -5   2   7        203.15        215.99         4.98 o
  -4   2   7         14.88         12.37         1.12 o
  -3   2   7         59.72         69.55         1.72 o
  -2   2   7        923.69        943.88         9.80 o
  -1   2   7        406.96        391.92         4.93 o
   0   2   7       2878.89       2982.69        29.26 o
   1   2   7        162.87        139.97         3.47 o
   2   2   7         20.18         12.56         1.13 o
   3   2   7         97.76         87.72         2.49 o
   4   2   7         46.40         46.17         2.23 o
   5   2   7       1304.33       1282.63        13.73 o
   6   2   7        172.06        189.88         4.20 o
   7   2   7         42.14         37.06         2.65 o
   8   2   7       1111.67       1097.93        17.11 o
   9   2   7          1.34          2.70         1.33 o
  10   2   7         81.71         83.35         4.54 o
  11   2   7          7.24          3.57         1.59 o
  12   2   7        274.54        256.57         9.26 o
  13   2   7         11.45         16.55         2.65 o
  14   2   7          0.90         -0.51         2.12 o
 -14   3   7        163.41        182.08        13.47 o
 -13   3   7          0.29         -1.15         2.02 o
 -12   3   7         74.71         70.71         5.97 o
 -11   3   7        426.41        433.62        11.78 o
 -10   3   7        122.03        100.31         5.92 o
  -9   3   7        533.76        492.75        11.84 o
  -8   3   7         78.09         77.41         4.64 o
  -7   3   7         34.54         37.67         3.01 o
  -6   3   7          0.68          1.11         1.02 o
  -5   3   7        521.63        505.12        10.01 o
  -4   3   7        168.27        176.63         4.40 o
  -3   3   7         53.38         63.43         2.58 o
  -2   3   7        317.31        340.14         6.39 o
  -1   3   7        153.10        139.34         4.63 o
   0   3   7        178.82        159.68         3.71 o
   1   3   7        307.62        330.93         6.59 o
   2   3   7       1572.51       1677.31        22.80 o
   3   3   7        230.70        252.12         5.15 o
   4   3   7        327.70        327.12         6.92 o
   5   3   7         43.00         46.58         4.40 o
   6   3   7          3.84          6.68         2.52 o
   7   3   7        156.04        152.28         8.05 o
   8   3   7        218.48        245.00         9.29 o
   9   3   7         14.89         19.22         3.46 o
  10   3   7         23.18         14.56         3.50 o
  11   3   7          0.44         -2.64         2.64 o
  12   3   7          0.09          1.34         4.54 o
  13   3   7         86.29         88.93        13.14 o
  14   3   7          6.98         20.49        11.76 o
 -14   4   7          0.21         -1.00         4.17 o
 -13   4   7        137.52        126.53        13.66 o
 -12   4   7         97.95        117.67        12.90 o
 -11   4   7          2.87          2.28         5.31 o
 -10   4   7         27.92         32.15         6.54 o
  -9   4   7         13.67         16.60         6.83 o
  -8   4   7        103.78        125.86        13.28 o
  -7   4   7        350.34        360.56        16.75 o
  -6   4   7         71.98         67.34         9.86 o
  -5   4   7          2.72          0.27         2.92 o
  -4   4   7        481.83        452.76        12.32 o
  -3   4   7        221.98        215.61        10.22 o
  -2   4   7        430.59        389.85        10.79 o
  -1   4   7        222.62        232.54         5.58 o
   0   4   7        156.02        182.02         4.44 o
   1   4   7        109.81        106.40         3.78 o
   2   4   7        261.60        267.42         6.26 o
   3   4   7        166.84        177.83         6.29 o
   4   4   7         15.88         13.02         2.34 o
   5   4   7          2.91          1.49         2.14 o
   6   4   7          3.27         -1.27         2.46 o
   7   4   7         13.04          7.87         3.19 o
   8   4   7        104.64        102.93         8.88 o
   9   4   7         55.76         58.34         7.89 o
  10   4   7         21.43         25.32         5.18 o
  11   4   7         23.83         21.79        11.00 o
  12   4   7         13.44         11.48         6.30 o
  13   4   7         18.93         25.04        12.90 o
 -12   5   7         51.52         53.41         9.48 o
 -11   5   7         72.27         67.66        19.73 o
 -10   5   7          4.12          3.97         4.64 o
  -9   5   7         57.17         60.15         9.19 o
  -8   5   7        266.68        259.08        40.98 o
  -7   5   7         15.77         17.66         5.38 o
  -6   5   7        353.16        328.59        17.02 o
  -5   5   7         15.23         27.12         6.17 o
  -4   5   7        429.81        402.44        17.02 o
  -3   5   7        195.48        201.46        19.67 o
  -2   5   7        137.71        142.62         5.82 o
  -1   5   7         62.65         66.54         5.13 o
   0   5   7       1581.74       1554.45        22.97 o
   1   5   7        515.37        528.07        11.64 o
   2   5   7         16.66         11.52         2.37 o
   3   5   7        117.92        105.52        15.12 o
   4   5   7        103.65         96.36        11.81 o
   5   5   7         85.03         79.58        12.50 o
   6   5   7        344.66        366.75        12.27 o
   7   5   7         64.13         58.00         5.89 o
   8   5   7          7.77          3.59         7.11 o
   9   5   7          1.12         -1.18         3.12 o
  10   5   7          2.67          5.70        10.43 o
  11   5   7          6.81          1.14         8.35 o
  12   5   7          8.12          3.41         9.48 o
 -11   6   7         32.79         24.94         7.72 o
 -10   6   7         54.59         65.90        10.64 o
  -9   6   7        133.40        159.06        15.56 o
  -8   6   7         11.88         21.20         6.47 o
  -7   6   7        102.37         92.68        29.02 o
  -6   6   7         51.81         63.03         9.88 o
  -5   6   7         32.43         32.23        14.61 o
  -4   6   7         32.16         42.21        11.38 o
  -3   6   7         18.35         17.39         5.35 o
  -2   6   7         66.27         67.95         5.08 o
  -1   6   7         21.82         18.97         2.97 o
   0   6   7        835.16        855.80        38.24 o
   1   6   7          9.09          5.55         2.62 o
   2   6   7         24.77         21.39         4.35 o
   3   6   7        351.58        302.65        15.94 o
   4   6   7          5.91          6.19         4.36 o
   5   6   7         14.00         17.44         4.51 o
   6   6   7          5.12          3.29         3.30 o
   7   6   7         18.50         12.75         4.41 o
   8   6   7         20.40         22.31         7.66 o
   9   6   7         39.27         45.51        10.86 o
  10   6   7         11.42          0.38         8.73 o
  -9   7   7         54.50         57.26        10.57 o
  -8   7   7          2.88          5.37         5.69 o
  -7   7   7         47.78         60.12        18.02 o
  -6   7   7         79.58         80.05        16.31 o
  -5   7   7         10.30          6.07         7.97 o
  -4   7   7          3.83          6.45         7.97 o
  -3   7   7         17.77         25.80        11.00 o
  -2   7   7         45.78         71.71        16.69 o
  -1   7   7        106.23         92.94        35.09 o
   0   7   7        130.54        146.68         8.37 o
   1   7   7          1.92          2.03         1.82 o
   2   7   7         33.21         28.51         5.02 o
   3   7   7         64.83         60.86        11.80 o
   4   7   7         63.75         58.82        16.12 o
   5   7   7          0.60          3.41         7.59 o
   6   7   7          3.15          0.38         7.59 o
   7   7   7          9.40          0.76         6.83 o
   8   7   7          1.69         -2.28         8.35 o
  -5   8   7          0.65         -2.28         6.83 o
  -4   8   7          0.06         -0.38         7.97 o
  -3   8   7         12.25          9.86         8.73 o
  -2   8   7         67.37         95.23        20.11 o
  -1   8   7         81.30         65.26        16.69 o
   0   8   7          5.99          9.11         6.98 o
   1   8   7          4.88         21.36         7.84 o
   2   8   7         45.55         51.21        16.12 o
   3   8   7         34.65         61.16        12.72 o
   4   8   7         79.58         86.61        14.80 o
 -14   0   8         93.23        112.64        13.28 o
 -12   0   8        240.57        275.12        12.55 o
 -10   0   8        122.12        126.40        29.40 o
  -8   0   8          4.59          7.53         2.45 o
  -6   0   8       1650.15       1722.97        32.12 o
  -4   0   8         94.15         89.10         4.16 o
  -2   0   8        617.51        589.90         9.94 o
   0   0   8        776.03        808.49        11.62 o
   2   0   8       1308.35       1191.12        19.82 o
   4   0   8       2554.11       2610.94        40.78 o
   6   0   8       4034.48       4045.23        61.67 o
   8   0   8        202.72        236.27        12.27 o
  10   0   8        325.60        316.59        11.66 o
  12   0   8        144.76        139.54        13.31 o
  14   0   8          1.82          0.96         2.98 o
 -15   1   8          4.88          7.41         2.74 o
 -14   1   8         50.02         61.44         5.17 o
 -13   1   8         35.45         37.46         3.90 o
 -12   1   8        292.29        298.24        10.85 o
 -11   1   8         17.12         12.50         2.34 o
 -10   1   8        103.77         93.57         5.29 o
  -9   1   8        143.18        152.05         9.12 o
  -8   1   8         77.68         70.03         4.21 o
  -7   1   8        303.51        301.43         5.76 o
  -6   1   8       2150.10       2222.47        22.98 o
  -5   1   8         42.01         44.71         1.47 o
  -4   1   8       2382.07       2548.89        25.47 o
  -3   1   8       5535.20       6102.17        57.61 o
  -2   1   8         23.55         29.54         1.38 o
  -1   1   8       1505.85       1563.27        15.53 o
   0   1   8        320.32        312.22         4.25 o
   1   1   8        867.48        920.26         9.64 o
   2   1   8        139.89        173.52         3.16 o
   3   1   8         94.77        102.62         2.96 o
   4   1   8        103.77        114.63         3.41 o
   5   1   8         19.96         10.51         1.34 o
   6   1   8        463.36        462.35         7.96 o
   7   1   8         34.07         35.31         2.58 o
   8   1   8       2500.72       2494.95        29.58 o
   9   1   8         14.56         11.78         1.97 o
  10   1   8          1.34          1.86         1.52 o
  11   1   8         73.89         71.45         4.63 o
  12   1   8          5.81          6.94         2.06 o
  13   1   8         48.98         51.41         4.34 o
  14   1   8          0.42         -0.08         2.32 o
 -15   2   8        108.97        100.66         6.39 o
 -14   2   8          0.66          1.54         1.77 o
 -13   2   8          1.11          3.96         1.82 o
 -12   2   8        361.35        375.78        11.45 o
 -11   2   8         51.04         46.88         3.50 o
 -10   2   8          1.85          3.77         1.50 o
  -9   2   8         34.02         38.04         2.90 o
  -8   2   8          0.03         -0.85         0.85 o
  -7   2   8       1001.09        972.65        14.39 o
  -6   2   8          5.58          4.36         1.18 o
  -5   2   8         26.64         28.86         1.97 o
  -4   2   8        486.84        459.53         6.79 o
  -3   2   8        211.72        183.63         3.00 o
  -2   2   8       5451.32       5799.76        52.01 o
  -1   2   8          1.11          2.02         0.67 o
   0   2   8          0.21         -0.16         0.43 o
   1   2   8         12.03         13.04         1.06 o
   2   2   8         25.37         17.96         1.35 o
   3   2   8        677.09        693.68         7.39 o
   4   2   8         69.44         68.64         2.03 o
   5   2   8        411.88        402.65         5.85 o
   6   2   8         45.92         52.11         2.96 o
   7   2   8         37.61         43.58         2.73 o
   8   2   8        647.55        639.19        11.07 o
   9   2   8          5.04          4.85         1.58 o
  10   2   8          7.12          7.96         1.85 o
  11   2   8        120.00        120.30         5.44 o
  12   2   8        206.46        236.90         7.99 o
  13   2   8          7.16          7.63         3.95 o
  14   2   8          0.34         -0.26         3.23 o
 -14   3   8          2.66          1.37         2.58 o
 -13   3   8          4.74          5.57         2.66 o
 -12   3   8          7.63          4.33         2.68 o
 -11   3   8         14.95         14.58         2.74 o
 -10   3   8          6.50          8.20         2.30 o
  -9   3   8        273.40        243.38         7.89 o
  -8   3   8         64.54         79.58         4.89 o
  -7   3   8         36.89         43.93         3.54 o
  -6   3   8         76.81         76.27         2.88 o
  -5   3   8        120.21        134.45         4.96 o
  -4   3   8          0.12          0.77         0.82 o
  -3   3   8       1660.33       1762.20        25.85 o
  -2   3   8        958.88        998.08        14.37 o
  -1   3   8         72.26         55.50         2.46 o
   0   3   8        466.17        496.99         6.94 o
   1   3   8        405.67        337.03         5.71 o
   2   3   8        144.74        125.56         4.82 o
   3   3   8         59.70         62.06         3.28 o
   4   3   8        163.66        178.24         4.26 o
   5   3   8         53.91         52.76         4.89 o
   6   3   8         51.84         52.67         3.88 o
   7   3   8         28.78         34.88         3.51 o
   8   3   8        144.06        154.14         7.22 o
   9   3   8         14.18         18.04         4.21 o
  10   3   8        142.11        169.96        11.90 o
  11   3   8        289.67        285.09        19.28 o
  12   3   8         73.45         61.53         7.87 o
  13   3   8         15.30         23.79         7.64 o
 -13   4   8         63.05         53.75        17.07 o
 -12   4   8         44.53         47.59         8.64 o
 -11   4   8         33.22         30.35         6.91 o
 -10   4   8        234.56        234.47        38.13 o
  -9   4   8        250.84        297.52        16.96 o
  -8   4   8         77.78         90.80        14.61 o
  -7   4   8         90.96         89.34         9.79 o
  -6   4   8         74.83         75.12         8.85 o
  -5   4   8         34.72         36.10         7.41 o
  -4   4   8         64.69         66.18         5.48 o
  -3   4   8        836.11        861.06        17.29 o
  -2   4   8        111.23        100.48         4.22 o
  -1   4   8         13.95         13.53         1.67 o
   0   4   8        344.14        332.56         6.40 o
   1   4   8         88.30         99.77         3.72 o
   2   4   8         30.22         32.54         2.50 o
   3   4   8         98.63        101.83         6.40 o
   4   4   8        477.22        515.26        18.95 o
   5   4   8          6.78          6.52         2.32 o
   6   4   8        123.63        117.30         9.97 o
   7   4   8         23.40         25.16         4.05 o
   8   4   8        153.84        152.75        10.24 o
   9   4   8        300.72        306.51        12.61 o
  10   4   8          0.13         -1.54         2.69 o
  11   4   8         10.17         16.76         6.54 o
  12   4   8         45.61         40.52        10.18 o
  13   4   8          0.02          3.41         7.97 o
 -12   5   8          4.49          1.99         4.96 o
 -11   5   8         57.65         58.29         9.66 o
 -10   5   8         12.70         10.30         6.07 o
  -9   5   8         24.61         27.20         6.64 o
  -8   5   8          0.32         -1.49         3.83 o
  -7   5   8          1.88          1.38         3.73 o
  -6   5   8        385.39        375.91        18.51 o
  -5   5   8        594.57        573.03        23.20 o
  -4   5   8          3.30          0.40         4.12 o
  -3   5   8        498.42        483.13        29.64 o
  -2   5   8         41.09         47.25         4.50 o
  -1   5   8         49.36         48.43         3.88 o
   0   5   8         67.33         67.19         6.27 o
   1   5   8          2.95          0.76         1.70 o
   2   5   8         80.82         72.55         8.10 o
   3   5   8         64.50         71.36         7.68 o
   4   5   8         30.05         28.59         4.83 o
   5   5   8          4.25          2.93         2.93 o
   6   5   8         16.48         11.22         3.56 o
   7   5   8          0.03          0.52         2.35 o
   8   5   8         15.51         11.89         4.09 o
   9   5   8          0.90          1.08         3.37 o
  10   5   8        123.33        143.69        17.12 o
  11   5   8         34.92         34.90        14.04 o
 -11   6   8         23.81         27.65        11.57 o
 -10   6   8         77.35         75.84        10.94 o
  -9   6   8         57.22         65.74        13.66 o
  -8   6   8          3.46          1.94         4.64 o
  -7   6   8        287.44        270.98        20.09 o
  -6   6   8        151.21        163.28        15.56 o
  -5   6   8         28.54         30.35         7.08 o
  -4   6   8         35.23         20.46        13.66 o
  -3   6   8        101.92        104.72         6.96 o
  -2   6   8          0.60          1.96         2.28 o
  -1   6   8        212.36        200.39        10.93 o
   0   6   8         54.64         68.63         9.38 o
   1   6   8          0.23          1.24         2.04 o
   2   6   8          0.54         -1.04         4.40 o
   3   6   8        307.81        365.28        16.70 o
   4   6   8         87.69        111.70         9.29 o
   5   6   8          0.06          0.54         2.92 o
   6   6   8        114.46        143.63        11.58 o
   7   6   8         68.06         63.78        11.71 o
   8   6   8          2.88          6.87         3.63 o
   9   6   8         11.02         13.66         9.86 o
  10   6   8         51.08         22.01        10.62 o
  -8   7   8         12.81         25.42        10.62 o
  -7   7   8        282.37        306.18        31.11 o
  -6   7   8         57.29         50.84        14.04 o
  -5   7   8         45.33         53.50        14.80 o
  -4   7   8         55.77         40.98        12.90 o
  -3   7   8          0.72         -3.41         6.07 o
  -2   7   8         80.17         80.05        17.45 o
  -1   7   8         12.77         12.11         5.46 o
   0   7   8          3.30          1.33         1.74 o
   1   7   8         48.02         44.23         7.12 o
   2   7   8        224.05        225.61        21.11 o
   3   7   8        122.30         91.13        14.10 o
   4   7   8          0.32          1.23         7.02 o
   5   7   8          8.43          4.17         8.73 o
   6   7   8         24.75         22.01        10.62 o
   7   7   8         12.43         25.80        13.66 o
  -4   8   8        112.13         96.37        18.97 o
  -3   8   8          5.27          3.41         7.97 o
  -2   8   8         68.00         76.64        18.59 o
  -1   8   8         26.74         25.42        11.76 o
   0   8   8          9.43         16.79         8.10 o
   1   8   8         23.62         30.84         8.98 o
   2   8   8          8.34          3.33         5.61 o
   3   8   8         72.36         74.34        18.21 o
 -15   0   9         11.27         13.64         4.48 o
 -13   0   9        111.82        113.17         9.69 o
 -11   0   9          3.72          3.41         2.53 o
  -9   0   9       3445.65       3496.48        75.95 o
  -7   0   9        251.91        244.15         8.11 o
  -5   0   9         59.45         62.42         4.31 o
  -3   0   9       3950.28       4057.44        57.76 o
  -1   0   9       1445.40       1421.52        18.77 o
   1   0   9        712.42        696.35        11.91 o
   3   0   9       1936.98       2154.53        30.95 o
   5   0   9         95.38         98.52         6.46 o
   7   0   9        277.61        276.84         8.75 o
   9   0   9         66.84        137.14        12.22 o
  11   0   9         14.86         14.00         3.72 o
  13   0   9          9.32         10.43         4.42 o
 -15   1   9         25.70         31.39         4.95 o
 -14   1   9         66.87         69.91         5.86 o
 -13   1   9        138.30        128.46         7.09 o
 -12   1   9        364.39        348.52        10.25 o
 -11   1   9        582.74        564.55        13.33 o
 -10   1   9        149.51        149.29         6.28 o
  -9   1   9        463.54        457.26        12.87 o
  -8   1   9         90.04        103.47         5.15 o
  -7   1   9         34.23         35.89         2.18 o
  -6   1   9         17.94         17.44         1.23 o
  -5   1   9         13.18         15.94         1.13 o
  -4   1   9        760.60        853.03        10.07 o
  -3   1   9        241.55        271.84         4.30 o
  -2   1   9         20.24         23.57         1.27 o
  -1   1   9         43.89         52.89         2.47 o
   0   1   9       2075.86       2137.94        20.95 o
   1   1   9       4254.63       4328.24        38.28 o
   2   1   9        298.97        292.63         4.69 o
   3   1   9        169.24        161.96         4.68 o
   4   1   9         47.91         47.61         2.71 o
   5   1   9          9.40          3.59         1.08 o
   6   1   9         13.70         13.79         1.64 o
   7   1   9         37.36         40.27         2.73 o
   8   1   9        160.88        174.42         6.27 o
   9   1   9        162.53        169.77         8.73 o
  10   1   9        228.05        233.37         9.45 o
  11   1   9         46.53         49.55         5.01 o
  12   1   9         33.05         25.99         3.99 o
  13   1   9         24.03         34.78         3.73 o
  14   1   9          0.11         -2.15         2.15 o
 -15   2   9         24.65         28.07         3.39 o
 -14   2   9         39.48         38.62         3.59 o
 -13   2   9          0.20          0.95         1.60 o
 -12   2   9          0.34          1.49         1.53 o
 -11   2   9        709.23        656.41        13.05 o
 -10   2   9        119.31        114.85         4.88 o
  -9   2   9        613.38        593.63        11.53 o
  -8   2   9          5.31          3.72         1.38 o
  -7   2   9         74.46         68.55         2.99 o
  -6   2   9          0.04         -0.66         0.66 o
  -5   2   9          9.24         26.53         2.57 o
  -4   2   9       3505.50       3711.11        38.78 o
  -3   2   9        153.10        140.61         2.66 o
  -2   2   9        341.44        359.12         6.89 o
  -1   2   9       1067.45       1137.84        12.12 o
   0   2   9       2762.86       2926.16        27.78 o
   1   2   9         30.06         29.06         1.49 o
   2   2   9        445.06        460.11         6.51 o
   3   2   9         10.19          9.41         0.82 o
   4   2   9        242.40        224.87         3.63 o
   5   2   9          0.11         -0.03         0.73 o
   6   2   9         93.45         97.57         4.21 o
   7   2   9         73.98         76.49         4.92 o
   8   2   9         52.46         54.41         3.38 o
   9   2   9         43.91         44.90         3.29 o
  10   2   9          0.56          1.28         1.58 o
  11   2   9         71.00         52.18         4.01 o
  12   2   9         78.63         78.47         6.38 o
  13   2   9         30.90         27.65         3.57 o
  14   2   9         18.13         33.97         4.63 o
 -14   3   9          5.65          7.00         3.00 o
 -13   3   9         11.69         22.09         3.60 o
 -12   3   9         12.45          8.81         2.71 o
 -11   3   9         84.51         78.42         5.78 o
 -10   3   9         49.97         53.68         4.56 o
  -9   3   9        113.32         92.37         8.21 o
  -8   3   9        367.55        356.02         9.56 o
  -7   3   9         15.42         14.54         2.25 o
  -6   3   9        109.29        119.70         6.20 o
  -5   3   9        109.95        101.80         6.18 o
  -4   3   9        242.63        250.47         4.91 o
  -3   3   9          2.71         19.05         2.66 o
  -2   3   9         44.92         49.45         2.77 o
  -1   3   9         59.39         57.02         2.73 o
   0   3   9       1847.51       1931.17        21.94 o
   1   3   9        667.81        666.28        11.50 o
   2   3   9        152.96        127.41         4.27 o
   3   3   9        515.45        477.66        10.97 o
   4   3   9        281.91        267.91        10.35 o
   5   3   9        113.70        123.56         7.26 o
   6   3   9         75.98         82.67         6.19 o
   7   3   9        308.38        290.87        10.55 o
   8   3   9         56.56         58.40         5.93 o
   9   3   9         99.27         90.17         7.34 o
  10   3   9         56.26         49.04         6.79 o
  11   3   9        117.10         94.53         8.31 o
  12   3   9          0.32          0.57         2.96 o
  13   3   9          5.38         18.97        11.00 o
 -13   4   9        101.76         84.76        11.12 o
 -12   4   9          8.50          7.29         4.83 o
 -11   4   9        130.48        130.90        13.14 o
 -10   4   9        127.05        107.60        11.53 o
  -9   4   9        204.41        204.03        28.08 o
  -8   4   9         45.69         64.98        13.47 o
  -7   4   9          1.62         -2.37         2.37 o
  -6   4   9        231.70        227.80        15.06 o
  -5   4   9         94.09        106.89         7.37 o
  -4   4   9        234.86        230.22        16.70 o
  -3   4   9         44.18         41.64         7.13 o
  -2   4   9         11.48         12.52         2.23 o
  -1   4   9         29.46         25.23         2.48 o
   0   4   9        574.60        545.45        10.76 o
   1   4   9          2.74          1.19         1.52 o
   2   4   9        200.18        204.84         8.09 o
   3   4   9        322.71        312.70        15.76 o
   4   4   9        288.47        261.72        19.66 o
   5   4   9         33.30         32.61         4.44 o
   6   4   9         55.46         50.88         5.31 o
   7   4   9         63.65         63.13         6.12 o
   8   4   9         22.90         26.77         4.69 o
   9   4   9         41.09         48.45         6.22 o
  10   4   9          0.41          3.47         2.89 o
  11   4   9          0.69          0.72         3.56 o
  12   4   9          9.24         27.70        11.76 o
 -12   5   9        205.98        210.63        18.23 o
 -11   5   9        107.75        104.25        14.42 o
 -10   5   9         25.15         27.82         7.11 o
  -9   5   9         53.01         50.89        12.71 o
  -8   5   9         12.34         20.42         6.37 o
  -7   5   9         68.51         73.79         9.88 o
  -6   5   9        134.37        149.75        13.67 o
  -5   5   9         42.63         42.36         4.97 o
  -4   5   9        209.60        213.38         9.14 o
  -3   5   9         72.24         71.60         5.83 o
  -2   5   9        204.53        204.34        12.52 o
  -1   5   9       1124.19       1137.65        30.53 o
   0   5   9        392.47        387.85        11.84 o
   1   5   9        395.64        392.83        12.16 o
   2   5   9        644.36        625.22        16.75 o
   3   5   9          8.92         11.87         3.48 o
   4   5   9          6.64          3.94         2.93 o
   5   5   9         50.18         48.69         7.81 o
   6   5   9          1.47          2.51         2.51 o
   7   5   9        139.17        126.77         8.65 o
   8   5   9         51.13         43.12         5.42 o
   9   5   9         65.97         81.82         9.19 o
  10   5   9         81.56         72.79        12.67 o
  11   5   9          7.01         28.83        13.28 o
 -10   6   9         20.29         19.67         7.28 o
  -9   6   9          1.41         -4.74         4.74 o
  -8   6   9         13.57         30.35         7.61 o
  -7   6   9         81.80         78.25        30.54 o
  -6   6   9         60.64         47.11        13.47 o
  -5   6   9         12.82         20.11         9.86 o
  -4   6   9          4.54          0.41         2.43 o
  -3   6   9        110.11        126.78        13.28 o
  -2   6   9         12.59         11.98        10.43 o
  -1   6   9        151.08        172.73         9.01 o
   0   6   9         25.98         32.10         4.81 o
   1   6   9          4.22         -0.10         2.53 o
   2   6   9          0.07         -1.93         1.93 o
   3   6   9         97.21         99.44        17.03 o
   4   6   9          2.76         -0.71         3.00 o
   5   6   9          0.21          3.03         3.03 o
   6   6   9        195.15        184.63        15.26 o
   7   6   9          2.44          0.46         3.12 o
   8   6   9         20.39         19.05         6.33 o
   9   6   9         31.16         48.56        16.31 o
  -8   7   9         10.45          4.17         8.73 o
  -7   7   9         31.73         57.67        15.18 o
  -6   7   9         15.19         24.28        10.24 o
  -5   7   9        104.39         75.12        16.31 o
  -4   7   9         86.70         97.51        18.97 o
  -3   7   9          4.85         -2.66         7.21 o
  -2   7   9          8.60         13.34         4.36 o
  -1   7   9          4.49          6.64         5.50 o
   0   7   9         38.90         36.00         4.33 o
   1   7   9         66.09         56.48        11.00 o
   2   7   9         27.39         28.21         8.45 o
   3   7   9         18.38         20.38         7.72 o
   4   7   9         36.28         27.33         9.45 o
   5   7   9          0.04         -1.10         5.73 o
   6   7   9         56.33         51.79        18.78 o
   7   7   9          1.75          4.17         8.35 o
  -4   8   9         40.56         48.56        14.80 o
  -3   8   9         13.73         28.45        11.76 o
  -2   8   9         19.42         33.77        14.04 o
  -1   8   9         22.95         26.94        12.52 o
   0   8   9          0.05          2.93         5.65 o
   1   8   9         41.93         48.68        11.26 o
   2   8   9         10.67         11.43         7.66 o
   3   8   9         33.57         54.96        12.52 o
 -14   0  10         89.47         92.73        12.52 o
 -12   0  10          0.41         -3.47         4.93 o
 -10   0  10        153.02        170.55        11.57 o
  -8   0  10        315.64        361.35        21.06 o
  -6   0  10        340.35        370.17        10.32 o
  -4   0  10        366.68        412.08         8.43 o
  -2   0  10        518.66        575.05        11.62 o
   0   0  10       2337.97       2466.35        34.00 o
   2   0  10       6119.42       6386.98        82.80 o
   4   0  10        363.33        335.44         9.00 o
   6   0  10        885.86        898.48        18.56 o
   8   0  10        940.13        948.80        20.20 o
  12   0  10        118.18        126.34         9.37 o
  14   0  10          7.67          2.81         4.19 o
 -15   1  10          6.63         -0.39         2.07 o
 -14   1  10        144.01        136.69         7.80 o
 -13   1  10          4.62          5.31         2.42 o
 -12   1  10        366.18        383.25        16.69 o
 -11   1  10         27.88         28.28         3.24 o
 -10   1  10         90.28         89.76         8.21 o
  -9   1  10         32.13         33.11         3.19 o
  -8   1  10          8.19          8.22         2.55 o
  -7   1  10        841.71        893.32        12.97 o
  -6   1  10        670.73        681.41         8.25 o
  -5   1  10         26.63         18.74         1.28 o
  -4   1  10        106.02        122.83         3.01 o
  -3   1  10        477.41        495.99         6.77 o
  -2   1  10          4.08          1.98         0.94 o
  -1   1  10        413.08        397.21         5.79 o
   0   1  10       1025.73        984.26        11.80 o
   1   1  10       1037.90       1090.86        11.59 o
   2   1  10        857.71        857.30         9.56 o
   3   1  10         33.72         28.54         1.76 o
   4   1  10        618.48        627.92         9.09 o
   5   1  10          3.63          0.99         0.95 o
   6   1  10         29.15         21.00         2.40 o
   7   1  10          0.63          1.15         1.24 o
   8   1  10        539.45        565.46        10.68 o
   9   1  10          7.22          9.53         1.91 o
  10   1  10          0.73          1.38         1.71 o
  11   1  10         13.73         11.83         2.40 o
  12   1  10        125.67        130.72         6.70 o
  13   1  10          0.57         -0.96         1.85 o
  14   1  10          0.07         -1.29         2.34 o
 -15   2  10        244.48        233.08         9.57 o
 -14   2  10          1.08          1.97         2.50 o
 -13   2  10         40.45         35.00         3.45 o
 -12   2  10         77.46         74.40         4.58 o
 -11   2  10         31.98         27.57         3.81 o
 -10   2  10         12.05          9.44         1.87 o
  -9   2  10        215.87        191.38         5.86 o
  -8   2  10        494.65        517.40        10.24 o
  -7   2  10        394.48        424.69         9.45 o
  -6   2  10        400.24        427.41         7.00 o
  -5   2  10         73.71         64.92         3.10 o
  -4   2  10          0.08         -0.42         0.58 o
  -3   2  10        651.55        669.23         9.14 o
  -2   2  10       1162.28       1202.74        13.45 o
  -1   2  10          0.05         -0.48         0.48 o
   0   2  10         21.09         23.10         1.44 o
   1   2  10         64.75         80.67         2.50 o
   2   2  10         39.71         37.59         2.21 o
   3   2  10         42.73         47.97         2.56 o
   4   2  10         19.51         18.23         1.27 o
   5   2  10         65.38         64.32         3.06 o
   6   2  10          0.02         -0.66         0.93 o
   7   2  10        522.31        517.83        13.61 o
   8   2  10        570.82        582.26        14.45 o
   9   2  10          0.96          1.20         1.44 o
  10   2  10         81.15         82.10         6.05 o
  11   2  10         54.44         50.57         5.59 o
  12   2  10          0.52          3.11         2.85 o
  13   2  10         69.53         72.81         5.32 o
 -14   3  10          8.12         11.14         3.18 o
 -13   3  10         26.19         28.68         5.04 o
 -12   3  10         25.86         30.47         5.42 o
 -11   3  10        282.74        286.56        13.25 o
 -10   3  10        166.46        156.22         7.36 o
  -9   3  10         46.48         44.97         4.05 o
  -8   3  10        319.37        312.42         8.95 o
  -7   3  10        189.50        193.85         9.37 o
  -6   3  10        393.66        378.09         8.38 o
  -5   3  10        398.79        353.39         6.63 o
  -4   3  10          6.89          7.10         0.82 o
  -3   3  10         90.94         89.45         3.29 o
  -2   3  10        300.25        302.95         5.96 o
  -1   3  10       1135.76       1142.69        14.58 o
   0   3  10        137.27        144.16         4.52 o
   1   3  10          0.25         -0.84         0.84 o
   2   3  10        149.27        149.01         5.20 o
   3   3  10        203.17        181.51         6.56 o
   4   3  10         11.71         10.25         4.93 o
   5   3  10         18.43         14.98         2.91 o
   6   3  10        265.32        271.30         9.89 o
   7   3  10          7.29         11.12         3.00 o
   8   3  10         67.02         62.63         5.98 o
   9   3  10        311.71        307.84        18.07 o
  10   3  10          2.12          0.87         2.73 o
  11   3  10         94.13        101.65        13.35 o
  12   3  10          5.76          1.90         3.94 o
  13   3  10         20.78         15.18        11.00 o
 -13   4  10        257.02        222.34        22.19 o
 -12   4  10         25.51         27.20        12.71 o
 -11   4  10          6.13          6.46         4.64 o
 -10   4  10         16.09         18.98         5.49 o
  -9   4  10        145.74        173.64        14.31 o
  -8   4  10        264.64        245.29        15.07 o
  -7   4  10         18.46          7.24         4.28 o
  -6   4  10        165.87        147.45        16.24 o
  -5   4  10         49.12         60.65         9.40 o
  -4   4  10        334.96        358.69        23.12 o
  -3   4  10        303.27        287.64        15.19 o
  -2   4  10          2.52          3.35         1.61 o
  -1   4  10        898.95        889.54        19.27 o
   0   4  10        103.28        110.87         6.88 o
   1   4  10        321.72        303.63        10.24 o
   2   4  10         36.69         23.86         3.77 o
   3   4  10          0.14         -1.66         1.83 o
   4   4  10          2.35          1.84         3.05 o
   5   4  10        443.20        472.99        13.84 o
   6   4  10        275.20        275.09        13.58 o
   7   4  10        138.32        167.63        12.21 o
   8   4  10         18.58         10.96         3.51 o
   9   4  10         34.00         40.42         5.62 o
  10   4  10          1.70         -2.36         2.75 o
  11   4  10          0.03          1.82         3.47 o
  12   4  10         34.23         14.80        11.00 o
 -12   5  10          0.07          1.82         5.61 o
 -11   5  10         22.74         19.15         6.96 o
 -10   5  10          4.82         11.27         5.61 o
  -9   5  10        155.42        152.66        14.64 o
  -8   5  10        173.12        150.69        14.34 o
  -7   5  10        106.90        115.39        12.42 o
  -6   5  10        325.12        353.44        19.35 o
  -5   5  10         14.65         16.74         3.55 o
  -4   5  10         94.77         89.23         6.79 o
  -3   5  10        413.59        409.19        15.74 o
  -2   5  10        160.18        162.54        11.76 o
  -1   5  10         13.93         10.48         2.90 o
   0   5  10         21.46         23.89         3.61 o
   1   5  10          1.36          0.15         1.92 o
   2   5  10         30.55         29.14         4.49 o
   3   5  10        208.62        201.26        10.19 o
   4   5  10         75.16         74.39         9.49 o
   5   5  10          1.70         -0.07         2.18 o
   6   5  10         13.95         17.55         3.79 o
   7   5  10         47.57         35.53         4.96 o
   8   5  10          2.61          4.70         6.14 o
   9   5  10         57.64         67.60         8.78 o
  10   5  10         37.14         44.40        15.37 o
  11   5  10         47.78         75.12        20.49 o
 -10   6  10         19.64         21.11         7.21 o
  -9   6  10          8.23         10.12         5.56 o
  -8   6  10          0.89          0.38         6.07 o
  -7   6  10          5.05         11.00         7.97 o
  -6   6  10         51.07         51.98        13.28 o
  -5   6  10        179.48        210.57        26.18 o
  -4   6  10         42.51         39.83         8.73 o
  -3   6  10        381.16        375.50        14.98 o
  -2   6  10          8.43         10.50         4.93 o
  -1   6  10         40.25         33.59         4.54 o
   0   6  10         71.26         77.81         7.61 o
   1   6  10         26.83         34.59         5.05 o
   2   6  10        350.62        379.12        15.38 o
   3   6  10        186.59        200.76        11.62 o
   4   6  10         75.05         79.80         7.66 o
   5   6  10         40.47         26.77        16.88 o
   6   6  10        130.59        110.89        10.30 o
   7   6  10         18.47         15.34         4.92 o
   8   6  10          4.08          6.42         4.26 o
   9   6  10          1.85         -4.93         5.69 o
  -8   7  10         19.16         31.11        11.00 o
  -7   7  10         32.87         31.87        12.14 o
  -6   7  10         60.83         76.64        17.45 o
  -5   7  10         78.60         66.77        15.93 o
  -4   7  10         50.84         25.42        11.38 o
  -3   7  10          5.99          4.93         7.97 o
  -2   7  10         16.36         10.62         8.73 o
  -1   7  10          3.07         23.52        12.14 o
   0   7  10          0.24         -3.44         5.23 o
   1   7  10          3.67          4.40         5.69 o
   2   7  10          0.22         -1.71         8.16 o
   3   7  10          2.37          1.63         5.35 o
   4   7  10          0.86         -2.61         5.54 o
   5   7  10         24.46         32.64         9.56 o
   6   7  10         67.23         88.18        12.14 o
  -3   8  10         45.21         56.53        16.69 o
  -2   8  10          2.64          4.93         9.11 o
  -1   8  10          0.16          7.21        10.62 o
   0   8  10          8.86         13.87         9.30 o
   1   8  10         33.39         26.41         9.25 o
 -15   0  11        178.09        154.30        11.93 o
 -13   0  11         65.06         71.31         7.84 o
 -11   0  11        233.26        272.83        12.40 o
  -9   0  11       3015.39       3060.28        67.91 o
  -7   0  11       1152.73       1272.13        31.75 o
  -5   0  11          3.66          1.93         1.31 o
  -3   0  11       1047.74       1092.97        19.13 o
  -1   0  11        286.00        341.40         6.72 o
   1   0  11       1268.82       1324.96        17.27 o
   3   0  11        920.03        921.42        17.79 o
   5   0  11        129.26        139.22         9.25 o
   7   0  11        104.89         89.43         6.46 o
   9   0  11         37.99         24.16         3.99 o
  11   0  11         59.36        118.51         8.86 o
  13   0  11         26.95         32.26         5.50 o
 -15   1  11         12.71          9.29         4.27 o
 -14   1  11          0.27          0.20         1.91 o
 -13   1  11         37.78         32.98         3.96 o
 -12   1  11        127.84        115.60         8.54 o
 -11   1  11        145.93        135.93         6.99 o
 -10   1  11         21.88         15.91         2.60 o
  -9   1  11        465.32        493.69        10.68 o
  -8   1  11        112.69        109.88         5.63 o
  -7   1  11        315.72        298.07         9.66 o
  -6   1  11         15.25         11.14         1.17 o
  -5   1  11       1246.45       1285.61        15.81 o
  -4   1  11        255.20        275.65         4.73 o
  -3   1  11        663.07        696.82         9.86 o
  -2   1  11        250.86        307.21         4.76 o
  -1   1  11         92.21        106.02         3.21 o
   0   1  11        312.95        351.32         5.86 o
   1   1  11          0.69          0.14         0.56 o
   2   1  11         22.78         37.55         1.82 o
   3   1  11        483.91        468.16         7.70 o
   4   1  11        176.36        200.72         4.61 o
   5   1  11         77.32         73.76         3.57 o
   6   1  11         85.22         98.38         4.29 o
   7   1  11          6.73          3.17         1.45 o
   8   1  11         34.78         34.25         3.41 o
   9   1  11          5.55          4.18         1.76 o
  10   1  11         19.97         20.43         3.03 o
  11   1  11        138.85        147.26         7.63 o
  12   1  11         16.28         21.05         6.16 o
  13   1  11          4.79          6.37         2.59 o
 -14   2  11          3.76          2.29         1.98 o
 -13   2  11         35.88         34.97         3.32 o
 -12   2  11        183.48        164.03         8.88 o
 -11   2  11          0.10          0.09         1.29 o
 -10   2  11         61.18         55.36         3.69 o
  -9   2  11        440.83        430.49        12.57 o
  -8   2  11          4.94          3.17         1.18 o
  -7   2  11          0.05         -0.79         0.79 o
  -6   2  11        113.62        111.19         3.89 o
  -5   2  11          0.23          0.59         0.91 o
  -4   2  11        665.00        696.79         9.67 o
  -3   2  11        253.50        262.69         4.98 o
  -2   2  11          7.73          6.69         0.94 o
  -1   2  11        104.88        100.15         2.76 o
   0   2  11       1658.62       1566.56        16.54 o
   1   2  11        580.89        596.30         7.91 o
   2   2  11       1236.96       1216.06        13.63 o
   3   2  11         50.25         45.93         2.49 o
   4   2  11        132.45        133.54         4.32 o
   5   2  11        173.00        177.41         7.36 o
   6   2  11        127.90        121.49         7.45 o
   7   2  11         35.88         33.80         3.07 o
   8   2  11         24.77         25.47         2.91 o
   9   2  11         56.77         56.41         4.17 o
  10   2  11        253.34        252.47         8.15 o
  11   2  11        276.55        299.72        16.09 o
  12   2  11          5.04          5.66         2.24 o
  13   2  11         16.70         21.42         3.51 o
 -14   3  11          0.89          2.58         2.67 o
 -13   3  11        160.60        146.85         8.29 o
 -12   3  11        222.29        231.86         9.87 o
 -11   3  11         16.48         15.23         3.07 o
 -10   3  11         29.80         37.63         4.04 o
  -9   3  11        259.97        261.24         8.81 o
  -8   3  11        464.06        455.84        11.43 o
  -7   3  11         17.13         13.62         1.98 o
  -6   3  11        398.77        391.53         8.73 o
  -5   3  11          2.78          0.33         1.22 o
  -4   3  11        110.20         97.61         3.57 o
  -3   3  11        412.18        403.70         5.81 o
  -2   3  11         18.85         14.69         1.57 o
  -1   3  11         14.32         13.15         1.44 o
   0   3  11          2.57          1.70         1.34 o
   1   3  11        578.53        582.20        10.22 o
   2   3  11        505.31        494.07        10.26 o
   3   3  11        769.76        729.29        24.37 o
   4   3  11        630.44        593.93        15.02 o
   5   3  11         98.89         91.75         6.94 o
   6   3  11         10.51          6.82         2.58 o
   7   3  11         15.31         10.19         3.04 o
   8   3  11        157.19        164.49         9.96 o
   9   3  11          3.53          5.03         3.03 o
  10   3  11          1.02          1.24         2.98 o
  11   3  11          6.33          5.10         3.43 o
  12   3  11        158.11        174.64        16.13 o
 -13   4  11         19.02         26.30        11.76 o
 -12   4  11         20.97         21.95         6.84 o
 -11   4  11          8.36          2.36         4.10 o
 -10   4  11          3.22         -4.25         6.07 o
  -9   4  11         32.13         27.65         6.27 o
  -8   4  11         66.42         56.69         8.26 o
  -7   4  11        268.10        213.70        18.53 o
  -6   4  11        100.29        114.64        12.59 o
  -5   4  11        318.98        313.44        17.60 o
  -4   4  11          0.60         -1.48         1.48 o
  -3   4  11         77.71         82.04         6.24 o
  -2   4  11        108.48        108.39         7.25 o
  -1   4  11        117.15        125.46         8.98 o
   0   4  11       1465.86       1425.32        27.90 o
   1   4  11       1341.43       1247.92        25.71 o
   2   4  11        236.45        235.17        11.26 o
   3   4  11         54.10         49.78         6.10 o
   4   4  11          1.03          0.79         2.03 o
   5   4  11        371.88        367.21        12.13 o
   6   4  11        322.87        320.96        12.16 o
   7   4  11        118.41        103.79         7.98 o
   8   4  11         23.62         33.74         5.19 o
   9   4  11          2.35          3.16         2.83 o
  10   4  11         69.47         64.89         8.28 o
  11   4  11         11.65          7.07         4.88 o
  12   4  11         38.16         25.80        12.90 o
 -12   5  11          2.15          4.75         7.40 o
 -11   5  11        132.42        169.80        16.03 o
 -10   5  11        242.83        254.12        19.31 o
  -9   5  11          4.46          8.51         4.91 o
  -8   5  11         19.09         24.23         6.84 o
  -7   5  11        108.15         94.09        11.13 o
  -6   5  11        102.46        113.87         8.41 o
  -5   5  11          9.50          8.60         3.50 o
  -4   5  11        718.16        673.19        25.80 o
  -3   5  11        173.17        167.63        10.11 o
  -2   5  11         20.14         27.92         4.78 o
  -1   5  11        288.83        287.65        12.45 o
   0   5  11        204.79        204.24         9.70 o
   1   5  11        113.72        111.35         8.10 o
   2   5  11        127.69        111.98         7.94 o
   3   5  11        585.52        574.15        16.77 o
   4   5  11         37.37         37.72         9.69 o
   5   5  11        153.62        137.34         8.90 o
   6   5  11        100.72        109.57         9.80 o
   7   5  11         52.94         64.86         6.96 o
   8   5  11         30.73         32.73         6.02 o
   9   5  11         56.17         50.23         7.48 o
  10   5  11          8.29          4.80         7.59 o
 -10   6  11         44.70         50.08        13.28 o
  -9   6  11         24.84         27.70        11.00 o
  -8   6  11         37.88         41.35        13.28 o
  -7   6  11        309.61        420.37        31.11 o
  -6   6  11          1.36          3.41         7.21 o
  -5   6  11         24.61         32.73         5.69 o
  -4   6  11         50.12         59.77         6.79 o
  -3   6  11          2.46         -0.12         2.15 o
  -2   6  11         41.10         41.50         5.80 o
  -1   6  11         55.16         51.25         5.77 o
   0   6  11          1.28         -0.60         2.39 o
   1   6  11          2.55          1.97         2.30 o
   2   6  11        183.84        187.53        13.06 o
   3   6  11          5.28         10.26         3.56 o
   4   6  11         77.38         96.11        10.94 o
   5   6  11         37.05         37.89         8.91 o
   6   6  11         25.77         22.30         5.48 o
   7   6  11         26.57         27.31         9.75 o
   8   6  11          3.38         -3.95         3.95 o
   9   6  11         18.57         18.97        12.14 o
  -7   7  11         19.28         51.60        14.42 o
  -6   7  11         27.03         34.15        12.14 o
  -5   7  11         17.37         32.63        12.90 o
  -4   7  11         24.25         37.56        12.52 o
  -3   7  11        123.57         96.37        19.35 o
  -2   7  11          5.84         11.00         9.11 o
  -1   7  11         52.00         41.73        15.18 o
   0   7  11        191.90        160.42        17.61 o
   1   7  11          3.11         -1.38         5.29 o
   2   7  11         66.69         94.83        14.87 o
   3   7  11          0.53          5.17         8.16 o
   4   7  11         17.70          6.07         6.44 o
   5   7  11        127.36        129.44        17.49 o
   6   7  11         22.81         25.77         7.77 o
 -14   0  12         47.34         41.93         6.38 o
 -12   0  12          4.25         11.91         3.79 o
 -10   0  12        526.29        524.94        18.10 o
  -8   0  12         20.93         26.81         7.01 o
  -6   0  12       2877.36       3080.53        47.65 o
  -4   0  12        110.74        150.88         5.54 o
  -2   0  12          7.01          6.13         2.42 o
   0   0  12        567.88        553.25        10.49 o
   2   0  12        353.68        351.27         8.14 o
   4   0  12        574.00        596.50        13.70 o
   6   0  12        432.47        603.71        17.66 o
   8   0  12        893.33        881.61        22.17 o
  10   0  12        102.40        113.15         8.65 o
  12   0  12         23.74         31.85         5.82 o
 -14   1  12          1.22          1.42         2.15 o
 -13   1  12        194.64        199.97         9.26 o
 -12   1  12        110.00        115.03         6.42 o
 -11   1  12        153.17        148.83         9.59 o
 -10   1  12         77.35         79.20         4.73 o
  -9   1  12        491.97        517.41        12.32 o
  -8   1  12         77.94         75.25         4.17 o
  -7   1  12        264.79        250.01         6.93 o
  -6   1  12        490.09        510.68         7.86 o
  -5   1  12         93.45         96.20         4.33 o
  -4   1  12        816.33        843.48        10.06 o
  -3   1  12        257.74        249.71         4.34 o
  -2   1  12        933.61        930.62        10.79 o
  -1   1  12          8.77          9.38         1.15 o
   0   1  12         18.31         30.04         1.62 o
   1   1  12        393.43        423.32         6.02 o
   2   1  12        150.27        156.50         3.31 o
   3   1  12        321.77        300.60         5.37 o
   4   1  12        241.79        211.73         4.95 o
   5   1  12         10.55         16.73         1.89 o
   6   1  12         33.34         36.37         2.74 o
   7   1  12         11.92         13.32         2.08 o
   8   1  12        171.62        162.42         6.73 o
   9   1  12          0.85          0.57         1.67 o
  10   1  12         49.26         42.18         4.16 o
  11   1  12          1.14          1.00         2.44 o
  12   1  12         15.25         20.63         3.53 o
  13   1  12          1.49          2.08         2.43 o
 -14   2  12         20.80         16.06         3.09 o
 -13   2  12          2.90         -0.30         1.53 o
 -12   2  12        190.42        169.61         6.75 o
 -11   2  12        186.72        171.30         7.27 o
 -10   2  12          9.83          7.03         2.52 o
  -9   2  12        307.80        304.14         7.80 o
  -8   2  12        288.63        280.56         6.65 o
  -7   2  12         51.17         52.50         3.06 o
  -6   2  12          0.11          0.60         0.96 o
  -5   2  12         36.24         34.65         1.96 o
  -4   2  12         46.29         37.26         2.30 o
  -3   2  12         21.94         19.31         1.60 o
  -2   2  12        103.22         78.98         2.78 o
  -1   2  12        513.59        576.21         7.99 o
   0   2  12        696.71        682.77         9.56 o
   1   2  12          0.68          0.70         0.87 o
   2   2  12          2.52          2.87         0.91 o
   3   2  12          3.66          1.63         1.02 o
   4   2  12        103.38        101.92         4.20 o
   5   2  12         46.84         42.37         3.25 o
   6   2  12        244.03        257.37         7.13 o
   7   2  12         63.33         60.84         4.07 o
   8   2  12        109.25        112.29         8.79 o
   9   2  12        215.09        226.83         8.71 o
  10   2  12          0.94          0.99         1.88 o
  11   2  12         21.66         17.91         3.13 o
  12   2  12         50.17         59.28         5.80 o
  13   2  12         17.45         12.33         3.16 o
 -13   3  12        225.79        232.26        10.01 o
 -12   3  12         30.95         20.23         3.91 o
 -11   3  12          1.83         -0.89         2.00 o
 -10   3  12          1.56          1.97         3.14 o
  -9   3  12         67.74         67.98         5.04 o
  -8   3  12          5.90          2.25         1.52 o
  -7   3  12         32.24         38.84         3.30 o
  -6   3  12        467.60        447.04         9.72 o
  -5   3  12          6.77          5.38         1.41 o
  -4   3  12         49.94         52.85         3.22 o
  -3   3  12          5.13          7.37         1.06 o
  -2   3  12        236.37        229.60         5.71 o
  -1   3  12        304.57        303.51         5.12 o
   0   3  12        317.49        322.91         7.72 o
   1   3  12        169.12        179.20         6.48 o
   2   3  12        260.00        258.85         7.98 o
   3   3  12        307.55        307.31         9.98 o
   4   3  12        179.00        165.90         8.49 o
   5   3  12        355.02        328.06        11.07 o
   6   3  12        155.93        163.57         5.70 o
   7   3  12        476.68        493.05        10.79 o
   8   3  12         78.14         67.01         3.55 o
   9   3  12         73.32         77.59         4.12 o
  10   3  12          7.03          6.18         3.35 o
  11   3  12         55.85         34.79         5.86 o
  12   3  12          1.74          6.01         9.48 o
 -13   4  12         28.88         38.17         8.32 o
 -12   4  12         47.95         42.53         8.69 o
 -11   4  12        189.14        170.12        17.64 o
 -10   4  12         26.45         29.82        13.09 o
  -9   4  12         87.22         80.13         9.88 o
  -8   4  12         54.24         49.25         8.03 o
  -7   4  12        151.05        183.50        10.70 o
  -6   4  12        692.62        694.76        19.19 o
  -5   4  12         56.99         59.19         5.83 o
  -4   4  12         14.15         17.95         4.28 o
  -3   4  12         36.93         28.55         5.05 o
  -2   4  12        590.26        568.06        22.15 o
  -1   4  12        142.69        113.11         7.03 o
   0   4  12        265.85        270.11        10.36 o
   1   4  12          8.67          8.75         4.48 o
   2   4  12        769.09        703.94        18.05 o
   3   4  12         12.63         15.42         3.55 o
   4   4  12        399.18        389.00        12.49 o
   5   4  12          3.99          7.13         2.66 o
   6   4  12         43.30         50.33         6.68 o
   7   4  12         60.76         53.46         6.01 o
   8   4  12          0.39         -1.05         2.46 o
   9   4  12        126.14        123.49        10.51 o
  10   4  12          0.82          0.83         3.76 o
  11   4  12          0.23          0.62         4.35 o
 -11   5  12         70.24         71.47        10.99 o
 -10   5  12         25.28         33.82         7.64 o
  -9   5  12         12.35         10.87         5.29 o
  -8   5  12          1.39          6.83         7.21 o
  -7   5  12          2.44         -4.55         5.69 o
  -6   5  12         56.93         54.14         7.16 o
  -5   5  12        252.13        284.98        14.40 o
  -4   5  12        776.68        748.10        24.62 o
  -3   5  12        348.38        354.10        15.37 o
  -2   5  12        145.22        144.90        39.46 o
  -1   5  12         61.53         63.92         5.65 o
   0   5  12        341.22        328.68        11.85 o
   1   5  12         74.52         74.39         6.42 o
   2   5  12         29.01         22.03         3.99 o
   3   5  12        213.86        220.39        11.99 o
   4   5  12          0.76         -1.96         2.46 o
   5   5  12         57.72         50.69         5.74 o
   6   5  12         51.67         54.40         6.20 o
   7   5  12         34.56         26.85         5.71 o
   8   5  12         18.62         28.72         6.00 o
   9   5  12          8.89         14.23         5.09 o
  10   5  12          1.18         12.55         5.74 o
  -9   6  12         42.44         69.43        15.18 o
  -8   6  12         29.56         19.35        10.62 o
  -7   6  12        307.31        295.93        30.73 o
  -6   6  12          1.59          7.97         7.97 o
  -5   6  12          3.74         15.56         9.11 o
  -4   6  12         14.54          6.45         9.11 o
  -3   6  12          2.18          7.29         3.41 o
  -2   6  12          0.82          4.55         2.82 o
  -1   6  12         63.93         88.04        15.75 o
   0   6  12         98.78        101.88         8.74 o
   1   6  12          6.82          6.19         3.05 o
   2   6  12          9.33          7.12         3.26 o
   3   6  12        151.76        164.06        14.30 o
   4   6  12        149.46        146.67        13.56 o
   5   6  12        182.46        168.26        13.05 o
   6   6  12         16.96         25.63         5.84 o
   7   6  12          0.55         -2.47         3.71 o
   8   6  12         58.36         60.86         9.82 o
  -7   7  12         79.82         91.06        19.35 o
  -6   7  12          3.76          0.76         7.21 o
  -5   7  12        422.74        515.98        37.94 o
  -4   7  12         43.00         40.60        13.66 o
  -3   7  12         19.08         20.87        10.24 o
  -2   7  12         65.62         45.91        14.80 o
  -1   7  12          1.48          4.93         7.21 o
   0   7  12          0.36          0.38         6.00 o
   1   7  12        106.11        105.51        15.02 o
   2   7  12          0.90          6.43         6.69 o
   3   7  12         47.58         58.58        12.26 o
   4   7  12         12.03         24.66         8.74 o
   5   7  12        120.41        147.92        15.19 o
 -13   0  13         54.99         53.95         7.09 o
 -11   0  13          2.37          0.02         2.18 o
  -9   0  13         58.65         55.25        11.76 o
  -7   0  13        555.99        570.58        20.41 o
  -5   0  13        157.76        152.17         6.15 o
  -3   0  13       1537.49       1691.96        24.98 o
  -1   0  13        901.37        890.48        14.99 o
   1   0  13          0.19          0.29         0.95 o
   3   0  13        804.26        850.18        17.42 o
   5   0  13        119.33        120.04        10.24 o
   7   0  13       1264.63       1240.81        25.04 o
   9   0  13         85.84         85.50         7.36 o
  11   0  13         32.07         21.93         8.35 o
  13   0  13         90.43         97.88        12.90 o
 -14   1  13          0.11         -0.20         1.94 o
 -13   1  13         52.60         60.71         4.83 o
 -12   1  13          1.69          0.79         1.68 o
 -11   1  13         14.81         13.28         2.38 o
 -10   1  13         48.35         41.24         3.63 o
  -9   1  13       1430.90       1467.77        29.28 o
  -8   1  13          8.86          8.53         1.71 o
  -7   1  13        904.51        910.39        13.71 o
  -6   1  13          3.15          2.24         0.93 o
  -5   1  13         69.46         68.83         2.67 o
  -4   1  13        428.48        462.29         6.71 o
  -3   1  13       1745.36       1856.58        19.22 o
  -2   1  13        134.00        162.58         3.57 o
  -1   1  13         92.16         94.01         3.37 o
   0   1  13         22.21         25.35         1.65 o
   1   1  13          2.97          2.85         0.84 o
   2   1  13         94.53        110.35         3.35 o
   3   1  13        696.62        711.99         9.55 o
   4   1  13          1.64          1.06         1.04 o
   5   1  13         15.89         12.70         2.82 o
   6   1  13        287.59        317.35         8.23 o
   7   1  13         12.46         10.56         3.26 o
   8   1  13         25.82         24.85         3.51 o
   9   1  13         57.31         60.54         8.19 o
  10   1  13          5.41          7.54         2.50 o
  11   1  13         97.79         99.69         6.47 o
  12   1  13         18.53         14.87         3.19 o
  13   1  13         24.57         29.26         6.52 o
 -14   2  13          2.85         -1.13         1.75 o
 -13   2  13          1.26         -0.06         1.66 o
 -12   2  13         22.77         23.15         2.91 o
 -11   2  13        126.01        133.48         5.85 o
 -10   2  13          1.45          0.16         1.37 o
  -9   2  13        177.20        165.85         5.94 o
  -8   2  13        309.51        302.50         7.12 o
  -7   2  13        158.12        151.89         6.06 o
  -6   2  13        204.37        212.24         5.47 o
  -5   2  13        259.27        243.58         6.73 o
  -4   2  13          0.86         -0.20         0.77 o
  -3   2  13         56.73         54.38         3.23 o
  -2   2  13        241.11        238.59         4.66 o
  -1   2  13         33.91         29.39         1.97 o
   0   2  13        200.55        199.90         5.05 o
   1   2  13        467.52        459.49         8.03 o
   2   2  13         56.84         58.75         2.82 o
   3   2  13         44.61         37.81         2.73 o
   4   2  13         14.84         18.00         2.02 o
   5   2  13         12.36         11.43         2.10 o
   6   2  13          0.76          0.20         1.42 o
   7   2  13          1.95          4.79         1.76 o
   8   2  13          0.01          0.39         1.47 o
   9   2  13         17.82         17.60         3.03 o
  10   2  13         75.13         76.17         6.02 o
  11   2  13         14.85         11.91         2.89 o
  12   2  13          0.17          0.12         2.33 o
 -13   3  13         67.71         61.67         5.75 o
 -12   3  13          2.61          1.76         2.20 o
 -11   3  13          0.86         -0.28         1.99 o
 -10   3  13        218.61        230.02        12.27 o
  -9   3  13          5.75          3.33         2.03 o
  -8   3  13        263.45        237.45         7.32 o
  -7   3  13        226.34        166.89         6.29 o
  -6   3  13          9.27         11.63         2.01 o
  -5   3  13        124.97        105.81         4.73 o
  -4   3  13        559.42        550.47        10.84 o
  -3   3  13        170.85        163.90         4.81 o
  -2   3  13        148.29        148.19         7.27 o
  -1   3  13        325.80        313.75         8.99 o
   0   3  13         30.71         35.13         1.90 o
   1   3  13        235.29        215.92         8.10 o
   2   3  13        874.43        899.96        18.15 o
   3   3  13         27.99         22.72         2.11 o
   4   3  13        117.51        118.61         4.51 o
   5   3  13         27.72         25.93         2.95 o
   6   3  13         11.34          8.32         2.39 o
   7   3  13        140.37        128.10         5.17 o
   8   3  13        116.83        115.31         4.97 o
   9   3  13          7.16          6.92         1.65 o
  10   3  13         16.11         18.35         3.83 o
  11   3  13         30.72         34.98         6.75 o
  12   3  13         68.99         68.87        11.39 o
 -12   4  13         51.00         40.80         8.47 o
 -11   4  13          1.25          2.01         4.36 o
 -10   4  13        137.52        111.30        12.06 o
  -9   4  13        143.74        136.87        12.74 o
  -8   4  13         23.27         23.59         4.28 o
  -7   4  13          0.56         -1.74         2.12 o
  -6   4  13         29.35         48.33         5.74 o
  -5   4  13          8.84          9.22         7.78 o
  -4   4  13        431.03        410.94        32.63 o
  -3   4  13       2268.75       2147.93        53.99 o
  -2   4  13          0.19         -2.23         2.23 o
  -1   4  13        406.66        410.71        12.29 o
   0   4  13        236.21        216.72         9.42 o
   1   4  13        345.41        328.52        11.71 o
   2   4  13        674.15        684.02        18.00 o
   3   4  13         20.81         20.44         5.87 o
   4   4  13        161.33        150.75         9.11 o
   5   4  13         32.22         25.09         4.21 o
   6   4  13         27.32         25.56         4.36 o
   7   4  13         28.00         27.00         4.77 o
   8   4  13         23.25         19.87         4.25 o
   9   4  13          2.17          2.53         3.56 o
  10   4  13          0.07          0.02         6.26 o
  11   4  13         22.67         29.61         9.86 o
 -11   5  13         25.43         40.60        12.14 o
 -10   5  13        106.13        124.06        18.59 o
  -9   5  13         86.13         76.64        15.18 o
  -8   5  13         29.41         17.83         8.73 o
  -7   5  13          0.75         -5.31         5.31 o
  -6   5  13         15.04          6.78         5.31 o
  -5   5  13         12.94          8.58         3.70 o
  -4   5  13         22.79         30.23         6.83 o
  -3   5  13         87.83        100.24        11.95 o
  -2   5  13         64.96         61.35         7.52 o
  -1   5  13        124.09        106.81         7.59 o
   0   5  13         76.65         75.56         6.44 o
   1   5  13        445.64        427.06        13.86 o
   2   5  13         39.16         43.88         6.02 o
   3   5  13         23.05         20.57         7.48 o
   4   5  13        133.84        134.61         8.33 o
   5   5  13         93.68         91.36         7.75 o
   6   5  13          0.49         -0.46         2.97 o
   7   5  13         11.85          6.68         4.16 o
   8   5  13          0.00          0.70         3.62 o
   9   5  13         49.16         34.33         8.11 o
  -9   6  13         11.88         21.63         9.86 o
  -8   6  13         27.79         30.35        11.76 o
  -7   6  13          6.13          3.41         7.21 o
  -6   6  13          0.07         -2.28         6.07 o
  -5   6  13          3.37          2.66         6.83 o
  -4   6  13          9.27         10.24         9.11 o
  -3   6  13         17.97         17.07         9.11 o
  -2   6  13        150.01        125.96        22.01 o
  -1   6  13         22.86         25.89         5.46 o
   0   6  13         78.25         60.24        15.37 o
   1   6  13         77.08         93.97        10.22 o
   2   6  13          5.25          8.75         5.90 o
   3   6  13         71.18         62.30         8.87 o
   4   6  13         92.84         83.98        10.71 o
   5   6  13        181.42        212.61        13.27 o
   6   6  13         42.72         51.47        11.15 o
   7   6  13         56.11         59.19        10.10 o
  -6   7  13         57.49         56.53        16.31 o
  -5   7  13        108.35        173.76        26.56 o
  -4   7  13          0.73         17.45         9.86 o
  -3   7  13          5.88          7.21         8.35 o
  -2   7  13         58.06         42.87        14.80 o
  -1   7  13          0.74         -6.83         6.83 o
   0   7  13        141.26        146.32        17.30 o
   1   7  13         40.46         40.89        17.26 o
   2   7  13          4.64          6.50         6.20 o
   3   7  13         17.05         29.34         9.66 o
   4   7  13          3.42         -1.04         5.96 o
 -14   0  14          1.31          5.31         3.50 o
 -12   0  14        262.16        268.58        31.49 o
 -10   0  14         90.32         91.24         8.26 o
  -8   0  14        162.55        142.52         7.38 o
  -6   0  14       3020.84       3152.35        49.41 o
  -4   0  14         63.74         66.64         3.82 o
  -2   0  14        103.73        103.21         7.25 o
   0   0  14         26.81         32.16         2.65 o
   2   0  14         85.77         95.13         4.98 o
   4   0  14        260.54        281.37        10.73 o
   6   0  14          0.03         -0.33         2.05 o
   8   0  14          1.62          3.12         4.67 o
  10   0  14        220.67        248.95        14.67 o
  12   0  14         71.54         91.46        10.10 o
 -14   1  14         42.47         35.04         4.01 o
 -13   1  14          4.13          2.89         2.26 o
 -12   1  14         17.86         14.79         2.71 o
 -11   1  14          4.59          7.09         2.17 o
 -10   1  14         44.85         49.08         3.97 o
  -9   1  14        310.28        310.55         8.77 o
  -8   1  14        241.26        237.09         6.53 o
  -7   1  14         78.29         69.80         3.70 o
  -6   1  14          0.18         -0.36         0.95 o
  -5   1  14        224.04        224.36         4.65 o
  -4   1  14         26.83         23.25         2.01 o
  -3   1  14       1042.09       1048.26        12.82 o
  -2   1  14          1.61          1.33         0.82 o
  -1   1  14       1431.59       1427.80        15.83 o
   0   1  14         62.16         62.22         3.09 o
   1   1  14         79.85         75.06         2.71 o
   2   1  14         38.76         27.59         1.82 o
   3   1  14        914.98        913.95        15.95 o
   4   1  14        177.85        168.07         6.10 o
   5   1  14        218.06        224.86         6.91 o
   6   1  14        495.59        483.71        10.78 o
   7   1  14         40.45         47.67         5.74 o
   8   1  14        245.04        265.51        10.34 o
   9   1  14          0.01         -0.41         1.80 o
  10   1  14          0.10         -1.73         1.73 o
  11   1  14          5.38          6.32         2.71 o
  12   1  14         11.96          9.35         3.34 o
 -14   2  14         20.33         15.28         2.54 o
 -13   2  14        362.77        372.16        12.21 o
 -12   2  14         58.06         61.47         4.37 o
 -11   2  14         19.15         13.99         2.32 o
 -10   2  14          0.50         -0.40         1.34 o
  -9   2  14         35.37         37.34         3.39 o
  -8   2  14         27.64         21.53         2.28 o
  -7   2  14          5.99          2.98         1.41 o
  -6   2  14        438.88        450.50         8.80 o
  -5   2  14        138.47        118.03         9.87 o
  -4   2  14        425.39        419.67         7.63 o
  -3   2  14        258.39        240.31         5.07 o
  -2   2  14         54.24         55.11         2.72 o
  -1   2  14        286.86        312.23         6.34 o
   0   2  14         40.47         43.33         2.70 o
   1   2  14          0.07         -0.29         0.91 o
   2   2  14        104.36        110.80         4.46 o
   3   2  14        366.80        351.18         8.24 o
   4   2  14          0.49          0.48         1.22 o
   5   2  14        106.15        103.39         7.04 o
   6   2  14        208.37        207.04        10.11 o
   7   2  14        162.45        179.30        10.10 o
   8   2  14        176.90        197.57         8.43 o
   9   2  14         40.98         35.14         3.60 o
  10   2  14          1.54          0.27         1.94 o
  11   2  14         12.08         17.31         3.69 o
  12   2  14         22.55         16.46         3.36 o
 -13   3  14         23.16         28.90         4.20 o
 -12   3  14         30.85         28.04         4.21 o
 -11   3  14        172.47        179.05        10.56 o
 -10   3  14         28.68         30.78         3.81 o
  -9   3  14        424.16        397.12        17.77 o
  -8   3  14          0.58         -0.59         1.34 o
  -7   3  14        154.52        133.52         6.67 o
  -6   3  14        376.66        350.87         8.74 o
  -5   3  14        226.95        223.36         6.80 o
  -4   3  14          0.90          0.11         1.31 o
  -3   3  14         43.34         29.99         2.61 o
  -2   3  14         20.87         18.28         2.14 o
  -1   3  14        120.69        110.73         4.54 o
   0   3  14        124.30         96.44         5.60 o
   1   3  14        811.60        768.48        13.22 o
   2   3  14         79.46         83.84         7.64 o
   3   3  14          0.01          1.27         1.27 o
   4   3  14        627.28        621.36        12.66 o
   5   3  14        678.52        672.06        15.68 o
   6   3  14         26.93         29.22         3.45 o
   7   3  14         11.11          9.32         2.83 o
   8   3  14          4.66          4.72         1.73 o
   9   3  14         38.02         38.05         3.86 o
  10   3  14         19.92         19.80         2.33 o
  11   3  14          2.32          6.07         5.19 o
 -12   4  14          2.64         -0.19         4.29 o
 -11   4  14        119.13        123.01        12.99 o
 -10   4  14        148.14        129.90        13.14 o
  -9   4  14         92.61        101.36        14.80 o
  -8   4  14        108.63        103.46        10.47 o
  -7   4  14        151.21        156.94        12.58 o
  -6   4  14        466.25        438.81        23.14 o
  -5   4  14         87.71        128.15        26.18 o
  -4   4  14         36.29         32.72         9.67 o
  -3   4  14          0.07         -1.39         2.37 o
  -2   4  14        163.49        165.05        12.83 o
  -1   4  14         16.70         21.95         8.24 o
   0   4  14        274.61        243.77        10.84 o
   1   4  14        120.10        132.37         8.57 o
   2   4  14        141.11        129.35         8.66 o
   3   4  14        106.67         94.82         6.76 o
   4   4  14        181.30        194.70        10.65 o
   5   4  14         58.78         62.28         6.36 o
   6   4  14        101.57         98.91         7.94 o
   7   4  14         28.55         29.72         4.90 o
   8   4  14         10.17         11.91         4.28 o
   9   4  14          8.73         11.58         4.47 o
  10   4  14          1.66         -2.93         7.02 o
 -10   5  14         57.96         48.18        12.90 o
  -9   5  14        156.72        153.66        21.25 o
  -8   5  14        229.81        269.37        28.08 o
  -7   5  14        369.77        406.34        29.59 o
  -6   5  14        101.86         96.75        17.45 o
  -5   5  14         31.01         16.46         4.54 o
  -4   5  14         25.32         15.81         4.41 o
  -3   5  14         15.48          5.43         3.98 o
  -2   5  14         99.87         78.72         9.02 o
  -1   5  14       1031.06       1001.82        50.46 o
   0   5  14          4.05          1.02         2.90 o
   1   5  14        195.09        180.90        10.58 o
   2   5  14          3.80         11.82         3.64 o
   3   5  14        258.87        243.19        12.23 o
   4   5  14         15.00         11.74         3.38 o
   5   5  14         60.02         66.05         7.98 o
   6   5  14         40.49         47.56         7.08 o
   7   5  14         31.08         36.30         6.68 o
   8   5  14         17.66         12.37         4.87 o
   9   5  14         32.75         24.99         7.01 o
  -8   6  14         64.57         39.84        13.28 o
  -7   6  14         65.03         83.09        17.83 o
  -6   6  14         34.16         41.73        13.66 o
  -5   6  14         50.41         32.63        12.14 o
  -4   6  14         81.06         62.22        15.93 o
  -3   6  14         20.00         14.04         8.73 o
  -2   6  14          4.90         16.69         9.86 o
  -1   6  14         31.38         46.67        14.42 o
   0   6  14         11.22          2.71         6.26 o
   1   6  14          8.95          2.45         6.26 o
   2   6  14         67.19         58.84         8.80 o
   3   6  14         20.77         32.45         7.19 o
   4   6  14         12.38          4.56         6.26 o
   5   6  14         56.03         54.21         7.28 o
   6   6  14        183.15        191.50        12.99 o
   7   6  14          1.77         -0.38         7.59 o
  -5   7  14         70.62         64.88        17.45 o
  -4   7  14         12.12         11.38        10.24 o
  -3   7  14         90.46         76.26        18.59 o
  -2   7  14         18.15         15.56        11.00 o
  -1   7  14         53.59         91.44        20.11 o
   0   7  14         69.20        107.10        24.85 o
   1   7  14         19.73         27.64         8.66 o
   2   7  14          4.81          5.54         6.56 o
   3   7  14          1.51          0.25         6.54 o
 -13   0  15        249.50        270.05        16.29 o
 -11   0  15          7.68          4.20         2.60 o
  -9   0  15        230.19        231.26        11.40 o
  -7   0  15       4427.44       4493.40        76.50 o
  -5   0  15        242.22        276.45         8.28 o
  -3   0  15        910.99        981.39        16.73 o
  -1   0  15         50.09         46.38         3.27 o
   1   0  15        200.27        213.45         7.32 o
   3   0  15        471.94        532.91        11.69 o
   5   0  15          3.56          3.98         2.06 o
   7   0  15         76.87         85.34         9.18 o
   9   0  15         75.47         56.97         7.78 o
  11   0  15          0.15          5.17         3.90 o
 -14   1  15         19.82         19.79         3.28 o
 -13   1  15          4.44          3.62         2.26 o
 -12   1  15          0.01          0.81         2.18 o
 -11   1  15          0.36         -1.48         1.55 o
 -10   1  15        342.15        337.14         9.24 o
  -9   1  15         74.57         73.58         4.37 o
  -8   1  15         97.96        106.53         5.07 o
  -7   1  15          1.07          0.73         1.22 o
  -6   1  15        147.92        142.79         5.09 o
  -5   1  15         51.94         51.01         2.64 o
  -4   1  15         99.57         88.91         3.30 o
  -3   1  15       3364.70       3379.96        34.58 o
  -2   1  15        860.50        845.37        10.55 o
  -1   1  15        456.25        462.83         8.52 o
   0   1  15          0.41         -0.13         0.80 o
   1   1  15        113.57        117.58         4.28 o
   2   1  15        948.50        909.11        12.58 o
   3   1  15         73.17         55.89         3.43 o
   4   1  15         16.21         13.12         2.28 o
   5   1  15         50.50         49.90         5.80 o
   6   1  15         73.46         80.46         5.34 o
   7   1  15          3.23         -0.04         1.65 o
   8   1  15         22.71         26.68         3.58 o
   9   1  15         37.34         34.42         4.00 o
  10   1  15          0.63          1.12         2.33 o
  11   1  15          2.10          2.96         2.68 o
  12   1  15         25.44         31.19         5.56 o
 -13   2  15        227.00        229.72         7.91 o
 -12   2  15         17.78         24.20         3.02 o
 -11   2  15         55.28         54.86         4.19 o
 -10   2  15         10.50         12.65         2.24 o
  -9   2  15        190.45        190.47         6.01 o
  -8   2  15          5.10          5.31         1.58 o
  -7   2  15          0.09          1.63         1.47 o
  -6   2  15        293.04        277.53         7.79 o
  -5   2  15         22.22         30.01         2.73 o
  -4   2  15          5.95          3.75         1.18 o
  -3   2  15          5.19          9.96         1.45 o
  -2   2  15         28.22         32.12         2.69 o
  -1   2  15        834.00        819.48        13.82 o
   0   2  15         34.43         29.86         2.55 o
   1   2  15        254.19        240.88         6.44 o
   2   2  15        306.95        316.01         6.87 o
   3   2  15         65.07         73.99         3.88 o
   4   2  15        708.23        717.47        16.69 o
   5   2  15        446.29        443.64        10.22 o
   6   2  15         38.20         41.62         3.72 o
   7   2  15          5.12          5.88         1.99 o
   8   2  15        168.18        186.16         8.17 o
   9   2  15         60.60         63.25         5.70 o
  10   2  15          9.95         10.20         2.92 o
  11   2  15         42.64         41.67         4.75 o
 -12   3  15         22.57         21.23         3.80 o
 -11   3  15        116.42        125.69         7.70 o
 -10   3  15        214.77        210.01         9.30 o
  -9   3  15         35.35         35.63         3.69 o
  -8   3  15        254.45        239.58         9.69 o
  -7   3  15        167.80        188.78         7.80 o
  -6   3  15        263.56        275.38        10.51 o
  -5   3  15          4.60          1.09         1.57 o
  -4   3  15          2.28          0.90         1.50 o
  -3   3  15        295.55        291.05        10.50 o
  -2   3  15        122.96        128.73         5.04 o
  -1   3  15         84.13         74.64         4.69 o
   0   3  15         99.91        104.86         6.82 o
   1   3  15        108.00        108.56         4.99 o
   2   3  15         15.63         16.60         2.21 o
   3   3  15          0.24         -0.22         1.19 o
   4   3  15        189.10        158.29         6.03 o
   5   3  15          0.50          2.62         1.51 o
   6   3  15        172.53        168.60         6.41 o
   7   3  15         31.67         27.48         4.23 o
   8   3  15        134.82        136.73         5.82 o
   9   3  15          1.35          3.66         2.06 o
  10   3  15          4.83          6.20         1.96 o
  11   3  15          9.99          0.38         8.35 o
 -11   4  15          3.77          8.35         7.97 o
 -10   4  15          5.67         16.69         8.35 o
  -9   4  15         41.65         56.53        12.52 o
  -8   4  15          0.48          0.20         3.36 o
  -7   4  15        215.99        208.79        27.13 o
  -6   4  15         64.12         40.34         6.73 o
  -5   4  15         42.35         54.64         7.58 o
  -4   4  15        114.11        126.55        17.64 o
  -3   4  15       1048.12       1072.72        32.97 o
  -2   4  15         64.01         74.16         8.91 o
  -1   4  15        109.28        115.69         8.62 o
   0   4  15         17.94         32.91         7.39 o
   1   4  15          5.60         -0.80         2.15 o
   2   4  15        515.13        475.96        17.85 o
   3   4  15         36.94         44.96         4.87 o
   4   4  15         18.15         22.45         3.98 o
   5   4  15          4.40          0.68         2.48 o
   6   4  15          4.69          6.19         4.22 o
   7   4  15         35.41         29.73         5.12 o
   8   4  15         24.58         31.94         6.31 o
   9   4  15          3.44          0.22         3.85 o
  10   4  15          9.30          0.38         6.83 o
 -10   5  15          9.82          7.97         7.97 o
  -9   5  15         15.25         14.04         8.73 o
  -8   5  15        131.89        160.11        22.01 o
  -7   5  15        163.21        169.21        22.76 o
  -6   5  15          0.45          0.00         6.07 o
  -5   5  15          2.41         -5.31         5.31 o
  -4   5  15         16.84         14.62         4.70 o
  -3   5  15          7.46          8.93         3.76 o
  -2   5  15        125.06        126.72        27.32 o
  -1   5  15          0.49         -1.98         2.47 o
   0   5  15          0.10          6.82         3.61 o
   1   5  15          6.02          3.53         2.80 o
   2   5  15         15.46         20.02         4.76 o
   3   5  15          0.83          2.76         2.75 o
   4   5  15          7.58          8.76         3.50 o
   5   5  15         74.99         78.91         8.02 o
   6   5  15         20.56         29.30         6.25 o
   7   5  15         26.11         31.64         6.45 o
   8   5  15         21.84         17.24         6.88 o
  -8   6  15          1.51         -5.69         5.69 o
  -7   6  15         95.64        113.44        20.11 o
  -6   6  15         64.91         53.87        14.80 o
  -5   6  15        100.16        105.85        20.11 o
  -4   6  15         93.04         69.43        16.69 o
  -3   6  15         31.06         24.28        11.76 o
  -2   6  15          7.94         11.38        10.24 o
  -1   6  15         92.98        103.20        21.25 o
   0   6  15          0.22          0.25         4.63 o
   1   6  15         60.54         60.18        25.61 o
   2   6  15        102.61         97.03        11.10 o
   3   6  15         69.92         47.36         8.15 o
   4   6  15          9.56          5.00         3.86 o
   5   6  15         28.82         18.16         4.99 o
   6   6  15          1.56          4.94         5.38 o
  -4   7  15          6.97         -0.76         7.59 o
  -3   7  15          0.04          5.69         8.35 o
  -2   7  15          7.42          8.35         9.11 o
  -1   7  15         83.04        105.85        22.38 o
   0   7  15         10.79         12.90        10.24 o
   1   7  15         46.54         61.68        12.15 o
   2   7  15        176.40        186.43        20.39 o
 -12   0  16         18.15         17.55         4.45 o
 -10   0  16         10.53          9.04         3.15 o
  -8   0  16        214.47        200.77         8.34 o
  -6   0  16        373.31        371.78         9.00 o
  -4   0  16          1.05          2.17         1.62 o
  -2   0  16        605.65        596.54        11.95 o
   0   0  16        451.38        443.44        10.03 o
   2   0  16         33.93         24.65         3.72 o
   4   0  16        128.47        153.21         8.50 o
   6   0  16        476.92        459.55        37.94 o
   8   0  16        426.62        495.40        37.94 o
  10   0  16          0.18         -0.76         5.31 o
 -13   1  16         27.27         33.78         3.93 o
 -12   1  16         27.36         26.52         3.42 o
 -11   1  16         63.37         66.20         4.89 o
 -10   1  16        417.34        468.61        11.34 o
  -9   1  16         46.32         43.79         4.90 o
  -8   1  16          1.52         -1.20         1.20 o
  -7   1  16         53.60         54.93         3.44 o
  -6   1  16         18.15         17.20         2.57 o
  -5   1  16        594.22        579.05         8.91 o
  -4   1  16        138.84        138.03         4.08 o
  -3   1  16        287.55        284.23         5.27 o
  -2   1  16        106.00         91.87         3.26 o
  -1   1  16        337.35        334.94         6.86 o
   0   1  16        206.25        199.82         5.47 o
   1   1  16        357.65        372.48         7.11 o
   2   1  16        151.36        151.62         6.48 o
   3   1  16         60.86         60.10         3.80 o
   4   1  16         17.61         19.07         2.64 o
   5   1  16          0.02         -1.26         1.44 o
   6   1  16        188.48        178.62         7.59 o
   7   1  16         10.72          8.43         2.42 o
   8   1  16         23.96         25.73         3.93 o
   9   1  16          8.19         10.83         3.18 o
  10   1  16         47.01         53.04         5.58 o
  11   1  16         15.28         13.26         4.27 o
 -13   2  16          1.67          1.27         1.98 o
 -12   2  16         35.26         30.20         3.23 o
 -11   2  16          4.15          5.43         1.86 o
 -10   2  16          4.94          2.17         1.59 o
  -9   2  16        116.84        113.58         5.03 o
  -8   2  16        110.52        101.66         4.67 o
  -7   2  16        107.64        123.20         5.77 o
  -6   2  16         25.26         29.40         3.06 o
  -5   2  16        115.61        111.73         5.10 o
  -4   2  16          0.66         -0.71         1.35 o
  -3   2  16        162.64        174.83         6.23 o
  -2   2  16        245.98        227.32         6.35 o
  -1   2  16        599.38        606.62        14.06 o
   0   2  16         32.22         37.13         2.88 o
   1   2  16         15.40          9.22         1.73 o
   2   2  16        630.71        581.50        10.18 o
   3   2  16        728.23        722.99        11.92 o
   4   2  16        282.12        258.70         7.31 o
   5   2  16          5.47          4.92         2.00 o
   6   2  16          1.27          4.10         1.93 o
   7   2  16         58.72         55.54         4.41 o
   8   2  16          5.00          4.19         2.05 o
   9   2  16         29.77         35.70         4.01 o
  10   2  16          1.85          2.44         2.26 o
  11   2  16          4.42          5.03         2.91 o
 -12   3  16         22.10         24.92         3.89 o
 -11   3  16         18.38         15.88         3.31 o
 -10   3  16          8.16          5.81         2.58 o
  -9   3  16          1.73          1.53         1.98 o
  -8   3  16         65.79         57.74         4.93 o
  -7   3  16         37.24         31.72         3.66 o
  -6   3  16          6.67          3.47         1.92 o
  -5   3  16        194.86        188.98         7.33 o
  -4   3  16        320.13        290.10         9.64 o
  -3   3  16        275.81        240.97        12.76 o
  -2   3  16         43.68         38.27         3.38 o
  -1   3  16          0.77         -0.06         1.10 o
   0   3  16          0.22         -1.64         1.72 o
   1   3  16        114.31        127.91         6.48 o
   2   3  16          0.84          1.46         1.47 o
   3   3  16         61.77         60.84         4.92 o
   4   3  16          6.92          7.00         1.87 o
   5   3  16        210.20        217.75         8.38 o
   6   3  16        187.25        180.82        12.62 o
   7   3  16         55.93         47.52         3.84 o
   8   3  16         20.34         19.85         3.97 o
   9   3  16         17.71         18.51         2.55 o
  10   3  16         69.05         74.46        11.23 o
 -11   4  16         45.60         54.63        13.66 o
 -10   4  16        261.20        254.20        25.80 o
  -9   4  16        302.22        266.72        26.18 o
  -8   4  16        102.75         97.13        15.93 o
  -7   4  16        150.96        148.71        16.69 o
  -6   4  16         76.37         66.63         8.66 o
  -5   4  16         14.66         19.87         5.29 o
  -4   4  16         90.28         63.28         8.14 o
  -3   4  16         57.01         54.81         8.16 o
  -2   4  16         20.63         21.35         5.17 o
  -1   4  16        189.76        196.61        16.31 o
   0   4  16        228.49        217.14        11.23 o
   1   4  16          4.97          7.70         2.82 o
   2   4  16        309.92        298.03        12.23 o
   3   4  16         96.89         87.94         7.47 o
   4   4  16         49.75         42.70         4.96 o
   5   4  16         85.47         79.38         6.67 o
   6   4  16        164.97        153.99        13.20 o
   7   4  16        117.54        142.76        21.67 o
   8   4  16          8.05          3.86         4.10 o
   9   4  16          1.28          1.90         9.11 o
  -9   5  16        140.59        103.96        17.83 o
  -8   5  16         93.27         75.88        15.93 o
  -7   5  16          3.84          4.93         7.97 o
  -6   5  16         28.40         19.35         9.86 o
  -5   5  16         89.89         75.12        15.93 o
  -4   5  16          6.69          9.86         7.97 o
  -3   5  16        169.35        149.10        12.63 o
  -2   5  16         20.57         20.89         5.46 o
  -1   5  16         31.22         35.77         6.63 o
   0   5  16        167.42        173.15        12.28 o
   1   5  16         58.34         57.08         6.30 o
   2   5  16          3.41         11.78         4.72 o
   3   5  16         23.38         25.82         5.04 o
   4   5  16          0.96          1.59         3.04 o
   5   5  16        112.11        132.11        13.91 o
   6   5  16         14.72         14.79         4.85 o
   7   5  16          0.93          0.30         3.93 o
   8   5  16          2.63          7.59         7.97 o
  -7   6  16          6.47          2.28         8.35 o
  -6   6  16         36.47         30.73        12.52 o
  -5   6  16        212.00        209.43        27.32 o
  -4   6  16          0.02         -4.55         6.83 o
  -3   6  16          3.34          3.04         6.83 o
  -2   6  16          4.08         -5.31         7.59 o
  -1   6  16          4.71         17.45        10.62 o
   0   6  16         21.88         33.01        13.66 o
   1   6  16          0.37         -1.63         4.42 o
   2   6  16          2.37          4.40         6.03 o
   3   6  16         15.29         19.24         5.94 o
   4   6  16         11.02         12.62         5.33 o
   5   6  16         76.11         97.91        16.99 o
  -1   7  16          0.93          4.17         9.48 o
 -13   0  17        117.29        122.96         9.26 o
 -11   0  17         46.39         49.78         5.97 o
  -9   0  17         43.59         39.86         7.15 o
  -7   0  17         10.59          6.86         2.31 o
  -5   0  17         45.77         55.79         4.67 o
  -3   0  17       2665.19       2615.54        37.80 o
  -1   0  17        184.54        194.53        10.42 o
   1   0  17          8.87         11.76         2.52 o
   3   0  17         12.32         21.47         3.99 o
   5   0  17          0.73         -1.75         3.60 o
   7   0  17          0.21          4.09         3.46 o
   9   0  17        141.65        134.45        15.93 o
  11   0  17          1.78         -1.52         4.55 o
 -13   1  17         44.46         52.53         4.82 o
 -12   1  17          3.68          2.22         2.21 o
 -11   1  17         23.13         23.42         3.05 o
 -10   1  17          0.29         -0.62         1.61 o
  -9   1  17         33.17         41.51         3.32 o
  -8   1  17          4.96          4.15         1.64 o
  -7   1  17       1345.69       1361.67        19.41 o
  -6   1  17        932.22        975.35        14.98 o
  -5   1  17         57.75         50.71         3.23 o
  -4   1  17         72.94         72.52         4.29 o
  -3   1  17        122.12        128.88         4.14 o
  -2   1  17        330.10        345.06         7.14 o
  -1   1  17       1604.30       1586.48        20.26 o
   0   1  17         72.20         65.33         3.82 o
   1   1  17         18.48         16.82         2.21 o
   2   1  17         78.71         72.61         3.98 o
   3   1  17          0.40          0.38         1.33 o
   4   1  17          9.71         11.91         2.28 o
   5   1  17         40.40         31.26         3.76 o
   6   1  17         20.26         19.04         3.23 o
   7   1  17         29.42         33.19         6.30 o
   8   1  17         39.02         37.50         4.60 o
   9   1  17        134.05        146.30         9.53 o
  10   1  17          9.17          4.22         2.79 o
  11   1  17         46.27         61.15         7.56 o
 -12   2  17        130.67        140.52         6.44 o
 -11   2  17         59.75         64.86         4.46 o
 -10   2  17        110.19        123.63         5.41 o
  -9   2  17        106.91        109.53         4.99 o
  -8   2  17          0.25         -1.01         1.27 o
  -7   2  17         19.04         17.93         2.75 o
  -6   2  17         20.90         17.38         3.38 o
  -5   2  17        110.60         94.72         6.12 o
  -4   2  17         80.85         74.43         4.97 o
  -3   2  17        494.51        445.67         9.81 o
  -2   2  17         31.76         33.62         3.01 o
  -1   2  17        437.91        417.62         9.80 o
   0   2  17        850.01        831.56        13.62 o
   1   2  17        257.94        240.48         6.46 o
   2   2  17          5.54          7.54         1.80 o
   3   2  17        167.94        161.45         9.07 o
   4   2  17          3.83          4.80         1.82 o
   5   2  17         75.80         84.57         6.42 o
   6   2  17        204.97        207.04         8.02 o
   7   2  17         59.65         63.69         6.21 o
   8   2  17        105.57        116.18         6.87 o
   9   2  17         50.52         53.03         4.87 o
  10   2  17         32.67         30.54         7.78 o
 -12   3  17          2.33          5.87         2.95 o
 -11   3  17        139.24        151.46         9.80 o
 -10   3  17         19.75         20.30         6.21 o
  -9   3  17          7.76          7.07         2.54 o
  -8   3  17         50.41         48.22         4.62 o
  -7   3  17          3.44         -0.71         1.75 o
  -6   3  17         81.81         69.06         5.14 o
  -5   3  17          8.13         12.04         4.38 o
  -4   3  17          5.53          8.40         2.28 o
  -3   3  17        497.65        458.63        11.95 o
  -2   3  17        590.51        590.37        13.96 o
  -1   3  17         14.73         13.20         2.21 o
   0   3  17         11.77         11.97         2.74 o
   1   3  17         37.28         37.95         3.18 o
   2   3  17        111.85        114.42         5.16 o
   3   3  17         33.42         30.01         3.06 o
   4   3  17        337.18        329.57        12.69 o
   5   3  17        142.88        136.15         5.89 o
   6   3  17          4.37          4.45         1.80 o
   7   3  17        144.59        142.66         6.23 o
   8   3  17        110.94         92.48         5.80 o
   9   3  17          8.32         10.03         4.88 o
  10   3  17          0.12         10.24         9.86 o
 -10   4  17         34.57         15.18         8.73 o
  -9   4  17          1.78          3.04         6.83 o
  -8   4  17         87.70         67.53        14.42 o
  -7   4  17        458.93        502.32        32.63 o
  -6   4  17          8.04          7.09         4.19 o
  -5   4  17          3.36         -2.28         3.04 o
  -4   4  17          2.29          2.60         3.32 o
  -3   4  17          2.14          5.89         3.85 o
  -2   4  17         14.02         11.89         4.63 o
  -1   4  17        365.90        318.05        17.74 o
   0   4  17          2.50          4.14         2.65 o
   1   4  17         77.76         68.65         6.77 o
   2   4  17         15.45         11.35         2.92 o
   3   4  17          0.78         -0.15         2.31 o
   4   4  17          9.39          8.24         2.93 o
   5   4  17         17.64         21.23         4.02 o
   6   4  17          0.84          1.36         3.34 o
   7   4  17         86.61         79.62         9.20 o
   8   4  17        128.56        132.41        23.14 o
   9   4  17         43.29         30.35        12.14 o
  -9   5  17          1.94          0.00         6.07 o
  -8   5  17         69.46         76.26        16.31 o
  -7   5  17         90.27         91.81        17.07 o
  -6   5  17        148.49        128.24        20.49 o
  -5   5  17        273.11        328.56        33.01 o
  -4   5  17         31.58         34.90        11.76 o
  -3   5  17         24.40          3.79         7.97 o
  -2   5  17         19.65         22.01        10.24 o
  -1   5  17         40.22         36.80        14.04 o
   0   5  17         32.35         45.53        14.42 o
   1   5  17          0.63         10.01         9.11 o
   2   5  17        175.47        183.84        14.09 o
   3   5  17        109.41        122.96         9.83 o
   4   5  17         34.19         36.46         5.83 o
   5   5  17         26.80         18.03         4.88 o
   6   5  17          4.60          1.08         4.56 o
   7   5  17          5.39         11.00         8.73 o
  -6   6  17          2.13         -5.31         5.31 o
  -5   6  17          5.28         14.42         8.73 o
  -4   6  17         20.13         20.87        12.52 o
  -3   6  17          6.61          9.11         9.48 o
  -2   6  17         89.22        105.85        20.87 o
  -1   6  17         21.55         18.97        11.76 o
   0   6  17         95.87        152.14        26.94 o
   1   6  17         24.13         31.34        17.45 o
   2   6  17         27.04         19.70         7.56 o
   3   6  17         50.34         62.03        11.83 o
   4   6  17         25.02         31.17        11.61 o
 -12   0  18        130.82        124.60         9.32 o
 -10   0  18        343.02        360.51        17.15 o
  -8   0  18         65.71         73.95         6.63 o
  -6   0  18        303.54        303.13         9.78 o
  -4   0  18       2960.46       2989.18        42.79 o
  -2   0  18         61.35         58.69         5.78 o
   0   0  18         36.30         40.80         4.04 o
   2   0  18         10.09          8.93         3.11 o
   4   0  18          7.94          6.26         3.76 o
   6   0  18         31.14         41.72         6.74 o
   8   0  18        112.83        132.55        12.03 o
  10   0  18         75.32         83.85        13.28 o
 -12   1  18         12.39         17.52         2.92 o
 -11   1  18         10.01         11.04         2.34 o
 -10   1  18         62.83         67.72         6.00 o
  -9   1  18         24.56         16.62         2.54 o
  -8   1  18        220.50        212.12         6.69 o
  -7   1  18        137.25        142.06         5.77 o
  -6   1  18        228.97        232.61         6.41 o
  -5   1  18          0.12         -0.38         1.31 o
  -4   1  18        798.89        783.83        11.89 o
  -3   1  18         14.66         14.64         1.92 o
  -2   1  18        459.12        437.97         8.92 o
  -1   1  18        271.29        298.19         7.24 o
   0   1  18        349.46        349.98         7.99 o
   1   1  18         63.73         55.82         3.73 o
   2   1  18        299.81        276.93         8.01 o
   3   1  18         95.22         81.85         4.70 o
   4   1  18         96.47         81.03         5.12 o
   5   1  18          0.24         -0.47         1.80 o
   6   1  18         16.93         18.35         3.56 o
   7   1  18         85.11         69.03         6.13 o
   8   1  18          2.84          6.11         2.82 o
   9   1  18          1.06          2.94         2.77 o
  10   1  18         19.44         31.58         6.20 o
 -12   2  18          3.49          1.94         2.03 o
 -11   2  18         81.30        103.74         5.72 o
 -10   2  18         66.64         76.51         4.50 o
  -9   2  18          9.51          5.98         1.89 o
  -8   2  18          6.59          8.86         2.20 o
  -7   2  18        193.70        220.69        20.54 o
  -6   2  18         43.77         40.70         4.32 o
  -5   2  18         12.90          9.70         2.66 o
  -4   2  18          2.02          2.44         2.30 o
  -3   2  18        579.16        557.03        12.76 o
  -2   2  18        462.24        435.35         9.06 o
  -1   2  18         50.12         48.33         3.48 o
   0   2  18        366.08        346.30        10.66 o
   1   2  18         53.28         67.33         3.91 o
   2   2  18        152.58        160.67         6.01 o
   3   2  18          0.66          0.22         1.44 o
   4   2  18         65.76         68.19         4.53 o
   5   2  18         47.55         48.67         3.92 o
   6   2  18         70.91         65.54         4.87 o
   7   2  18         38.66         50.13         5.16 o
   8   2  18         84.05        102.97         7.31 o
   9   2  18         29.83         33.68         7.49 o
  10   2  18          0.00          0.13         2.71 o
 -11   3  18          5.32          1.59         2.84 o
 -10   3  18         40.93         37.24         5.20 o
  -9   3  18        345.01        415.62        17.75 o
  -8   3  18         67.09         59.75         5.21 o
  -7   3  18        446.60        462.31        12.80 o
  -6   3  18          7.35         18.68         5.20 o
  -5   3  18         30.68         29.12         3.67 o
  -4   3  18         27.63         23.78         5.29 o
  -3   3  18          6.39          5.10         2.12 o
  -2   3  18         99.18         87.48         6.35 o
  -1   3  18         15.51         11.24         2.59 o
   0   3  18         47.20         47.87         4.70 o
   1   3  18         57.30         58.12         4.09 o
   2   3  18        367.35        336.32         8.75 o
   3   3  18          8.89          9.15         2.06 o
   4   3  18         62.94         58.34         4.29 o
   5   3  18          0.09          1.23         1.70 o
   6   3  18          3.49          3.24         2.90 o
   7   3  18          0.35         -0.53         2.30 o
   8   3  18         25.56         25.47         3.41 o
   9   3  18          1.21          1.77         2.19 o
 -10   4  18          4.83          1.14         6.83 o
  -9   4  18         24.21         37.18        11.38 o
  -8   4  18         13.01          1.52         7.59 o
  -7   4  18          0.59          2.66         6.83 o
  -6   4  18         11.01          7.21         6.83 o
  -5   4  18         54.74         46.99         8.54 o
  -4   4  18         17.84         11.28         4.48 o
  -3   4  18         89.42        113.73        11.48 o
  -2   4  18        111.22        126.07        18.02 o
  -1   4  18         17.63          8.70         9.11 o
   0   4  18        223.66        212.10        16.41 o
   1   4  18          8.22          9.85         2.92 o
   2   4  18          8.82          1.39         3.04 o
   3   4  18         50.70         46.72         5.22 o
   4   4  18         18.79         12.97         3.73 o
   5   4  18        207.56        189.22        11.97 o
   6   4  18          9.32         14.53         4.31 o
   7   4  18         29.97         22.40         7.50 o
   8   4  18          6.12          1.52         7.59 o
  -8   5  18         22.18         26.56        10.62 o
  -7   5  18         51.99         47.80        13.66 o
  -6   5  18          1.02          0.00         7.21 o
  -5   5  18        124.97        116.48        19.73 o
  -4   5  18         82.25         58.05        15.18 o
  -3   5  18         33.54         55.77        14.80 o
  -2   5  18          0.04          0.76         7.21 o
  -1   5  18         38.79         47.80        14.04 o
   0   5  18         11.01         12.52         9.48 o
   1   5  18          0.04         -2.02         4.69 o
   2   5  18          9.39          8.05         3.68 o
   3   5  18         29.35         27.79         5.39 o
   4   5  18        197.77        217.58        13.30 o
   5   5  18         29.22         29.04         7.19 o
   6   5  18          6.24         14.97         8.47 o
  -5   6  18          1.60          6.83         9.86 o
  -4   6  18         89.19         81.95        17.83 o
  -3   6  18          0.01          3.41         8.35 o
  -2   6  18          3.89         -0.38         7.97 o
  -1   6  18         18.34         36.04        13.66 o
   0   6  18          3.05          1.14         7.97 o
   1   6  18         23.11         29.50        16.88 o
   2   6  18          2.14          5.17         5.74 o
   3   6  18         66.92         48.32        12.71 o
 -11   0  19        306.42        322.63        13.04 o
  -9   0  19        131.45        121.70         8.73 o
  -7   0  19         69.81         67.16         7.07 o
  -5   0  19         11.57         10.81         3.53 o
  -3   0  19         76.48         67.80         4.51 o
  -1   0  19         29.71         27.57         3.56 o
   1   0  19          8.59          5.37         3.35 o
   3   0  19         89.79         85.34        30.16 o
   5   0  19          1.54          0.63         3.09 o
   7   0  19         18.22         23.26         6.01 o
   9   0  19        276.04        321.73        22.01 o
 -12   1  19         55.17         59.18         4.50 o
 -11   1  19         69.47         65.54         5.61 o
 -10   1  19        191.03        197.65         7.69 o
  -9   1  19          3.23         -0.46         1.75 o
  -8   1  19         21.18         16.59         2.47 o
  -7   1  19        349.16        379.99         8.54 o
  -6   1  19        183.25        193.21         6.47 o
  -5   1  19         35.86         39.55         3.36 o
  -4   1  19         18.50         18.15         2.50 o
  -3   1  19         81.66         77.37         3.93 o
  -2   1  19        180.85        181.78         6.11 o
  -1   1  19       1212.53       1184.52        17.81 o
   0   1  19        141.67        144.49         6.07 o
   1   1  19          4.90          1.68         1.56 o
   2   1  19         36.14         26.82         3.18 o
   3   1  19         83.12         81.76         8.29 o
   4   1  19         62.91         60.19         6.20 o
   5   1  19          0.21          2.79         2.32 o
   6   1  19         52.05         50.93         5.75 o
   7   1  19          0.77         -2.06         2.06 o
   8   1  19          4.83          4.80         2.98 o
   9   1  19         30.72         30.44         6.01 o
  10   1  19         11.44         13.94         4.81 o
 -11   2  19        409.67        450.66        21.03 o
 -10   2  19         51.40         46.65         5.31 o
  -9   2  19         70.98         67.90         6.05 o
  -8   2  19          1.05          2.06         2.09 o
  -7   2  19        104.17         92.80         6.69 o
  -6   2  19          2.14          2.46         2.41 o
  -5   2  19         84.31         91.84         6.47 o
  -4   2  19          4.84          5.19         2.19 o
  -3   2  19        274.41        283.17        12.60 o
  -2   2  19          5.02          1.42         1.49 o
  -1   2  19        132.63        110.02         5.18 o
   0   2  19         32.79         36.79         3.23 o
   1   2  19         57.92         60.19         4.06 o
   2   2  19        120.81        132.21         5.66 o
   3   2  19          1.72          2.09         1.62 o
   4   2  19          4.55          1.12         1.89 o
   5   2  19         39.69         40.68         3.76 o
   6   2  19         17.16         13.97         2.90 o
   7   2  19         10.40          8.86         2.97 o
   8   2  19         42.59         48.54         5.18 o
   9   2  19         18.27         21.10         4.77 o
 -10   3  19         14.26         14.34         4.07 o
  -9   3  19         49.52         44.36         5.37 o
  -8   3  19          0.02         -1.33         2.19 o
  -7   3  19         99.44        102.72         6.86 o
  -6   3  19        222.09        196.82         8.83 o
  -5   3  19         77.91         90.77        11.23 o
  -4   3  19        159.90        167.04         7.91 o
  -3   3  19         48.84         34.44         3.92 o
  -2   3  19          0.24         -1.60         1.60 o
  -1   3  19         43.47         31.50         3.94 o
   0   3  19         19.72         20.93         3.03 o
   1   3  19         14.57         10.38         2.17 o
   2   3  19          2.68         -1.55         1.55 o
   3   3  19         14.28         18.52         5.21 o
   4   3  19         21.01         25.10         3.86 o
   5   3  19         18.79         19.29         2.97 o
   6   3  19          1.47          2.46         1.92 o
   7   3  19          1.70          3.39         2.21 o
   8   3  19        222.22        230.31        10.28 o
  -9   4  19          0.00          0.76         6.45 o
  -8   4  19         20.72         14.80         9.11 o
  -7   4  19          3.50         -3.79         6.45 o
  -6   4  19          7.82         12.52         8.73 o
  -5   4  19          5.51          3.79         7.97 o
  -4   4  19         57.67         55.77        13.28 o
  -3   4  19         95.85         92.10        11.03 o
  -2   4  19         74.18         62.37        15.18 o
  -1   4  19          3.27          1.24         3.88 o
   0   4  19         62.11         71.97        10.62 o
   1   4  19          0.98          5.28         2.70 o
   2   4  19          1.05          1.59         2.40 o
   3   4  19        259.45        285.07        13.58 o
   4   4  19         20.03         16.75         5.09 o
   5   4  19         30.56         39.50         5.96 o
   6   4  19         24.53         39.65        11.58 o
   7   4  19          0.08         -0.08         5.08 o
  -7   5  19         11.59         23.14        11.00 o
  -6   5  19         28.47         28.45        11.76 o
  -5   5  19         51.49         55.77        14.80 o
  -4   5  19          4.91         10.62         8.73 o
  -3   5  19         70.45         59.57        15.18 o
  -2   5  19          9.78          2.28         7.97 o
  -1   5  19         18.66         27.70        12.52 o
   0   5  19        156.89        117.23        21.25 o
   1   5  19         81.60         82.34        12.67 o
   2   5  19        113.66        110.89        16.93 o
   3   5  19          9.78          7.21         4.89 o
   4   5  19         53.19         66.74         9.83 o
   5   5  19         32.95         39.28        14.36 o
  -3   6  19         34.42         51.22        15.93 o
  -2   6  19         49.40         25.80        14.04 o
  -1   6  19         91.18        135.45        24.28 o
   0   6  19         51.84         70.57        19.73 o
   1   6  19          3.85          7.59         9.48 o
 -10   0  20        183.90        201.10        18.96 o
  -8   0  20        408.19        412.71        14.26 o
  -6   0  20          0.94          1.44         2.40 o
  -4   0  20         36.92         36.53         4.49 o
  -2   0  20         38.46         36.83         4.68 o
   0   0  20         94.87         96.66         9.23 o
   2   0  20        218.46        232.32        50.46 o
   4   0  20          4.83         11.16         4.81 o
   6   0  20         55.72         44.25         7.56 o
   8   0  20          1.12          4.30         4.15 o
 -11   1  20          0.06         -0.08         2.00 o
 -10   1  20         11.24         10.04         2.55 o
  -9   1  20         62.31         63.20         5.26 o
  -8   1  20         40.78         49.38         4.50 o
  -7   1  20          0.77         -1.15         1.76 o
  -6   1  20          6.83          4.59         1.85 o
  -5   1  20          0.48         -0.26         1.40 o
  -4   1  20        102.28        101.16         4.87 o
  -3   1  20        135.05        137.58         7.16 o
  -2   1  20         18.78         20.97         2.58 o
  -1   1  20        579.23        559.44        14.79 o
   0   1  20         18.41         17.07         2.68 o
   1   1  20         22.11         20.64         3.22 o
   2   1  20          5.66          9.76         2.59 o
   3   1  20        318.20        313.87        10.87 o
   4   1  20         41.96         41.11         4.82 o
   5   1  20         83.96         77.35        10.46 o
   6   1  20         17.45          8.97         6.57 o
   7   1  20          0.28         -0.44         2.45 o
   8   1  20         13.56         28.03         6.01 o
   9   1  20          5.86          4.17         3.92 o
 -11   2  20         37.88         40.82         5.95 o
 -10   2  20         31.72         28.00         5.92 o
  -9   2  20         22.01         34.49         5.09 o
  -8   2  20         87.61         96.54         7.05 o
  -7   2  20        246.80        279.58        10.66 o
  -6   2  20          3.34          2.33         2.31 o
  -5   2  20         81.36         60.77         5.43 o
  -4   2  20        129.32        115.00         7.46 o
  -3   2  20         28.81         28.65         4.27 o
  -2   2  20         41.89         35.17         3.85 o
  -1   2  20         61.82         49.62         4.03 o
   0   2  20          5.92          4.42         2.10 o
   1   2  20         77.30         73.54         5.62 o
   2   2  20        531.73        510.28        10.84 o
   3   2  20         55.24         56.58         4.31 o
   4   2  20          0.93          5.10         2.30 o
   5   2  20        114.94        120.10         7.33 o
   6   2  20          0.05         -0.60         2.14 o
   7   2  20         14.50         13.34         3.40 o
   8   2  20          0.87         -2.64         2.64 o
 -10   3  20          0.79         -0.55         3.00 o
  -9   3  20         82.94         93.95         7.92 o
  -8   3  20         18.79         30.15         4.70 o
  -7   3  20         17.95         16.58         3.72 o
  -6   3  20         64.17         65.23         5.62 o
  -5   3  20         55.47         62.00         5.41 o
  -4   3  20         35.53         21.94         3.50 o
  -3   3  20         39.86         33.64         4.55 o
  -2   3  20         27.24         19.27         3.46 o
  -1   3  20         68.05         84.00         7.23 o
   0   3  20        140.69        140.01         6.64 o
   1   3  20          3.22          3.69         2.05 o
   2   3  20         10.47         11.27         2.39 o
   3   3  20          1.67          5.18         2.10 o
   4   3  20          1.16         -0.95         1.72 o
   5   3  20        115.45        121.66         7.32 o
   6   3  20          0.01         -0.22         2.56 o
   7   3  20          3.95          3.00         2.53 o
  -8   4  20         76.25         75.50        15.93 o
  -7   4  20        160.81        170.73        22.38 o
  -6   4  20         83.62         83.85        15.56 o
  -5   4  20         67.01         71.33        15.18 o
  -4   4  20         83.63         54.25        13.66 o
  -3   4  20          3.03         -4.93         4.93 o
  -2   4  20          8.16          7.59         7.97 o
  -1   4  20         34.49         51.60        14.42 o
   0   4  20         12.63         13.53         5.82 o
   1   4  20         27.69         33.58         7.44 o
   2   4  20          0.73          2.20         2.89 o
   3   4  20        113.58        133.30        10.24 o
   4   4  20         82.41         83.11         8.13 o
   5   4  20          3.12          0.76         4.50 o
   6   4  20         44.98         48.79        11.02 o
  -6   5  20         39.11         48.94        13.66 o
  -5   5  20         29.67         33.77        11.76 o
  -4   5  20          1.59          0.76         6.83 o
  -3   5  20          2.50         25.42        11.38 o
  -2   5  20         15.49          2.28         8.73 o
  -1   5  20         17.27         36.04        13.66 o
   0   5  20         80.98         86.50        19.73 o
   1   5  20         78.85        111.92        22.01 o
   2   5  20         29.82         21.09         7.91 o
   3   5  20        125.23        141.09        27.13 o
   4   5  20          5.05          4.30         4.84 o
 -11   0  21         65.28         63.05         6.97 o
  -9   0  21        219.63        250.39        34.88 o
  -7   0  21          3.11          8.23         3.11 o
  -5   0  21         52.26         37.06         6.27 o
  -3   0  21          0.18          1.25         2.26 o
  -1   0  21       1098.21       1076.90        25.65 o
   1   0  21         47.61         47.20         7.34 o
   3   0  21         87.66        121.82        11.34 o
   5   0  21         13.16         11.26         4.96 o
   7   0  21          7.33          8.64         4.74 o
 -10   1  21         13.80         13.04         3.77 o
  -9   1  21         14.81         12.42         2.73 o
  -8   1  21         15.50         12.49         2.84 o
  -7   1  21          1.44          2.48         2.01 o
  -6   1  21         36.47         33.54         3.66 o
  -5   1  21          3.53          4.48         1.80 o
  -4   1  21        182.48        182.00         7.40 o
  -3   1  21         25.18         34.50         3.68 o
  -2   1  21         12.29          7.45         2.67 o
  -1   1  21        182.57        189.06         8.27 o
   0   1  21         21.26         25.56         3.08 o
   1   1  21          4.01          5.83         2.17 o
   2   1  21          3.36         -0.45         2.30 o
   3   1  21        103.55        110.00         7.80 o
   4   1  21         86.68         85.96        12.05 o
   5   1  21         73.31         72.30         6.46 o
   6   1  21          1.78         -2.53         2.53 o
   7   1  21          3.75          1.59         4.10 o
   8   1  21          0.32         -1.56         3.28 o
 -10   2  21         70.34         71.01         9.50 o
  -9   2  21         23.68         22.95         4.66 o
  -8   2  21          1.18          1.02         2.53 o
  -7   2  21        205.16        198.65        11.34 o
  -6   2  21          4.42         -1.09         2.57 o
  -5   2  21        270.39        259.76         8.94 o
  -4   2  21         96.76         90.12         5.95 o
  -3   2  21          0.01          0.02         1.89 o
  -2   2  21          4.29          3.36         2.13 o
  -1   2  21         40.68         46.61         4.05 o
   0   2  21        171.67        164.52         7.28 o
   1   2  21        118.80        121.32         7.07 o
   2   2  21        327.01        350.00         9.64 o
   3   2  21         31.37         40.37         4.95 o
   4   2  21          0.42         -2.06         2.06 o
   5   2  21         52.96         44.90         5.13 o
   6   2  21          1.05          6.02         4.49 o
   7   2  21          0.22          3.31         3.64 o
   8   2  21         17.74         13.13         4.63 o
  -9   3  21         48.11         48.48         5.86 o
  -8   3  21        135.49        162.47        11.56 o
  -7   3  21         20.22         25.07         4.40 o
  -6   3  21          2.51          5.76         3.74 o
  -5   3  21         35.11         33.03         4.17 o
  -4   3  21         76.05         72.52         5.87 o
  -3   3  21         48.43         57.98         5.19 o
  -2   3  21         92.27         83.01         8.19 o
  -1   3  21        102.51        119.20         7.60 o
   0   3  21         38.51         39.25         4.43 o
   1   3  21         37.74         30.85         3.73 o
   2   3  21          0.63         -1.65         1.65 o
   3   3  21          1.64          1.14         1.72 o
   4   3  21         57.68         69.17         5.29 o
   5   3  21        175.20        183.49        10.25 o
   6   3  21          0.03          1.01         2.49 o
   7   3  21         19.20         17.45         4.17 o
  -7   4  21          0.25          0.00         6.83 o
  -6   4  21          6.60         -4.93         6.07 o
  -5   4  21         23.51         23.90        10.24 o
  -4   4  21          0.77          0.76         7.21 o
  -3   4  21         19.69          6.07         8.35 o
  -2   4  21          2.49         15.56         8.73 o
  -1   4  21        106.21        116.41        19.35 o
   0   4  21          0.41          2.59         5.31 o
   1   4  21          3.34          2.40         6.83 o
   2   4  21        103.28        152.79        26.09 o
   3   4  21          5.79          6.66         4.38 o
   4   4  21          9.81         19.32         5.91 o
   5   4  21          2.60          7.15         4.81 o
  -4   5  21         51.54         56.91        15.56 o
  -3   5  21         53.08         71.71        16.69 o
  -2   5  21          7.76         26.94        11.38 o
  -1   5  21         11.38          9.48         9.11 o
   0   5  21          1.53         11.38        10.24 o
   1   5  21         24.33         20.87        10.62 o
   2   5  21          2.36          1.43         6.54 o
 -10   0  22         34.06         36.29         6.88 o
  -8   0  22         75.34         67.53         8.63 o
  -6   0  22         83.37         96.11         9.84 o
  -4   0  22        195.96        215.97        23.52 o
  -2   0  22          0.16         -0.20         2.16 o
   0   0  22        301.32        304.72        15.41 o
   2   0  22          0.68          1.14         3.49 o
   4   0  22          8.07         13.09         5.10 o
   6   0  22          5.76          6.30         4.69 o
 -10   1  22          4.27          5.20         2.79 o
  -9   1  22         48.73         61.76         6.14 o
  -8   1  22         26.91         24.84         4.31 o
  -7   1  22         78.65         84.70         5.80 o
  -6   1  22          1.10         -1.65         1.74 o
  -5   1  22         28.33         27.41         3.45 o
  -4   1  22         78.12         87.08         6.60 o
  -3   1  22         71.32         69.45         5.82 o
  -2   1  22          6.87          5.92         2.71 o
  -1   1  22         73.55         75.12         5.38 o
   0   1  22         37.15         28.38         3.73 o
   1   1  22         26.05         12.22         3.35 o
   2   1  22        158.16        148.05         9.00 o
   3   1  22          1.88          4.60         2.69 o
   4   1  22         16.43         17.27         3.79 o
   5   1  22         87.54        110.23         8.10 o
   6   1  22          1.28         -3.37         3.48 o
   7   1  22         15.46         19.86         7.59 o
  -9   2  22         23.23         20.03         4.75 o
  -8   2  22         35.37         41.70         5.76 o
  -7   2  22         22.72         33.75         4.74 o
  -6   2  22         10.92         14.66         3.49 o
  -5   2  22        132.50        149.27         7.76 o
  -4   2  22          1.40          1.88         2.50 o
  -3   2  22          3.03         -1.30         1.91 o
  -2   2  22          1.40          0.66         2.16 o
  -1   2  22        114.73        103.95         7.70 o
   0   2  22          2.59          1.88         2.17 o
   1   2  22          1.03         -0.10         1.99 o
   2   2  22         18.72         12.91         6.18 o
   3   2  22          2.32          4.87         2.69 o
   4   2  22         26.31         15.62         3.68 o
   5   2  22         91.67        101.85         7.56 o
   6   2  22          0.16         -2.05         2.98 o
   7   2  22          2.23          1.46         4.93 o
  -8   3  22          5.45          9.13         3.66 o
  -7   3  22         88.15         91.49         7.64 o
  -6   3  22          6.44          9.25         3.63 o
  -5   3  22         98.69         98.98        10.01 o
  -4   3  22          7.70          5.28         3.58 o
  -3   3  22         72.52         68.12         6.17 o
  -2   3  22          1.93          3.05         2.14 o
  -1   3  22         20.60         13.86         3.24 o
   0   3  22          0.58         -1.50         2.46 o
   1   3  22         61.60         55.98         6.13 o
   2   3  22         39.79         42.66         5.31 o
   3   3  22          1.87          0.68         2.68 o
   4   3  22          7.54          3.68         6.07 o
   5   3  22         72.28         68.09        15.37 o
   6   3  22          1.70         -0.38         2.66 o
  -6   4  22          8.13         23.90        10.62 o
  -5   4  22        137.71        170.35        22.38 o
  -4   4  22         27.12         39.46        12.90 o
  -3   4  22         45.89         47.42        13.28 o
  -2   4  22         80.15        100.16        12.12 o
  -1   4  22        146.28        177.44        16.10 o
   0   4  22         88.05        117.36        13.04 o
   1   4  22         21.41         39.84        13.28 o
   2   4  22          0.40          9.11         9.48 o
   3   4  22         19.22         20.69         5.43 o
   4   4  22         17.75         18.30         6.13 o
  -9   0  23         17.57         14.80         4.88 o
  -7   0  23        111.63        111.91        10.91 o
  -5   0  23         38.78         36.67         7.97 o
  -3   0  23         26.67         21.67         8.35 o
  -1   0  23        191.86        225.35        15.83 o
   1   0  23        194.42        209.99        15.38 o
   3   0  23         59.95         75.32         9.66 o
   5   0  23        226.69        245.10        17.49 o
  -9   1  23         30.81         34.39         4.10 o
  -8   1  23         35.79         32.40         3.99 o
  -7   1  23          2.15          1.39         2.42 o
  -6   1  23          9.99          3.50         2.51 o
  -5   1  23         39.11         48.80        10.43 o
  -4   1  23         17.98         20.64         3.99 o
  -3   1  23          0.08         -1.50         2.18 o
  -2   1  23         39.86         46.03         5.11 o
  -1   1  23        126.97        128.53         7.30 o
   0   1  23         21.17         20.76         4.03 o
   1   1  23        194.89        190.13        11.12 o
   2   1  23          4.84          3.78         2.99 o
   3   1  23         15.53         22.49         4.80 o
   4   1  23         18.40         20.30         4.08 o
   5   1  23         43.66         36.83        10.20 o
   6   1  23         32.13         36.23         9.48 o
  -8   2  23         14.08         16.02         4.46 o
  -7   2  23          2.61          4.47         3.34 o
  -6   2  23        101.82         86.57         7.80 o
  -5   2  23         14.77         12.52         4.59 o
  -4   2  23         20.97         29.47         4.02 o
  -3   2  23          8.89          6.13         2.58 o
  -2   2  23         18.42         21.67         5.04 o
  -1   2  23          2.81          3.56         2.60 o
   0   2  23         41.32         46.80         5.20 o
   1   2  23          4.49          3.31         2.51 o
   2   2  23         14.12         10.82         3.91 o
   3   2  23          0.53          0.31         2.94 o
   4   2  23          3.38          6.31         3.77 o
   5   2  23        238.46        260.85        16.32 o
  -7   3  23          4.47         -0.17         2.71 o
  -6   3  23          2.14          0.11         2.89 o
  -5   3  23        245.46        283.63        12.32 o
  -4   3  23         12.19         12.81         3.34 o
  -3   3  23         38.95         46.77         5.08 o
  -2   3  23        194.49        185.28         9.04 o
  -1   3  23         20.14         14.48         3.91 o
   0   3  23         61.90         66.22         6.46 o
   1   3  23          9.10         12.92         7.02 o
   2   3  23          4.20          3.19         3.81 o
   3   3  23         37.74         42.33         5.91 o
   4   3  23          4.57          5.15         3.60 o
  -4   4  23          2.74          3.79         7.59 o
  -3   4  23          5.75          7.21         8.73 o
  -2   4  23         16.12         29.21        11.76 o
  -1   4  23         10.52         18.21        11.00 o
   0   4  23          1.25         -1.90         7.59 o
   1   4  23          2.84          2.28         8.35 o
   2   4  23         96.16        168.07        26.18 o
  -8   0  24         33.10         32.55         6.53 o
  -6   0  24         97.20        103.61        10.57 o
  -4   0  24         14.25         16.40         5.10 o
  -2   0  24        247.04        259.91        15.56 o
   0   0  24         20.31         23.94         6.30 o
   2   0  24          0.51         -3.33         3.46 o
   4   0  24         37.23         42.34         7.93 o
  -8   1  24          3.87         -2.18         2.18 o
  -7   1  24         80.86         92.28         7.04 o
  -6   1  24         76.49         78.78         8.20 o
  -5   1  24          1.94         -2.52         2.52 o
  -4   1  24         14.60         18.85         4.86 o
  -3   1  24          0.00          0.63         2.68 o
  -2   1  24         14.06         16.44         3.69 o
  -1   1  24          2.75          2.79         2.79 o
   0   1  24        389.82        417.76        13.55 o
   1   1  24        147.50        163.51         9.87 o
   2   1  24         18.68          9.29         3.47 o
   3   1  24         26.88         37.25         6.63 o
   4   1  24         73.23         69.97         7.81 o
   5   1  24         67.45         77.55        10.62 o
  -7   2  24          0.66         -0.06         3.05 o
  -6   2  24          3.61          8.02         3.83 o
  -5   2  24         61.69         62.77         8.18 o
  -4   2  24         12.44         13.59         5.26 o
  -3   2  24         28.63         26.13         7.05 o
  -2   2  24          8.91         14.00         3.91 o
  -1   2  24          4.92          3.94         3.02 o
   0   2  24          4.54          5.23         3.18 o
   1   2  24          0.32          5.93         3.34 o
   2   2  24          6.33          3.26         3.43 o
   3   2  24          1.03         -0.30         3.56 o
   4   2  24          1.04          4.30         3.39 o
  -5   3  24         36.71         36.38         5.46 o
  -4   3  24          5.58          7.77         2.93 o
  -3   3  24        157.82        175.09         9.37 o
  -2   3  24          0.71          0.31         3.05 o
  -1   3  24        163.25        130.07         8.98 o
   0   3  24          0.79          3.53         3.22 o
   1   3  24          0.19          1.52         3.41 o
   2   3  24         50.75         50.46         7.59 o
   3   3  24         14.41         15.56         4.55 o
  -7   0  25         13.15         14.06         4.83 o
  -5   0  25         22.96         30.77         6.54 o
  -3   0  25          0.78          3.04         6.45 o
  -1   0  25        117.55        168.28        14.31 o
   1   0  25         55.72         68.44         9.61 o
   3   0  25         21.17         15.64         7.40 o
  -6   1  25         58.86         64.92         7.76 o
  -5   1  25          5.06          3.17         3.57 o
  -4   1  25          5.85         -0.13         5.96 o
  -3   1  25         65.08         74.66        13.34 o
  -2   1  25          0.17         -2.41         2.41 o
  -1   1  25        146.33        166.37         9.79 o
   0   1  25         17.39         16.74         3.99 o
   1   1  25         20.82         18.91         4.27 o
   2   1  25          0.68         -0.66         2.96 o
   3   1  25         40.93         39.27         6.08 o
  -5   2  25        111.87        116.68        11.13 o
  -4   2  25          3.56          8.51         4.15 o
  -3   2  25         12.77          6.90         3.50 o
  -2   2  25          4.30          3.19         3.12 o
  -1   2  25          3.89          2.02         3.05 o
   0   2  25          2.50          5.36         3.35 o
   1   2  25         57.80         56.53        10.62 o
   2   2  25         16.83         12.82         5.10 o
  -2   3  25         16.22          9.17         4.55 o
  -1   3  25          2.24          1.57         2.93 o
  -4   0  26         30.44         40.46         7.36 o
  -2   0  26          1.71          3.79         7.21 o
   0   0  26         79.21         90.84        10.69 o
   2   0  26          2.64         -4.55         6.45 o
  -4   1  26         15.45         11.73         4.48 o
  -3   1  26         25.75         17.30         4.79 o
  -2   1  26         54.80         56.62         6.08 o
  -1   1  26          0.08         -0.63         3.61 o
   0   1  26          5.51          6.74         3.81 o
   1   1  26         56.94         61.48         7.84 o
                                                
